# Supplementary material for: Red blotch disease alters grape berry development and metabolism by interfering with the transcriptional and hormonal regulation of ripening
Source: J Exp Bot. 2017 Jan 27;68(5):1225–38. doi: 10.1093/jxb/erw506 (PMC5444480; doi:10.1093/jxb/erw506)
Supplement: Supplementary_Table_S1 [file erw506_suppl_Supplementary_Table_S1.xlsx]

## Sheet: Sheet1
Table S1. Weather conditions at two vineyards in Northern California during sampling of berries infected with GRBaV and healthy controls
VINEYARD	RIPENING STAGE	DATE	TIME	TEMPERATURE	HUMIDITY	WIND SPEED
Healdsburg	Pre-véraison	2015-06-27	8:40 AM- 10:20 AM	15.0 °C- 15.6 °C	81% - 80%	7.4 km/h / 2.1 m/s - 5.6 km/h / 1.5 m/s
Healdsburg	Véraison	2015-07-17	9:20 AM- 10:00 AM	15.6 °C- 17.0 °C	86% - 77%	8.0 km - 16.1 km
Healdsburg	Post-véraison	2015-08-28	9:58 AM- 11:07 AM	23.3 °C- 26.1 °C	50% - 40%	0.0 km/h - 0.0 km/h
Healdsburg	Harvest	2015-09-14	9:00 AM-10:00 AM	15.0 °C- 15.6 °C	96% - 93%	0.0 km/h - 0.0 km/h
Oakville	Pre-véraison	2015-07-15	9:30 AM- 10:30 AM	18.3 °C- 19.4 °C	78% - 73%	13.0 km/h / 3.6 m/s - 16.7 km/h / 4.6 m/s
Oakville	Véraison	2015-07-28	9:40 AM- 10:50 AM	21.7 °C- 25.6 °C	59% - 43%	5.6 km/h / 1.5 m/s - 5.6 km/h / 1.5 m/s
Oakville	Post-véraison	2015-08-31	9:45 AM- 10:23 AM	20.0 °C- 21.7 °C	68% - 63%	7.4 km/h / 2.1 m/s - 9.3 km/h / 2.6 m/s
Oakville	Harvest	2015-09-07	9:00 AM- 10:00 AM	18.3 °C- 21.1 °C	56% - 55%	0.0 km/h - 9.3 km/h / 2.6 m/s
