# Supplementary material for: Red blotch disease alters grape berry development and metabolism by interfering with the transcriptional and hormonal regulation of ripening
Source: J Exp Bot. 2017 Jan 27;68(5):1225–38. doi: 10.1093/jxb/erw506 (PMC5444480; doi:10.1093/jxb/erw506)
Supplement: Supplementary_Table_S2 [file erw506_suppl_Supplementary_Table_S2.xlsx]

## Sheet: Sheet1
Table S2. Primer sequences used for qRT-PCR. Functional annotations are provided for grape genes (Grimplet et al. 2009).
ACCESSION	FUNCTIONAL ANNOTATION	PRIMER SEQUENCES		REFERENCE
		Forward Primer (5'- 3')	Reverse Primer (5'- 3')
KF751708.1	Diagnostics of GRBaV DNA	CGTGGCTTTTACGCGAAGCTAA	GCGATTCCGTTTGTTCAGTGTT	This study
VIT_18s0001g00360	Unknown (reference)	GCCGGTGGAGAAGTGTGATG	CCTTTACCTCGCCTTCGTGT	This study
VIT_02s0012g00910	Adaptor-related protein complex 2, mu 2 subunit (reference)	GACGATGTCGGGGGAAACAT	AGAGCAACCTCCAATCTGCC	This study
VIT_04s0044g00580	Actin (reference)	CTATGAGCTGCCTGATGGGC	GCAGCTTCCATCCCAATGAG	Licausi et al. (2010)
VIT_08s0040g00780	P-coumaroyl shikimate 3'-hydroxylase	CTGTAGCCAAGGAGGCACTG	CGGGTCGGAACTCTTCTGGA	This study
VIT_11s0065g00350	Trans-cinnamate 4-monooxygenase	AGCCCTTGTGATCGGCAAAA	GGCGATGTGCAGGCTAAACT	This study
VIT_02s0012g01570	Cinnamoyl-CoA reductase	GAAGACGCTGGCCGAGAAG	TGGTGAGATCAGGAGCCATCAA	This study
VIT_14s0066g01150	Cinnamoyl-CoA reductase	GGAACCGCACAAGACGATGA	GCTGTTACCGGCCAGATGTT	Blanco-Ulate et al. (2015)
VIT_15s0048g01000	2'-hydroxy isoflavone/dihydroflavonol reductase	CCCCAATGCAAAAGGCAGATAC	TGAGAGGCCAGGTGTTCTGTA	Blanco-Ulate et al. (2015)
VIT_04s0023g02900	Ferulate-5-hydroxylase	CTCCGACTCCACCCACCTAT	CCTTGATCTCGCCGGAATGT	This study
VIT_02s0025g02920	Quercetin 3-O-methyltransferase	CGAAGGGCCAAAAAGGCCAC	CAGGGGAGGGGATGTCTCTT	This study
VIT_16s0100g00900	Stilbene synthase	GGCCACCGTTCTAGCCATTG	TCGGTCATGTGCTCGCTTTT	This study
VIT_16s0100g01030	Stilbene synthase	ACTTGGGAAGGAAGCAGCATTGA	AGGACAGTTCCACCTGCATAGC	This study
VIT_12s0034g00130	Anthocyanidin 3-O-glucosyltransferase	GCTTATGCACCACTCGTCCG	CCCCAAACTCATCCGCCAC	This study
