# Supplementary material for: Red blotch disease alters grape berry development and metabolism by interfering with the transcriptional and hormonal regulation of ripening
Source: J Exp Bot. 2017 Jan 27;68(5):1225–38. doi: 10.1093/jxb/erw506 (PMC5444480; doi:10.1093/jxb/erw506)
Supplement: Supplementary_Table_S3 [file erw506_suppl_Supplementary_Table_S3.xlsx]

## Sheet: Sheet1
Table S3. Maturity indices of Zinfandel berries affected with grapevine red blotch disease. Asterisks indicate significant differences between GRBaV-positive and control berries at a given ripening stage (P ≤ 0.1, *P ≤ 0.05)
VINEYARD	RIPENING STAGE	STATUS	TOTAL ANTOCYANINS (μg/mg of FW)		BRIX (%)
			Average	Standard error	Average	Standard error
Healdsburg	Pre-véraison	GRBaV(-)	0.158866	0.013592	5.1	0.3
Healdsburg	Pre-véraison	GRBaV(+)	0.13	0.00631763	5.06667	0.0494413
Healdsburg	Véraison	GRBaV(-)	0.376674	0.0549612	12.3	0.1
Healdsburg	Véraison	GRBaV(+)	0.464742	0.036758	12.15	0.125831
Healdsburg	Post-véraison	GRBaV(-)	8.91158	0.0827003	23.1333	1.02035
Healdsburg	Post-véraison	GRBaV(+)	8.2174	0.426004	23.5333	0.69266
Healdsburg	Harvest	GRBaV(-)	9.81719	0.948493	27.2	0.608276
Healdsburg	Harvest	GRBaV(+)	7.40*	0.520591	26.2667	0.594232
Oakville	Pre-véraison	GRBaV(-)	0.09	0.00298622	5.6	0.0948683
Oakville	Pre-véraison	GRBaV(+)	0.11*	0.00101715	6.06667	0.417665
Oakville	Véraison	GRBaV(-)	0.475131	0.0275639	11.7167	0.135195
Oakville	Véraison	GRBaV(+)	0.460232	0.0598957	12.0667	0.2848
Oakville	Post-véraison	GRBaV(-)	8.53179	0.34736	24.85	0.397282
Oakville	Post-véraison	GRBaV(+)	6.72*	0.642341	23.07	0.783865
Oakville	Harvest	GRBaV(-)	8.78723	0.389315	23.54	0.27313
Oakville	Harvest	GRBaV(+)	7.24*	0.236102	21.93*	0.578312
