# Supplementary material for: Red blotch disease alters grape berry development and metabolism by interfering with the transcriptional and hormonal regulation of ripening
Source: J Exp Bot. 2017 Jan 27;68(5):1225–38. doi: 10.1093/jxb/erw506 (PMC5444480; doi:10.1093/jxb/erw506)
Supplement: Supplementary_Table_S4 [file erw506_suppl_Supplementary_Table_S4.xlsx]

## Sheet: Sheet1
Table S4. Summary of parsed and mapped reads of mRNA from GRBaV-positive berries and healthy controls.
VINEYARD	RIPENING STAGE	STATUS	SAMPLE ID	RAW COUNTS	PARSED COUNTS	MAPPED GENES		NUMBER OF GRAPE GENES
						Percentage	Number
Healdsburg	Pre-veraison	GRBaV(+)	He-PreV-RB1	16145535	16088797	0.5311	8544761	21002
Healdsburg	Pre-veraison	GRBaV(+)	He-PreV-RB2	13402011	13347184	0.8257	11020770	21328
Healdsburg	Pre-veraison	GRBaV(+)	He-PreV-RB6	14298524	14242932	0.8474	12069461	21406
Healdsburg	Pre-veraison	GRBaV(-)	He-PreV-H1	16868677	16808630	0.6107	10265031	21396
Healdsburg	Pre-veraison	GRBaV(-)	He-PreV-H2	14206296	14142977	0.6831	9661068	21471
Healdsburg	Pre-veraison	GRBaV(-)	He-PreV-H3	12110954	12056592	0.8435	10169736	21182
Healdsburg	Veraison	GRBaV(+)	He-V-RB1	14232609	14182774	0.8498	12052522	20367
Healdsburg	Veraison	GRBaV(+)	He-V-RB2	13746616	13686736	0.8573	11733639	20317
Healdsburg	Veraison	GRBaV(+)	He-V-RB4	11982814	11821183	0.8655	10231234	19990
Healdsburg	Veraison	GRBaV(+)	He-V-RB6	18271795	18195259	0.8449	15373175	20561
Healdsburg	Veraison	GRBaV(-)	He-V-H1	13133300	13080659	0.8654	11320003	20311
Healdsburg	Veraison	GRBaV(-)	He-V-H3	15976640	15885401	0.8262	13124519	20349
Healdsburg	Post-veraison	GRBaV(+)	He-PostV-RB1	13823071	13768691	0.8342	11485843	20231
Healdsburg	Post-veraison	GRBaV(+)	He-PostV-RB2	14594753	14535000	0.8306	12072771	20483
Healdsburg	Post-veraison	GRBaV(+)	He-PostV-RB4	14674221	14609054	0.8161	11922449	20478
Healdsburg	Post-veraison	GRBaV(+)	He-PostV-RB6	13244373	13174049	0.776	10223063	20149
Healdsburg	Post-veraison	GRBaV(-)	He-PostV-H1	14173407	14118467	0.8192	11565849	20464
Healdsburg	Post-veraison	GRBaV(-)	He-PostV-H2	13532404	13474622	0.817	11008767	20266
Healdsburg	Post-veraison	GRBaV(-)	He-PostV-H3	12817772	12757446	0.8032	10246781	20085
Healdsburg	Harvest	GRBaV(+)	He-H-RB1	10951626	10912848	0.8181	8927801	20416
Healdsburg	Harvest	GRBaV(+)	He-H-RB2	14954001	14885492	0.8059	11996219	21175
Healdsburg	Harvest	GRBaV(+)	He-H-RB4	13675085	13623047	0.7763	10575572	20532
Healdsburg	Harvest	GRBaV(+)	He-H-RB6	13309559	13253648	0.8189	10853413	20752
Healdsburg	Harvest	GRBaV(-)	He-H-H1	14180385	14120524	0.7753	10947643	20729
Healdsburg	Harvest	GRBaV(-)	He-H-H2	13653094	13592559	0.808	10982788	20753
Healdsburg	Harvest	GRBaV(-)	He-H-H3	13775670	13715346	0.7977	10940732	20672
Oakville	Pre-veraison	GRBaV(+)	Oak-PRV-RB1	12247399	12205895	0.8698	10616688	20493
Oakville	Pre-veraison	GRBaV(+)	Oak-PRV-RB2	10413545	10379454	0.8433	8752994	20731
Oakville	Pre-veraison	GRBaV(+)	Oak-PRV-RB3	10170028	10139201	0.8369	8485498	20404
Oakville	Pre-veraison	GRBaV(-)	Oak-PRV-H1	11600285	11561478	0.8628	9975244	21239
Oakville	Pre-veraison	GRBaV(-)	Oak-PRV-H2	9364069	9331866	0.8649	8071131	21023
Oakville	Pre-veraison	GRBaV(-)	Oak-PRV-H3	11585351	11545109	0.8721	10068490	20549
Oakville	Veraison	GRBaV(+)	Oak-V-RB1	12158536	12131887	0.852	10336368	21444
Oakville	Veraison	GRBaV(+)	Oak-V-RB2	10992733	10962227	0.8501	9318990	20721
Oakville	Veraison	GRBaV(+)	Oak-V-RB3	9945170	9903035	0.7667	7592657	21084
Oakville	Veraison	GRBaV(-)	Oak-V-H1	13963346	13922849	0.8726	12149079	21003
Oakville	Veraison	GRBaV(-)	Oak-V-H2	16202091	16167911	0.8733	14119437	20547
Oakville	Veraison	GRBaV(-)	Oak-V-H3	17876558	17808643	0.861	15333242	20822
Oakville	Veraison	GRBaV(-)	Oak-V-H4	18143948	18076322	0.8506	15375720	20518
Oakville	Post-veraison	GRBaV(+)	Oak-PV-RB1	19081964	19012366	0.82	15590141	20498
Oakville	Post-veraison	GRBaV(+)	Oak-PV-RB2	14031793	13986509	0.7956	11127667	20717
Oakville	Post-veraison	GRBaV(+)	Oak-PV-RB3	14349770	14298833	0.8055	11517710	21061
Oakville	Post-veraison	GRBaV(-)	Oak-PV-H1	22533784	22473212	0.8094	18189818	20513
Oakville	Post-veraison	GRBaV(-)	Oak-PV-H2	13168899	13084017	0.7901	10337682	20293
Oakville	Post-veraison	GRBaV(-)	Oak-PV-H3	14715129	14681249	0.8088	11874195	19850
Oakville	Post-veraison	GRBaV(-)	Oak-PV-H4	11161134	11133729	0.8236	9169740	19911
Oakville	Harvest	GRBaV(+)	Oak-H-RB1	20224012	20153970	0.8195	16516179	20677
Oakville	Harvest	GRBaV(+)	Oak-H-RB2	11406373	11381315	0.8172	9300811	21369
Oakville	Harvest	GRBaV(+)	Oak-H-RB3	14241961	14204983	0.86	12216286	20645
Oakville	Harvest	GRBaV(-)	Oak-H-H1	17243411	17198176	0.8423	14486024	21032
Oakville	Harvest	GRBaV(-)	Oak-H-H2	15944968	15904816	0.8374	13318693	20192
Oakville	Harvest	GRBaV(-)	Oak-H-H3	22578505	22516897	0.804	18103586	20507
