# Supplementary material for: Red blotch disease alters grape berry development and metabolism by interfering with the transcriptional and hormonal regulation of ripening
Source: J Exp Bot. 2017 Jan 27;68(5):1225–38. doi: 10.1093/jxb/erw506 (PMC5444480; doi:10.1093/jxb/erw506)
Supplement: Supplementary_Table_S5 [file erw506_suppl_Supplementary_Table_S5.xlsx]

## Sheet: Sheet1
Table S5. Differential expression of grape genes during GRBaV infections of berries at four stages of ripening. Data from two vineyards, Healdsburg and Oakville, were analyzed separately. VitisNet functional annotations were used to classify grape genes into particular functional categories (Grimplet et al. 2009). Blue font indicates down-regulation, while red font highlights up-regulation. Gray …
GENE	FUNCTIONAL ANNOTATION	FUNCTIONAL CATEGORY #1	FUNCTIONAL CATEGORY #2	FUNCTIONAL CATEGORY #3	FUNCTIONAL CATEGORY #4	FUNCTIONAL CATEGORY #5	FUNCTIONAL CATEGORY #6	FUNCTIONAL CATEGORY #7	FUNCTIONAL CATEGORY #8	GRBaV RESPONSIVE	PRE-VERAISON						VERAISON						POST-VERAISON						HARVEST
											HEALDSBURG			OAKVILLE			HEALDSBURG			OAKVILLE			HEALDSBURG			OAKVILLE			HEALDSBURG			OAKVILLE
		Functionnal_category1	Functionnal_category2	Functionnal_category3	Functionnal_category4	Functionnal_category5	Functionnal_category6	Functionnal_category7	Functionnal_category8		Base mean	Log2 FC GRBaV(+)/GRBaV(-)	P value GRBaV(+)/GRBaV(-)	Base mean	Log2 FC GRBaV(+)/GRBaV(-)	P value GRBaV(+)/GRBaV(-)	Base mean	Log2 FC GRBaV(+)/GRBaV(-)	P value GRBaV(+)/GRBaV(-)	Base mean	Log2 FC GRBaV(+)/GRBaV(-)	P value GRBaV(+)/GRBaV(-)	Base mean	Log2 FC GRBaV(+)/GRBaV(-)	P value GRBaV(+)/GRBaV(-)	Base mean	Log2 FC GRBaV(+)/GRBaV(-)	P value GRBaV(+)/GRBaV(-)	Base mean	Log2 FC GRBaV(+)/GRBaV(-)	P value GRBaV(+)/GRBaV(-)	Base mean	Log2 FC GRBaV(+)/GRBaV(-)	P value GRBaV(+)/GRBaV(-)
VIT_12s0059g01380	1-aminocyclopropane-1-carboxylate oxidase 1	Metabolism.Primary metabolism.Organic acid metabolism.Propanoate metabolism	Signaling.Hormone Signaling.Ethylene Signaling.Ethylene-mediated Signaling pathway	Signaling.Hormone Signaling.Ethylene Signaling.Ethylene metabolism.Ethylene biosynthesis	-	-	-	-	-	Yes	2116.77	-0.745383	0.011284	4400.13	-0.140553	0.509815	1115.01	-0.89686	9.91712e-06	2575.64	-0.181476	0.292848	2035.38	-0.611376	1.33036e-06	2675.55	-0.740157	9.40852e-07	3107.73	-0.41293	0.0115618	3189.29	-1.04226	3.41444e-12
VIT_00s2086g00010	1-aminocyclopropane-1-carboxylate oxidase 1	Metabolism.Primary metabolism.Organic acid metabolism.Propanoate metabolism	Signaling.Hormone Signaling.Ethylene Signaling.Ethylene-mediated Signaling pathway	Signaling.Hormone Signaling.Ethylene Signaling.Ethylene metabolism.Ethylene biosynthesis	-	-	-	-	-	Yes	1012.49	0.190447	0.284837	1284.05	-0.301748	0.122887	261.76	-1.09775	5.25426e-12	350.944	-0.57204	0.000353551	18.9791	-0.174503	0.269624	20.0656	-0.123894	0.526694	20.251	-0.00308993	0.984081	31.4683	-0.164116	0.472807
VIT_02s0025g00360	1-aminocyclopropane-1-carboxylate synthase	Metabolism.Primary metabolism.Organic acid metabolism.Propanoate metabolism	Signaling.Hormone Signaling.Ethylene Signaling.Ethylene-mediated Signaling pathway	Signaling.Hormone Signaling.Ethylene Signaling.Ethylene metabolism.Ethylene biosynthesis	-	-	-	-	-	Yes	2761.9	-0.590531	0.00405434	1575.14	-0.287753	0.174213	210.495	-0.473587	0.00156328	576.501	-0.656989	1.76802e-06	54.6614	-0.0604189	0.709965	27.8346	-0.31784	0.107951	13.6621	-0.129234	0.399684	52.6789	-0.464089	0.0354216
VIT_08s0007g03750	1,4-alpha-glucan branching enzyme IIB, chloroplast precursor	Metabolism.Primary metabolism.Carbohydrate metabolism.Polysaccharide metabolism.Starch and sucrose metabolism.Starch biosynthesis catabolism.Starch branching	-	-	-	-	-	-	-	Yes	984.935	0.0597348	0.683696	923.538	0.138271	0.40884	1104.76	0.044194	0.652255	1219.49	0.191244	0.0866141	1106.5	0.307581	0.0073399	1561.52	0.22224	0.022506	1186.2	0.0313366	0.800886	1907.35	0.140489	0.207186
VIT_18s0041g02080	12-oxophytodienoate reductase 2	Metabolism.Primary metabolism.Lipid metabolism.Fatty acid metabolism.Alpha-linolenic acid metabolism	Metabolism.Primary metabolism.Lipid metabolism.Fatty acid metabolism.Oxylipin biosynthesis	Signaling.Hormone Signaling.Jasmonate salicylate signaling.Jasmonate Signaling.Jasmonate metabolism.Jasmonate biosynthesis	-	-	-	-	-	Yes	602.589	0.152432	0.399057	365.097	-0.538395	0.0163362	82.3164	-0.446512	0.0194868	153.8	0.103346	0.551825	76.6429	-0.403648	0.0110591	73.8603	-0.382423	0.0359955	63.4669	-0.175832	0.258002	117.284	-0.0111092	0.955228
VIT_18s0001g07320	2-oxoglutarate/malate carrier protein, Mitochondrial	Transport overview.Electrochemical Potential-driven Transporters.Porters.Mitochondrial Carrier.Mitochondrial dicarboxilate Carrier	Transport overview.Mitochondrial membrane transport.Mitochondrial membrane carbon compound transport	-	-	-	-	-	-	Yes	3475.26	-0.481667	0.100819	1119.71	-0.294524	0.226056	892.729	-0.134539	0.33999	1086.03	0.0522463	0.741628	1298.88	-0.0144088	0.923913	461.844	-0.147969	0.40397	305.608	-0.408976	0.00985594	882.835	-0.736231	0.000208864
VIT_18s0001g05060	2,3-bisphosphoglycerate-dependent phosphoglycerate mutase	Metabolism.Primary metabolism.Carbohydrate metabolism.Glycolysis Gluconeogenesis	-	-	-	-	-	-	-	Yes	92.9767	-0.414635	0.0887588	176.75	-0.312003	0.197069	113.069	-0.83127	1.42433e-05	187.67	-0.261624	0.115195	176.132	-0.4126	0.00735683	313.983	-0.483381	0.000666132	206.628	-0.448213	0.00160545	312.118	-0.280652	0.0523937
VIT_15s0048g01000	2'-hydroxy isoflavone/dihydroflavonol reductase	Metabolism.Secondary metabolism.Phenylpropanoid metabolism.Flavonoid metabolism.Isoflavonoid metabolism.Isoflavonoid biosynthesis	-	-	-	-	-	-	-	Yes	257.428	-0.0797574	0.667785	392.937	0.00316857	0.985364	293.613	-0.373317	0.00928827	242.925	-0.488866	0.000415491	28.6252	0.00637242	0.969424	32.3456	0.388077	0.0495658	34.1776	0.481577	0.00336554	64.692	0.138353	0.535539
VIT_07s0104g00660	2OG-Fe(II) oxygenase	Metabolism.Cellular metabolism.Oxidation reduction.2OG-Fe(II) oxygenase superfamily	-	-	-	-	-	-	-	Yes	490.738	0.0817472	0.551326	330.648	0.205719	0.287412	163.463	-0.39008	0.0118777	275.852	0.0890137	0.549778	247.129	-0.358802	0.00650125	215.892	-0.415969	0.00299735	199.756	-0.331313	0.0357772	267.986	-0.357327	0.0466493
VIT_00s0391g00070	3-deoxy-D-arabino-heptulosonate 7-phosphate synthase	Metabolism.Primary metabolism.Amino acid metabolism.Aromatic amino acid metabolism.Aromatic amino acid biosynthesis	Metabolism.Cellular metabolism.Shikimate metabolism	Metabolism.Primary metabolism.Amino acid metabolism.Amino acid biosynthesis	-	-	-	-	-	Yes	1198.9	-0.602637	3.31738e-06	1424.01	-0.031563	0.896862	1106.94	-0.637715	9.04828e-09	1237.8	-0.268247	0.0549864	1795.01	-0.400724	0.000935273	2234.25	-0.418691	8.3857e-05	2194.38	-0.348368	0.00563339	2277.08	-0.497127	0.000303455
VIT_14s0006g02990	3-ketoacyl-CoA synthase	Unclear	-	-	-	-	-	-	-	Yes	369.571	0.252554	0.318423	332.329	0.0633375	0.784275	218.882	-0.2605	0.101272	95.2495	-0.105749	0.5526	226.096	0.424292	0.010046	150.377	0.362908	0.0599636	215.327	0.41464	0.00974141	197.407	0.546051	0.00941169
VIT_15s0046g02170	3-methyl-2-oxobutanoate hydroxy-methyl-transferase	Metabolism.Primary metabolism.Coenzyme and prosthetic group metabolism.Pantothenate and CoA metabolism.Pantothenate and CoA biosynthesis	-	-	-	-	-	-	-	Yes	227.083	-0.645965	0.0100292	513.09	-0.289413	0.231843	144.79	-1.00592	3.06533e-09	119.251	-0.459645	0.0100807	114.561	-0.389409	0.02173	111.862	0.0819411	0.649563	94.2481	-0.223729	0.132212	110.125	-0.367506	0.0862913
VIT_08s0007g07520	3-oxoacyl-[acyl-carrier-protein] reductase, chloroplast	Metabolism.Primary metabolism.Lipid metabolism.Fatty acid metabolism.Fatty acid biosynthesis.Unsaturated fatty acid biosynthesis	Metabolism.Cellular metabolism.Oxidation reduction	-	-	-	-	-	-	Yes	290.505	-0.32471	0.052708	380.499	-0.151252	0.524684	287.048	-0.461501	0.00106529	718.28	-0.16174	0.32489	246.782	-0.53435	0.00143488	241.904	-0.723129	6.78074e-05	429.392	-0.205624	0.194513	197.214	-0.19388	0.340078
VIT_06s0061g00450	4-coumarate-CoA ligase	Metabolism.Secondary metabolism.Phenylpropanoid metabolism.Phenylpropanoid biosynthesis	Transport overview.Group translocators.Acyl CoA ligase-coupled transporters.Proposed Fatty Acid Transporter	-	-	-	-	-	-	Yes	1490.09	0.0532346	0.660388	1662.33	0.0614809	0.730773	885.887	-0.162795	0.123121	1174.26	0.0117411	0.912886	605.682	0.313947	0.00248491	696.198	0.359174	0.00105775	548.638	-0.0139083	0.889121	716.177	0.252343	0.0495627
VIT_11s0052g01090	4-coumarate-CoA ligase 2	Metabolism.Secondary metabolism.Phenylpropanoid metabolism.Phenylpropanoid biosynthesis	Transport overview.Group translocators.Acyl CoA ligase-coupled transporters.Proposed Fatty Acid Transporter	-	-	-	-	-	-	Yes	326.822	-0.731916	0.00479105	457.061	-0.287432	0.236562	187.652	-1.02318	2.45103e-08	104.059	-0.391885	0.0257812	564.374	-0.0414716	0.781619	462.806	-0.625123	0.000550523	896.971	-0.185327	0.23728	615.114	-0.875493	7.05964e-06
VIT_19s0014g01520	4-methyl-5-thiazole monophosphate biosynthesis protein	Unclassified	-	-	-	-	-	-	-	Yes	803.836	0.0569124	0.678041	903.319	0.139304	0.370574	1372.18	0.0815768	0.393997	1198.64	0.216994	0.0420076	1133.13	0.254427	NA	963.227	0.4518	8.67124e-05	823.202	0.354471	0.00453858	1060.54	0.473958	0.000107151
VIT_00s0194g00110	4-nitrophenylphosphatase	Metabolism.Primary metabolism.Generation of metabolite precursors and energy.Glyoxylate and dicarboxylate metabolism	-	-	-	-	-	-	-	Yes	153.384	-0.063965	0.753394	309.424	-0.302037	0.212724	270.2	-0.393514	0.00502102	614.076	-0.452734	0.00176571	408.614	-0.0461198	0.690128	533.772	-0.260798	0.0259811	383.673	-0.341712	0.000959963	577.916	-0.276086	0.0348292
VIT_08s0007g08410	4,5-DOPA dioxygenase extradiol	Metabolism.Primary metabolism.Amino acid metabolism.Aromatic amino acid metabolism.Tyrosine metabolism	Metabolism.Secondary metabolism.Aromatic compound metabolism.Betalain biosynthesis	-	-	-	-	-	-	Yes	793.551	-0.582943	0.00191164	809.111	-0.0707787	0.708649	390.684	-0.507779	0.000917191	581.743	-0.289876	0.063078	470.95	-0.27537	0.0338195	462.27	-0.340461	0.0108551	683.84	-0.149095	0.319028	500.251	-0.560727	0.000131256
VIT_10s0003g03750	9-cis-epoxycarotenoid dioxygenase 2	Metabolism.Secondary metabolism.Terpenoid metabolism.Tetraterpenoid metabolism.Tetraterpenoid biosynthesis.Carotenoid biosynthesis	Signaling.Hormone Signaling.ABA Signaling.ABA metabolism.ABA biosynthesis	Signaling.Hormone Signaling.ABA Signaling.ABA-mediated Signaling pathway	-	-	-	-	-	Yes	364.975	-0.19006	0.400417	284.292	0.0458836	0.847816	497.774	-0.803345	3.85379e-10	468.636	-0.873426	1.2993e-08	149.753	-0.0616331	0.716286	71.192	-0.159388	0.409306	74.1388	0.204284	0.202995	143.662	-0.168777	0.435757
VIT_19s0093g00550	9-cis-epoxycarotenoid dioxygenase 2	Metabolism.Secondary metabolism.Terpenoid metabolism.Tetraterpenoid metabolism.Tetraterpenoid biosynthesis.Carotenoid biosynthesis	Signaling.Hormone Signaling.ABA Signaling.ABA metabolism.ABA biosynthesis	Signaling.Hormone Signaling.ABA Signaling.ABA-mediated Signaling pathway	-	-	-	-	-	Yes	3312.76	-0.608729	0.0159322	1648.45	0.165179	0.420077	3453.7	-0.723801	0.000619965	1899.95	-0.403064	0.0167035	399.645	-0.079649	0.602384	130.322	-0.235663	0.197705	106.695	0.0341948	0.823393	401.439	-0.359404	0.0494518
VIT_12s0035g00380	AAA-type ATPase	Diverse functions.Gene family with diverse functions.AAA-type ATPase domain family	-	-	-	-	-	-	-	Yes	474.651	-0.166234	0.355627	484.464	-0.0593634	0.716247	477.632	-0.481822	2.34206e-05	560.738	-0.425322	0.00958122	287.264	-0.00182919	0.991175	259.6	-0.137412	0.357818	279.194	-0.101912	0.448037	277.725	0.0750802	0.702422
VIT_16s0050g01850	AAA-type ATPase	Diverse functions.Gene family with diverse functions.AAA-type ATPase domain family	-	-	-	-	-	-	-	Yes	2507.48	-0.00652464	0.961774	2233.38	0.0932371	0.561262	3330.36	0.0500676	0.564445	3411.57	-0.0378998	0.700527	3672.94	-0.401226	0.000564043	5184.25	-0.23629	0.0122515	3078.52	-0.159721	0.0490615	5765.64	-0.109316	0.357537
VIT_11s0052g00540	ABC protein 3 ATNAP3 non-intrinsic	Transport overview.Macromolecule transport.Multidrug transport.Multidrug ABC transport	-	-	-	-	-	-	-	Yes	265.582	-0.112148	0.55067	307.945	-0.357296	0.125963	146.261	-0.338734	0.0334084	209.844	-0.168863	0.277236	150.015	-0.313055	0.037969	215.483	-0.752057	6.18617e-07	269.808	-0.257283	0.112468	160.913	-0.355795	0.0403119
VIT_08s0007g05060	ABC transporter B member 1	Transport overview.Macromolecule transport.Multidrug transport.Multidrug ABC transport	-	-	-	-	-	-	-	Yes	1479.59	0.311103	0.0564651	1060.26	0.351664	0.0988935	966.172	0.246193	0.0285221	805.914	0.310789	0.00305741	68.6596	0.0274304	0.870571	88.1149	0.40062	0.0263441	83.3354	0.195025	0.221421	102.222	0.213979	0.291773
VIT_09s0002g02430	ABC transporter C member 12	Transport overview.Macromolecule transport.Multidrug transport.Multidrug ABC transport	-	-	-	-	-	-	-	Yes	3901.08	0.421519	0.0333178	4091.85	-0.258391	0.100373	5448.73	0.213927	0.051101	3154.54	-0.0461983	0.731574	2891.61	0.48832	0.000695989	2949.69	0.527869	0.000180071	2028.89	0.381675	0.00944978	3597.6	0.183095	0.361892
VIT_16s0050g02480	ABC transporter C member 15	Transport overview.Macromolecule transport.Multidrug transport.Multidrug ABC transport	-	-	-	-	-	-	-	Yes	5025.93	0.483314	0.00466551	3893.45	-0.469593	0.00651218	3111.66	-0.149572	0.0876082	4363.33	0.233956	0.10581	1825.09	-0.243005	0.0315678	1807.39	-0.31045	0.00160555	1562.85	-0.195539	0.106233	2344.7	-0.155561	0.360853
VIT_19s0015g00020	ABC transporter C member 9	Transport overview.Macromolecule transport.Multidrug transport.Multidrug ABC transport	-	-	-	-	-	-	-	Yes	135.292	-0.519391	0.0111684	199.569	-0.0887724	0.711679	186.19	-0.578439	8.20722e-05	271.232	0.0743072	0.535473	578.556	-0.241959	0.0489549	704.261	-0.432823	0.000120916	649.401	-0.27213	0.0295791	643.655	-0.404468	0.00272267
VIT_19s0015g00050	ABC transporter C member 9	Transport overview.Macromolecule transport.Multidrug transport.Multidrug ABC transport	-	-	-	-	-	-	-	Yes	339.328	0.027828	0.876223	302.209	-0.00443506	0.983608	321.163	-0.0103949	0.944587	554.015	0.269298	0.0644493	1166.74	-0.261054	0.027249	1382.07	-0.319535	0.000848224	1257.65	-0.310833	0.0108668	1397.62	-0.431329	0.0150999
VIT_05s0020g00680	ABC transporter G member 21	Transport overview.Macromolecule transport.Multidrug transport.Multidrug ABC transport	-	-	-	-	-	-	-	Yes	61.6426	0.759581	0.00363244	86.1155	1.75562	1.06735e-13	150.651	2.29896	4.99052e-35	153.283	1.82478	4.56488e-25	40.4974	1.25677	6.95295e-14	39.9001	1.54907	4.68003e-15	24.4881	0.797488	1.23895e-07	49.3341	1.92304	4.23744e-17
VIT_13s0074g00690	ABC transporter G member 22	Transport overview.Macromolecule transport.Multidrug transport.Multidrug ABC transport	-	-	-	-	-	-	-	Yes	532.388	0.1316	0.425217	552.477	-0.101863	0.598636	239.969	0.0307184	0.841268	312.393	0.175103	0.222586	53.2703	0.346385	0.041054	76.0509	0.470712	0.0122403	32.1874	0.164367	0.316131	86.2095	0.546813	0.00924008
VIT_18s0072g01220	ABC transporter G member 3	Transport overview.Macromolecule transport.Multidrug transport.Multidrug ABC transport	-	-	-	-	-	-	-	Yes	54.1008	-0.314768	0.266472	73.1707	-0.0725923	0.761456	114.571	-1.02041	2.82042e-07	150.531	-0.0522327	0.741869	14.8926	-0.230566	0.138443	33.5834	-0.475352	0.0128084	24.7064	-0.520354	0.00130654	38.3111	-0.448422	0.0473762
VIT_16s0039g00010	ABC transporter G member 7	Transport overview.Macromolecule transport.Multidrug transport.Multidrug ABC transport	-	-	-	-	-	-	-	Yes	687.513	0.162607	0.354827	357.663	0.117517	0.590972	695.078	0.571688	1.49802e-06	270.274	0.325366	0.0309847	720.232	0.286089	0.01835	623.924	0.341374	0.0272008	838.65	0.295718	0.0219636	767.617	0.335993	0.0242798
VIT_06s0061g00230	ABC transporter G member 7	Transport overview.Macromolecule transport.Multidrug transport.Multidrug ABC transport	-	-	-	-	-	-	-	Yes	573.522	-0.00987751	0.946869	391.373	0.126153	0.51859	397.542	0.350671	0.0218467	177.635	0.297881	0.0609519	383.029	0.185172	0.206052	315.936	0.284285	0.066502	410.984	0.269521	0.0459669	360.626	0.366899	0.0155276
VIT_15s0046g03340	Acetyl co-enzyme A carboxylase carboxyltransferase alpha subunit	Metabolism.Primary metabolism.Lipid metabolism.Fatty acid metabolism.Fatty acid biosynthesis	Metabolism.Primary metabolism.Carbohydrate metabolism.Monosaccharide metabolism.Pyruvate metabolism	-	-	-	-	-	-	Yes	984.78	0.133767	0.345322	951.222	0.00441974	0.982042	681.859	0.0859629	0.490458	560.474	0.118009	0.410107	297.238	0.313905	0.00897982	372.527	0.420996	0.00962875	225.133	0.0783425	0.560238	387.642	0.328054	0.0152025
VIT_18s0001g04980	Acetyl-CoA carboxylase 2 (ACC2)	Metabolism.Primary metabolism.Lipid metabolism.Fatty acid metabolism.Fatty acid biosynthesis	Metabolism.Primary metabolism.Carbohydrate metabolism.Monosaccharide metabolism.Pyruvate metabolism	-	-	-	-	-	-	Yes	1996.74	-0.378829	0.0347504	2486.02	-0.221453	0.301196	2411.94	-0.378801	0.00158084	2495.66	0.0412561	0.729277	2381.26	-0.152947	0.270878	2088.61	0.0298844	0.716349	1708.5	-0.209544	0.0339101	2595.08	-0.26516	0.0480302
VIT_11s0016g05210	Acetylglucosaminyltransferase	Metabolism.Primary metabolism.Carbohydrate metabolism.Oligosaccharide metabolism.Glycan metabolism.Glycan structures-biosynthesis1	-	-	-	-	-	-	-	Yes	889.328	0.0694576	0.614745	684.154	0.196066	0.18012	828.944	-0.00340447	0.974647	635.615	0.0300383	0.821929	603.465	-0.348022	0.00365753	715.492	-0.198634	0.0444703	610.639	-0.21142	0.0325714	797.651	-0.234428	0.0892653
VIT_01s0010g02580	Acid phosphatase/vanadium-dependent haloperoxidase	Unclear	-	-	-	-	-	-	-	Yes	202.37	-0.105846	0.55277	180.2	-0.0892009	0.682309	134.811	-0.0619418	0.713543	226.692	-0.345593	0.0364029	214.82	-0.270141	0.044884	291.444	-0.357174	0.00497607	329.677	-0.0245403	0.856138	269.604	-0.363292	0.0281457
VIT_15s0046g01570	Acidic endochitinase (CHIB1)	Metabolism.Primary metabolism.Carbohydrate metabolism.Monosaccharide metabolism.Amino sugar metabolism	Response to stimulus.Stress response	-	-	-	-	-	-	Yes	17.7488	-0.0358586	0.903752	25.7849	0.269881	NA	33.4448	-0.265841	0.0467811	59.8852	-0.152925	0.362563	162.912	0.0169208	0.919844	41.992	-0.0432465	0.824919	267.397	-0.47277	0.00277601	56.062	-0.57129	0.00671784
VIT_07s0129g00220	Actin binding formin homology 2	Cellular process.Cellular component organization and biogenesis.Cytoskeleton organization and biogenesis.Actin organization and biogenesis	-	-	-	-	-	-	-	Yes	1199.53	0.0436292	0.729817	564.872	0.202593	0.214658	692.941	0.452125	8.77669e-05	447.252	0.344932	0.00308807	447.674	-0.189007	0.175269	505.822	0.168929	0.233968	288.724	0.166672	0.256328	676.635	0.109561	0.458691
VIT_02s0033g01330	Acyl-CoA binding protein	Unknown	-	-	-	-	-	-	-	Yes	276.719	0.0800745	0.657272	321.998	0.162479	0.424101	2066.65	0.180334	0.133619	1808.11	0.0879688	0.441245	4091.4	0.227499	0.044401	4187.53	0.383477	7.88014e-05	3635.09	0.117325	0.266257	4477.27	0.388717	0.000313424
VIT_18s0001g02810	Acyl-CoA synthetase long-chain member 9	Metabolism.Primary metabolism.Lipid metabolism.Fatty acid metabolism	Cellular process.Cellular component organization and biogenesis.Organelle organization and biogenesis.Peroxisome organization and biogenesis	Transport overview.Group translocators.Acyl CoA ligase-coupled transporters.Proposed Fatty Acid Transporter	-	-	-	-	-	Yes	505.062	0.00882287	0.955501	520.16	0.0812968	0.623797	695.89	0.0678739	0.563605	586.805	0.0864798	0.49098	332.059	-0.251089	0.0375152	430.57	-0.226681	0.0304358	356.272	-0.108793	0.352157	483.996	-0.139216	0.298366
VIT_10s0003g04940	Acyl-CoA synthetases (Acyl-activating enzyme 14)	Metabolism.Primary metabolism.Lipid metabolism.Fatty acid metabolism	Transport overview.Group translocators.Acyl CoA ligase-coupled transporters.Proposed Fatty Acid Transporter	-	-	-	-	-	-	Yes	24.851	-0.134366	0.642477	16.6061	0.18945	0.421778	30.6021	0.463526	0.0298904	23.1973	0.0844209	0.632292	17.2145	0.483325	0.00161734	27.7754	0.393598	0.0464113	12.5001	0.251597	0.0862397	15.6943	0.448287	0.0472295
VIT_16s0050g00870	Acyltransferase	Unknown	-	-	-	-	-	-	-	Yes	212.37	-0.455757	0.0280893	159.416	-0.0902635	0.702169	169.164	-0.565083	0.00172818	129.576	-0.25443	0.142308	106.598	-0.600543	0.000292113	43.8375	-0.44271	0.0224	106.329	-0.104425	0.520492	58.3407	-0.50044	0.0272331
VIT_04s0008g03880	Adaptor-related protein complex 4, beta 1	Transport overview.Macromolecule transport.Protein transport.Protein coat	Cellular process.Cellular transport.Protein trafficking.Vesicle-mediated trafficking	-	-	-	-	-	-	Yes	869.249	-0.171005	0.259846	925.725	0.0267045	0.833945	1339.08	-0.0240611	0.792883	1639.29	-0.121645	0.226744	2278.64	-0.0521421	0.653251	3080.89	-0.233566	0.01579	2417	-0.172466	0.0297857	2759.99	-0.402248	0.00771995
VIT_03s0091g00870	Adenylylsulfate kinase 1 (AKN1)	Metabolism.Primary metabolism.Nucleobase, nucleoside, nucleotide, nucleic acid metabolism.Nucleotide metabolism.Purine metabolism	Metabolism.Cellular metabolism.Amino acid derivative metabolism.Selenoamino acid metabolism	Metabolism.Cellular metabolism.Nitrogen and sulfur metabolism.Sulfur metabolism.Sulfate assimilation	-	-	-	-	-	Yes	676.91	0.0249253	0.850165	594.896	-0.243025	0.103743	293.63	0.0358202	0.797358	299.564	0.0572884	0.675717	154.141	0.358244	0.00980572	219.49	0.414932	0.0022545	118.24	0.330214	0.0256541	201.013	0.206006	0.182105
VIT_19s0090g00910	Alanine racemase	Metabolism.Primary metabolism.Amino acid metabolism.Alanine and aspartate metabolism	-	-	-	-	-	-	-	Yes	120.01	0.389548	0.0840294	125.496	0.0126196	0.949215	67.5401	-0.123307	0.534575	64.3115	-0.0191811	0.910524	45.3052	0.341046	0.0378834	48.2776	0.382241	0.0369828	48.5511	0.231081	0.151429	67.8805	0.275413	0.170108
VIT_18s0001g15410	Alcohol dehydrogenase 1	Metabolism.Primary metabolism.Carbohydrate metabolism.Glycolysis Gluconeogenesis	Metabolism.Primary metabolism.Lipid metabolism.Fatty acid metabolism	Metabolism.Primary metabolism.Amino acid metabolism.Aromatic amino acid metabolism.Tyrosine metabolism	Metabolism.Cellular metabolism.Oxidation reduction.Alcohol dehydrogenase superfamily	-	-	-	-	Yes	1986.77	-0.704294	0.000997195	2345.52	0.205753	0.380675	625.118	-0.277243	0.036617	2026.09	-0.415552	0.0162956	592.902	0.138525	0.361418	1051.47	-0.0908067	0.471338	445.192	0.152612	0.340728	1152.91	-0.00759832	0.958533
VIT_18s0001g15450	Alcohol dehydrogenase 3	Metabolism.Primary metabolism.Carbohydrate metabolism.Glycolysis Gluconeogenesis	Metabolism.Primary metabolism.Lipid metabolism.Fatty acid metabolism	Metabolism.Primary metabolism.Amino acid metabolism.Aromatic amino acid metabolism.Tyrosine metabolism	Metabolism.Cellular metabolism.Oxidation reduction.Alcohol dehydrogenase superfamily	-	-	-	-	Yes	1746.44	0.0333936	0.777935	2129.57	0.0672679	0.561648	3304.55	-0.232232	0.0173417	3033.88	-0.261921	0.0699706	2250.94	-0.280656	0.0180118	2095.77	-0.275769	0.0316486	2052.48	-0.205495	0.115786	2670.41	-0.5165	0.000268709
VIT_17s0000g03280	Alcohol dehydrogenase 7	Metabolism.Primary metabolism.Carbohydrate metabolism.Glycolysis Gluconeogenesis	Metabolism.Primary metabolism.Lipid metabolism.Fatty acid metabolism	Metabolism.Primary metabolism.Amino acid metabolism.Aromatic amino acid metabolism.Tyrosine metabolism	Metabolism.Cellular metabolism.Oxidation reduction.Alcohol dehydrogenase superfamily	-	-	-	-	Yes	2598.44	0.275628	0.048461	3187.12	0.675831	0.000453669	16953	0.212739	0.010066	13670.1	0.255842	0.00991364	3992.86	0.0805697	0.628605	3293.25	0.710502	6.07369e-06	2122.6	0.154895	0.302751	4607.96	0.698908	2.6954e-06
VIT_17s0000g08070	Aldehyde dehydrogenase 1 precursor	Metabolism.Primary metabolism.Carbohydrate metabolism.Glycolysis Gluconeogenesis	Metabolism.Primary metabolism.Lipid metabolism.Fatty acid metabolism	Metabolism.Primary metabolism.Amino acid metabolism.Arginine and proline metabolism.Urea cycle	Metabolism.Primary metabolism.Amino acid metabolism.Valine, leucine, and isoleucine metabolism.Valine, leucine, and isoleucine catabolism	Metabolism.Primary metabolism.Amino acid metabolism.Histidine metabolism	Metabolism.Primary metabolism.Amino acid metabolism.Beta-Alanine metabolism	Metabolism.Primary metabolism.Lipid metabolism.Glycerolipid metabolism	Metabolism.Primary metabolism.Carbohydrate metabolism.Monosaccharide metabolism.Pyruvate metabolism	Yes	2319.76	0.104311	0.355535	2364.42	0.0356018	0.801433	1034.71	-0.062328	0.546127	851.644	0.205374	0.0532639	847.131	0.272443	0.0140025	823.05	0.399118	7.83967e-05	654.238	0.184219	0.103034	991.606	0.440506	8.75417e-05
VIT_11s0016g00900	Aldehyde dehydrogenase 7 member A1	Metabolism.Primary metabolism.Carbohydrate metabolism.Glycolysis Gluconeogenesis	Metabolism.Primary metabolism.Lipid metabolism.Fatty acid metabolism	Metabolism.Primary metabolism.Amino acid metabolism.Arginine and proline metabolism.Urea cycle	Metabolism.Primary metabolism.Amino acid metabolism.Valine, leucine, and isoleucine metabolism.Valine, leucine, and isoleucine catabolism	Metabolism.Primary metabolism.Amino acid metabolism.Histidine metabolism	Metabolism.Primary metabolism.Amino acid metabolism.Beta-Alanine metabolism	Metabolism.Primary metabolism.Lipid metabolism.Glycerolipid metabolism	Metabolism.Primary metabolism.Carbohydrate metabolism.Monosaccharide metabolism.Pyruvate metabolism	Yes	1359.08	0.113422	0.357085	1546.47	0.0844473	0.617285	1565.66	0.0182074	0.849541	1669.07	0.005452	0.953238	1314.67	0.24492	0.0199156	1430.51	0.350553	4.75896e-05	1099.21	0.113756	0.16696	1615.54	0.335513	0.00269137
VIT_08s0007g08310	Alkaline alpha galactosidase	Metabolism.Primary metabolism.Carbohydrate metabolism.Monosaccharide metabolism.Galactose metabolism	Metabolism.Primary metabolism.Lipid metabolism.Glycerolipid metabolism	Metabolism.Primary metabolism.Carbohydrate metabolism.Oligosaccharide metabolism.Glycan metabolism.Glycan catabolism	Metabolism.Primary metabolism.Lipid metabolism.Sphingolipid metabolism	-	-	-	-	Yes	3411.92	0.313976	0.041913	5543.94	0.618288	0.00738505	41043.6	-0.0427863	0.613069	47940.9	-0.053713	0.697699	34520	-0.15884	0.212587	25023.7	-0.0389129	0.725463	25469.4	0.0855897	0.492426	32248	-0.0813103	0.458932
VIT_14s0083g00110	Allene oxide cyclase	Metabolism.Primary metabolism.Lipid metabolism.Fatty acid metabolism.Alpha-linolenic acid metabolism	Metabolism.Primary metabolism.Lipid metabolism.Fatty acid metabolism.Oxylipin biosynthesis	Signaling.Hormone Signaling.Jasmonate salicylate signaling.Jasmonate Signaling.Jasmonate metabolism.Jasmonate biosynthesis	-	-	-	-	-	Yes	3843.65	-0.265714	0.0408172	2865.31	-0.174399	0.410673	533.316	0.168044	0.167444	624.549	0.00429511	0.97638	187.047	-0.329931	0.0348571	115.605	-0.348924	0.0258576	116.829	0.189428	0.240745	144.683	-0.144463	0.428778
VIT_18s0001g11630	Allene oxide synthase	Metabolism.Primary metabolism.Lipid metabolism.Fatty acid metabolism.Alpha-linolenic acid metabolism	Metabolism.Primary metabolism.Lipid metabolism.Fatty acid metabolism.Oxylipin biosynthesis	Signaling.Hormone Signaling.Jasmonate salicylate signaling.Jasmonate Signaling.Jasmonate metabolism	-	-	-	-	-	Yes	1949.77	-0.874359	0.000211541	1659.45	-0.453276	0.0295026	1823.83	-0.920867	1.33612e-05	2648.54	-0.405652	0.00121413	1989.43	-0.261825	0.0124554	1913.65	-0.128523	0.510979	1820.98	-0.316589	0.000667133	3294.86	-0.16398	0.426807
VIT_14s0108g01560	Alpha-1,4 glucan phosphorylase, L isozyme, chloroplast precursor	Metabolism.Primary metabolism.Carbohydrate metabolism.Polysaccharide metabolism.Starch and sucrose metabolism.Starch biosynthesis catabolism.Starch catabolism	-	-	-	-	-	-	-	Yes	742.88	0.1228	0.399785	837.756	0.210075	0.224687	1884.28	0.207169	0.042719	1361.75	0.288853	0.028091	514.139	0.183241	0.245865	636.072	0.425244	3.57554e-05	473.087	0.362949	0.0145946	837.32	0.220104	0.105738
VIT_05s0020g01530	Alpha-1,6-xylosyltransferase	Cellular process.Cellular component organization and biogenesis.Cell wall organization and biogenesis.Cell wall metabolism.Cell wall biosynthesis.Xyloglucan biosynthesis	-	-	-	-	-	-	-	Yes	1492.44	-0.0614382	0.699901	658.888	0.0504793	0.793265	780.101	0.275929	0.0146508	534.716	0.339381	0.0155469	342.287	-0.17944	0.25445	335.111	0.290427	0.110676	218.581	-0.0872961	0.582579	497.551	0.154424	0.433772
VIT_14s0108g01020	Alpha-expansin 1 precursor	Signaling.Hormone Signaling.Auxin Signaling.Auxin-mediated Signaling pathway	Cellular process.Cell growth and death.Cell growth	-	-	-	-	-	-	Yes	1014.77	0.105498	0.685313	335.676	0.265493	0.154584	2014.29	0.51503	1.32642e-05	627.7	0.412061	0.0153258	56.8884	-0.0244503	0.828418	16.7135	0.244261	0.198053	31.5463	0.0942842	0.321393	71.6179	1.18004	1.56294e-07
VIT_05s0062g00890	Alpha-glucan water dikinase isoform 3, Chloroplast	Transport overview.Accessory factors involved in transport.Auxiliary transport proteins.Phosphotransferase System Enzyme I	Metabolism.Primary metabolism.Carbohydrate metabolism.Polysaccharide metabolism.Starch and sucrose metabolism.Starch biosynthesis catabolism.Starch catabolism inhibitor	-	-	-	-	-	-	Yes	1091.01	0.0815998	0.529484	829.596	0.0768269	0.558872	2029.73	-0.126766	0.207532	1635.59	-0.0249441	0.788189	2261.46	-0.0503473	0.605099	3230	-0.233691	0.00866166	2449.25	-0.15186	0.0375938	3121.47	-0.244873	0.0382628
VIT_02s0033g01380	Alternative oxidase 1D	Signaling.Hormone Signaling.ABA Signaling.ABA-mediated Signaling pathway	Cellular process.Cellular homeostasis.Cell redox homeostasis	-	-	-	-	-	-	Yes	406.455	-0.654853	0.0204729	408.913	-0.15022	0.536486	148.738	-0.663785	0.000525361	134.22	-0.201964	0.243276	289.076	-0.360013	0.00884208	55.5015	-0.464764	0.0160817	118.02	-0.288785	0.0714716	201.613	-0.169231	0.451927
VIT_03s0038g02030	Amidase	Metabolism.Primary metabolism.Amino acid metabolism.Arginine and proline metabolism.Urea cycle	Metabolism.Primary metabolism.Amino acid metabolism.Aromatic amino acid metabolism.Phenylalanine metabolism.Phenylalanine biosynthesis	Signaling.Hormone Signaling.Auxin Signaling.Auxin metabolism	Transport overview.Primary Active Transporters.P-P-bond hydrolysis-driven transporters.Chloroplast Env Prot Translocase	Metabolism.Cellular metabolism.Nitrogen and sulfur metabolism.Nitrogen metabolism.Amine metabolism	-	-	-	Yes	35.1023	0.774693	0.00690045	26.0597	0.518645	0.0269021	317.7	0.46978	0.00156908	35.2188	0.341975	0.0410691	1.1066	0.061988	0.324817	1.00029	-0.0860897	0.223316	0.243352	0.0161801	0.534979	0.863849	0.0696841	0.416032
VIT_04s0043g00220	Amine oxidase	Metabolism.Primary metabolism.Amino acid metabolism.Arginine and proline metabolism.Urea cycle	Metabolism.Primary metabolism.Amino acid metabolism.Histidine metabolism	Metabolism.Primary metabolism.Amino acid metabolism.Aromatic amino acid metabolism.Tyrosine metabolism	Metabolism.Primary metabolism.Amino acid metabolism.Aromatic amino acid metabolism.Phenylalanine metabolism.Phenylalanine biosynthesis	Signaling.Hormone Signaling.Auxin Signaling.Auxin metabolism	Metabolism.Cellular metabolism.Nitrogen and sulfur metabolism.Nitrogen metabolism.Amine metabolism	-	-	Yes	252.031	-0.442894	0.0367133	717.153	-0.348654	0.149234	204.611	-0.434943	0.00308877	437.944	-0.300637	0.039228	284.546	-0.274051	0.0434127	484.752	-0.448777	0.000180891	366.755	-0.218203	0.0862116	482.378	-0.466543	0.000480628
VIT_02s0033g01310	Amino acid permease	Transport overview.Electrochemical Potential-driven Transporters.Porters.Amino Acid/Auxin Permease	Transport overview.Macromolecule transport.Amino acid transport	-	-	-	-	-	-	Yes	360.764	-0.0468848	0.779346	396.548	-0.257206	0.227229	354.292	-0.060672	0.647256	350.404	0.0165714	0.903407	362.063	-0.247162	0.0651076	412.927	-0.46917	0.000719368	400.171	-0.28637	0.0145965	410.212	-0.434004	0.00286589
VIT_13s0067g02220	Amino acid permease	Transport overview.Electrochemical Potential-driven Transporters.Porters.Amino Acid/Auxin Permease	Transport overview.Macromolecule transport.Amino acid transport	-	-	-	-	-	-	Yes	1603.72	-0.454323	0.0109722	1078.36	0.189637	0.261821	454.698	-0.297334	0.0223879	951.814	-0.355578	0.0189639	328.054	-0.0612479	0.716136	502.614	-0.121347	0.436832	280.354	0.06058	0.696676	573.718	-0.339185	0.0401151
VIT_07s0031g02340	Amino acid permease 2	Transport overview.Electrochemical Potential-driven Transporters.Porters.Amino Acid/Auxin Permease	Transport overview.Macromolecule transport.Amino acid transport	-	-	-	-	-	-	Yes	166.816	-0.141132	0.494795	178.235	0.212003	0.313368	53.5587	-0.60049	0.00313249	137.897	-0.625507	0.000148442	12.7802	0.0336397	0.829591	9.2031	-0.242119	0.142638	14.3308	-0.0547129	0.724656	12.0074	-0.091237	0.675174
VIT_12s0035g01190	AMP-dependent synthetase and ligase	Unclear	-	-	-	-	-	-	-	Yes	614.343	0.0643353	0.655068	338.664	-0.178414	0.433262	855.683	0.322709	0.00366221	546.689	0.317153	0.0184433	820.177	-0.158359	0.12174	929.436	0.0768516	0.502213	797.95	0.0315829	0.735798	1114.45	-0.0384652	0.799912
VIT_07s0005g02950	AN3 (ANGUSITFOLIA3)	Regulation overview.Regulation of gene expression.Regulation of transcription.Transcription factor.GIF family transcription factor	-	-	-	-	-	-	-	Yes	200.929	0.0226759	0.903426	177.069	-0.0396188	0.839843	211.715	0.13655	0.346521	172.753	-0.114683	0.439355	65.2465	-0.236294	0.163062	72.0272	-0.508892	0.00590217	80.9925	-0.321228	0.0429797	153.031	-0.607873	0.00149586
VIT_14s0171g00410	Ankyrin repeat	Transport overview.Accessory factors involved in transport.Auxiliary transport proteins.Ankyrin	Diverse functions.Gene family with diverse functions.Ankyrin domain family	-	-	-	-	-	-	Yes	718.37	0.529559	0.00150199	320.974	0.130579	0.508096	1212.59	0.433874	0.000160712	731.276	0.223284	0.0240041	1684.22	-0.141935	0.128131	2112.46	0.26761	0.0843778	1813.91	0.128917	0.258176	2943.47	0.0500328	0.710348
VIT_05s0165g00270	Ankyrin repeat protein family	Transport overview.Accessory factors involved in transport.Auxiliary transport proteins.Ankyrin	Diverse functions.Gene family with diverse functions.Ankyrin domain family	-	-	-	-	-	-	Yes	125.402	0.611542	0.0056809	111.679	0.634034	0.00774337	203.204	0.623165	0.00014424	122.121	0.397472	0.0186119	69.6868	0.0975412	NA	56.7441	0.381307	0.0447469	49.7186	0.25074	0.118478	96.648	0.67393	0.000295346
VIT_18s0001g05530	Annexin 1 (ANN1)	Transport overview.Channels and pores.a-Type channels.Annexin	Response to stimulus.Stress response.Abiotic stress response	Signaling.Signaling pathway.Calcium sensors and Signaling	-	-	-	-	-	Yes	6110.36	0.117695	0.33649	5374.34	0.026043	0.887515	5758.28	-0.0451274	0.636104	4839.49	0.341736	0.00754292	1780.16	0.492931	0.000122238	1963.39	0.732115	1.36782e-12	1129.62	0.382708	0.00818753	2451.24	0.610699	1.76645e-06
VIT_12s0034g00130	Anthocyanidin 3-O-glucosyltransferase	Metabolism.Secondary metabolism.Phenylpropanoid metabolism.Flavonoid metabolism.Flavonoid biosynthesis.Anthocyanin biosynthesis.Anthocyanin-glycoside biosynthesis	-	-	-	-	-	-	-	Yes	275.774	-0.832474	0.00235747	128.116	-0.596422	0.0041583	173.07	-0.298633	0.0515855	326.454	0.0949784	0.55412	378.75	-0.104361	0.404976	207.285	0.0178943	0.921889	175.902	-0.345306	0.0226964	364.861	-0.414932	0.00666723
VIT_12s0055g00290	Anthocyanidin 3-O-glucosyltransferase	Metabolism.Secondary metabolism.Phenylpropanoid metabolism.Flavonoid metabolism.Flavonoid biosynthesis.Anthocyanin biosynthesis.Anthocyanin-glycoside biosynthesis	-	-	-	-	-	-	-	Yes	707.106	0.602078	0.00395288	294.81	0.0239763	0.911023	452.829	0.482729	0.00130816	898.719	0.517767	0.000251643	103.224	-0.201878	0.233658	108.655	-0.251328	0.129481	79.2671	0.0156804	0.917823	202.308	-0.221571	0.21879
VIT_09s0018g01190	Anthranilate N-benzoyltransferase	Metabolism.Primary metabolism.Amino acid metabolism.Aromatic amino acid metabolism.Aromatic amino acid biosynthesis	Metabolism.Cellular metabolism.Phytoalexin metabolism.Phytoalexin biosynthesis	Metabolism.Secondary metabolism.Aromatic compound metabolism.Aromatic compound biosynthesis	-	-	-	-	-	Yes	674.283	-0.204954	0.277172	212.091	0.239705	0.322573	121.388	-0.45773	0.00652823	99.1806	-0.0626664	0.721414	224.162	0.0600272	0.723031	136.826	-0.155569	0.344173	275.67	-0.292755	0.0444659	216.036	-0.3549	0.0472336
VIT_08s0007g06140	Anthranilate phosphoribosyltransferase	Metabolism.Primary metabolism.Amino acid metabolism.Aromatic amino acid metabolism.Aromatic amino acid biosynthesis	Metabolism.Primary metabolism.Amino acid metabolism.Amino acid biosynthesis	Metabolism.Primary metabolism.Amino acid metabolism.Aromatic amino acid metabolism.Tryptophan metabolism.Tryptophan biosynthesis	-	-	-	-	-	Yes	79.5383	0.339184	0.152159	57.9087	0.477236	0.039594	117.316	0.379852	0.0368164	91.4262	0.484691	0.00254166	130.912	0.0270604	0.865918	161.909	-0.010239	0.952108	139.408	-0.0222692	0.887938	257.729	-0.189387	0.261765
VIT_06s0004g06320	Anthranilate synthase component I-1, chloroplast precursor	Metabolism.Primary metabolism.Amino acid metabolism.Aromatic amino acid metabolism.Aromatic amino acid biosynthesis	Metabolism.Primary metabolism.Amino acid metabolism.Amino acid biosynthesis	Metabolism.Primary metabolism.Amino acid metabolism.Aromatic amino acid metabolism.Tryptophan metabolism.Tryptophan biosynthesis	-	-	-	-	-	Yes	309.491	-0.24218	0.209291	731.242	-0.230436	0.269998	440.984	0.00228948	0.986676	945.168	-0.521425	0.00196602	516.735	-0.459272	NA	799.81	-0.544498	0.00042917	860.747	-0.361861	0.00281347	742.789	-0.569236	2.61824e-06
VIT_08s0007g01810	ANTR2 (anion transporter 2	Transport overview.Electrochemical Potential-driven Transporters.Porters.Major Facilitator Superfamily.Anion:Cation Symporter	Transport overview.Ion transport.Anion transport.Phosphate transport	-	-	-	-	-	-	Yes	3.40175	0.0452379	0.842481	3.77592	-0.184627	0.244786	5.24193	-0.140103	0.387141	5.81	-0.267972	0.0322401	69.0901	-0.167121	0.293668	176.207	-0.884056	3.92031e-08	126.164	-0.321062	0.0485292	110.617	-0.847507	5.90485e-05
VIT_07s0005g00820	AP2-like ethylene-responsive transcription factor	Signaling.Hormone Signaling.Ethylene Signaling.Ethylene-mediated Signaling pathway	Regulation overview.Regulation of gene expression.Regulation of transcription.Transcription factor.AP2 family transcription factor.ERF subfamily transcription factor	-	-	-	-	-	-	Yes	1347.83	-0.928837	1.00567e-05	776.142	0.364678	0.0318447	1050.58	-0.482142	0.000916662	2646.66	-0.356486	0.0266665	1221.35	-0.279008	0.0767236	1019.47	-0.140882	0.25131	955.689	-0.139368	0.18353	956.871	-0.0557182	0.707595
VIT_01s0026g02490	Apyrase	Metabolism.Primary metabolism.Nucleobase, nucleoside, nucleotide, nucleic acid metabolism.Nucleotide metabolism.Purine metabolism	Metabolism.Primary metabolism.Nucleobase, nucleoside, nucleotide, nucleic acid metabolism.Nucleotide metabolism.Pyrimidine metabolism	-	-	-	-	-	-	Yes	1148.81	-0.143979	0.399507	1513.05	0.0306811	0.86476	1915.33	-0.24343	0.00977215	2562.58	-0.227262	0.0137702	3497.5	0.00687998	0.950003	3655.62	-0.0648767	0.445177	3119.66	-0.149801	0.0860793	3333.86	-0.0873749	0.442776
VIT_05s0094g01630	Apyrase (APY1)	Metabolism.Primary metabolism.Nucleobase, nucleoside, nucleotide, nucleic acid metabolism.Nucleotide metabolism.Purine metabolism	Metabolism.Primary metabolism.Nucleobase, nucleoside, nucleotide, nucleic acid metabolism.Nucleotide metabolism.Pyrimidine metabolism	-	-	-	-	-	-	Yes	803.748	-0.0220116	0.872178	614.321	-0.173941	0.314721	1028.44	-0.10426	0.268019	895.475	-0.0508532	0.648293	692.327	-0.226455	0.0260477	748.07	-0.249697	0.0200638	816.101	-0.0824098	0.409544	968.059	-0.10755	0.34539
VIT_08s0040g01890	Aquaporin PIP2;4	Transport overview.Channels and pores.a-Type channels.Major Intrinsic Protein	Transport overview.Water transport.Aquaporins.PIP	-	-	-	-	-	-	Yes	1273.87	0.672141	1.71314e-07	1558.68	0.54603	0.0193172	14430.7	-0.366344	0.000146632	9121.2	-0.191003	0.100676	2315.57	-0.0660986	0.669971	816.028	0.318735	0.0512619	1074.96	0.0626908	0.686305	3266.04	0.473077	0.0250367
VIT_06s0004g02850	Aquaporin PIP2B	Transport overview.Channels and pores.a-Type channels.Major Intrinsic Protein	Transport overview.Water transport.Aquaporins.PIP	-	-	-	-	-	-	Yes	1491.9	0.0311137	0.896509	690.68	0.42658	0.0511372	953.347	-1.01064	1.01596e-13	696.063	-0.394122	0.0145684	82.5385	0.359441	0.0281551	45.9994	-0.0488319	0.804926	127.045	0.177163	0.186305	77.0048	0.0504481	0.795505
VIT_13s0019g00330	Aquaporin TIP1;3	Transport overview.Channels and pores.a-Type channels.Major Intrinsic Protein	Transport overview.Water transport.Aquaporins.TIP	-	-	-	-	-	-	Yes	934.872	-0.155883	0.33283	1322.72	0.0989328	0.676281	9265.32	-0.354928	0.00233075	6076.71	-0.865378	3.48701e-10	318.654	-0.0712346	0.484953	148.672	-0.174914	0.260356	105.74	0.270414	0.0970064	337.441	-0.114568	0.599124
VIT_00s0404g00040	ARF GTPase activator, ARF-GAP Domain 5	Transport overview.Macromolecule transport.Protein transport.Protein coat	Signaling.Signaling pathway.G-protein signaling pathway	-	-	-	-	-	-	Yes	145.609	-0.0796111	0.741096	434.81	-0.236298	0.318441	275.306	-0.373174	0.0215187	1006.35	-0.298102	0.0195059	542.926	-0.0509644	0.707644	697.493	-0.124457	0.314172	470.878	-0.0357173	0.789427	622.692	-0.166907	0.201184
VIT_15s0046g00050	Arginine/serine-rich splicing factor RSP31 (RSP31)	Metabolism.Primary metabolism.Nucleobase, nucleoside, nucleotide, nucleic acid metabolism.Nucleic acid metabolism.RNA metabolism.RNA processing.mRNA processing.mRNA splicing	-	-	-	-	-	-	-	Yes	26.6625	0.0206839	0.940973	20.2303	-0.0742583	0.760411	22.427	0.422658	0.0479257	35.7364	0.389396	0.0284155	89.1079	0.0443718	0.76878	98.5001	0.0498941	0.779462	102.887	-0.145848	0.342736	129.052	-0.186894	0.306094
VIT_10s0042g01180	ARGONAUTE 2 (AGO2)	Regulation overview.Regulation of gene expression.Gene silencing.Posttranscriptional gene silencing by RNA.mRNA cleavage involved in gene silencing by miRNA	-	-	-	-	-	-	-	Yes	85.045	0.178434	0.487394	80.115	0.778947	0.00108598	61.9131	0.186214	0.362033	124.129	0.398599	0.0183695	162.373	0.547011	0.00108841	104.684	-0.0532783	0.759965	128.078	0.547773	0.000775575	108.187	0.949147	1.2199e-05
VIT_06s0061g01040	Argonaute protein	Regulation overview.Regulation of gene expression.Gene silencing.Posttranscriptional gene silencing by RNA.mRNA cleavage involved in gene silencing by miRNA	-	-	-	-	-	-	-	Yes	2171.97	-0.186365	0.280652	2157.72	0.115485	0.549472	940.179	0.476505	3.72976e-05	750.888	0.545939	2.15906e-05	633.051	0.079145	0.560377	567.579	-0.0674491	0.659762	545.37	0.0437778	0.694049	550.599	-0.21062	0.274582
VIT_17s0053g00680	Argonaute protein (AGO1)	Regulation overview.Regulation of gene expression.Gene silencing.Posttranscriptional gene silencing by RNA.mRNA cleavage involved in gene silencing by miRNA	-	-	-	-	-	-	-	Yes	1304.16	-0.0058456	0.967462	1439.97	0.073025	0.59119	1887.41	0.226397	0.0546431	1619.61	0.215225	0.0724148	1461.7	0.363118	0.00119882	1349.22	0.394023	1.46388e-05	1430.52	0.300301	0.00204343	1925.13	0.195623	0.144938
VIT_05s0094g01530	ARL (ARGOS)	Metabolism.Primary metabolism.Protein metabolism and modification.Protein folding.Chaperone-mediated protein folding.HSP-mediated protein folding.HSP-mediated protein folding co-chaperone	Cellular process.Cell growth and death.Cell growth	-	-	-	-	-	-	Yes	3046.7	-0.908894	0.000372388	2622.78	0.00295312	0.987621	1031.68	-0.578263	4.62224e-06	1550.42	-0.467502	9.22878e-06	538.216	-0.115396	0.29526	619.663	-0.0854896	0.544564	372.247	0.0215659	0.864919	721.686	0.00631785	0.96437
VIT_17s0000g09090	Armadillo/beta-catenin repeat	Unknown	-	-	-	-	-	-	-	Yes	371.967	0.160738	0.280811	340.363	0.198765	0.234397	670.732	0.409149	0.000441524	323.382	0.351219	0.00752557	737.205	0.15557	0.115977	589.074	0.246596	0.0486409	546.407	0.192642	0.107215	875.343	0.134289	0.310897
VIT_17s0000g00530	Armadillo/beta-catenin repeat	Unknown	-	-	-	-	-	-	-	Yes	264.192	-0.0680995	0.68289	189.835	0.179882	0.386333	223.062	0.556597	0.000148322	148.27	0.0763321	0.601405	151.073	0.326189	0.0451455	169.367	0.38023	0.0250148	125.077	0.184441	0.179979	202.085	0.582732	0.0037859
VIT_17s0000g08080	Armadillo/beta-catenin repeat protein / U-box domain-containing protein	Unknown	-	-	-	-	-	-	-	Yes	598.076	-0.196251	0.477319	53.858	-0.164133	0.456575	1424.74	0.535453	0.00658729	514.246	0.136129	0.44069	569.076	0.366741	0.0294615	365.806	0.410765	0.0282773	158.129	-0.0325897	0.842639	595.708	0.0718743	0.738079
VIT_13s0067g03070	ARR17 typeA	Signaling.Hormone Signaling.Cytokinin Signaling.Cytokinin-mediated Signaling pathway	Regulation overview.Regulation of gene expression.Regulation of transcription.Transcription factor.Orphans Response reg family transcription factor	-	-	-	-	-	-	Yes	237.6	-0.245468	0.382051	186.376	-0.0971005	0.689302	454.581	-0.494689	0.00157463	662.899	-0.344014	0.0041196	314.075	0.0541554	0.723746	214.826	0.358434	0.052497	149.144	0.029559	0.848612	333.848	0.29162	0.149664
VIT_06s0004g06830	Asparagine synthetase	Metabolism.Cellular metabolism.Nitrogen and sulfur metabolism.Nitrogen metabolism.Nitrogen assimilation	Metabolism.Primary metabolism.Amino acid metabolism.Asparagine, aspartate metabolism	-	-	-	-	-	-	Yes	153.626	-0.305811	NA	47.6986	0.332955	0.134849	33.5818	0.0444531	0.835427	31.6974	0.502567	0.00413053	108.105	0.681349	4.48376e-05	62.6854	0.807271	3.77457e-05	39.4576	0.317259	0.0508118	45.5231	1.03373	1.86538e-06
VIT_18s0001g02420	Aspartic proteinase Asp1 precursor	Metabolism.Primary metabolism.Protein metabolism and modification.Proteolysis.Peptidase-mediated proteolysis	-	-	-	-	-	-	-	Yes	593.399	-0.509393	0.0475271	551.479	-0.210682	0.310167	416.935	-0.703088	2.15051e-06	428.027	-0.161275	0.211297	305.867	-0.205838	0.147878	128.214	-0.0118804	0.950345	134.118	-0.484909	0.00195617	261.152	-0.458148	0.0105394
VIT_00s1206g00010	Aspartic proteinase nepenthesin-1 precursor	Metabolism.Primary metabolism.Protein metabolism and modification.Proteolysis.Peptidase-mediated proteolysis	-	-	-	-	-	-	-	Yes	497.888	0.646074	1.1453e-05	296.026	0.0467517	0.836106	91.5599	0.338621	0.0934939	64.3859	-0.0737347	0.672978	116.526	0.58826	0.000236231	118.47	0.532156	0.00277774	126.265	0.0533299	0.713824	179.862	0.695255	0.000832568
VIT_00s0434g00090	Aspartyl protease	Metabolism.Primary metabolism.Protein metabolism and modification.Proteolysis.Peptidase-mediated proteolysis	-	-	-	-	-	-	-	Yes	86.7251	-0.542082	0.0349664	133.043	-0.405388	0.0615206	117.168	-0.540649	0.00177078	262.882	-0.289219	0.0441511	65.9422	-0.304586	0.0712126	40.2158	0.215971	0.273486	29.914	-0.275161	0.0927414	69.4098	-0.496972	0.0233273
VIT_07s0005g03140	Aspartyl protease	Metabolism.Primary metabolism.Protein metabolism and modification.Proteolysis.Peptidase-mediated proteolysis	-	-	-	-	-	-	-	Yes	1.01827	-0.162736	0.223422	2.54648	-0.0586877	0.63931	8.92062	-0.613046	0.000991098	8.11436	-0.284008	0.0451625	3.7539	-0.0648063	0.457123	7.64652	0.214802	NA	4.25808	-0.0203273	0.835983	10.3004	0.206638	0.255592
VIT_12s0028g00610	Aspartyl protease	Metabolism.Primary metabolism.Protein metabolism and modification.Proteolysis.Peptidase-mediated proteolysis	-	-	-	-	-	-	-	Yes	140.045	-0.905231	0.000987092	101.343	-0.0452792	0.83579	113.574	0.105666	0.546526	169.949	-0.275374	0.0913221	200.55	-0.028674	0.856689	189.875	-0.320003	0.0447751	163.656	-0.455881	0.00261429	221.924	-0.58504	0.00203986
VIT_19s0090g01350	Aspartyl protease	Metabolism.Primary metabolism.Protein metabolism and modification.Proteolysis.Peptidase-mediated proteolysis	-	-	-	-	-	-	-	Yes	279.752	0.254331	0.248361	477.96	-0.0113158	0.955812	5674.7	0.433247	0.000102049	5387.38	0.0836733	0.633387	48503.3	0.298561	0.0443202	54279.5	0.60012	6.168e-06	40443.3	0.106049	0.152232	59397.3	0.584124	0.00267545
VIT_04s0023g00730	Aspartyl protease family	Metabolism.Primary metabolism.Protein metabolism and modification.Proteolysis.Peptidase-mediated proteolysis	-	-	-	-	-	-	-	Yes	1525.75	-0.367554	0.0377264	2214.53	-0.108937	0.58449	2239.67	-0.59036	1.69021e-07	3966.37	-0.182562	0.0743573	1594.31	-0.262587	0.0450306	1626.43	-0.270748	0.0106341	1337.51	-0.231194	0.0769002	1994.9	-0.314494	0.0170271
VIT_17s0000g00730	ATP binding / DNA binding	Unknown	-	-	-	-	-	-	-	Yes	182.879	0.382471	0.103339	164.272	0.718408	0.00244315	420.674	0.518375	0.0152061	369.142	1.06274	5.90058e-10	440.201	0.791794	5.82803e-07	277.288	1.02937	7.41345e-12	401.008	0.827455	1.60628e-09	323.14	1.21118	3.11606e-08
VIT_07s0005g01090	ATP binding protein	Unknown	-	-	-	-	-	-	-	Yes	23.4295	0.533877	0.0596433	27.2634	0.894672	0.000235912	62.4629	1.13063	2.38261e-08	86.6896	0.923935	2.16924e-08	104.443	0.187415	0.265334	96.2226	0.00465506	0.979984	64.5345	0.171691	0.286806	195.91	0.361633	0.110599
VIT_06s0004g06700	ATP-dependent Clp protease ClpB protein	Transport overview.Incompletely characterized transport systems.Recognized transporters of unknown biochemical mechanism.Type VI Symbiosis/Virulence Sec Ptw	-	-	-	-	-	-	-	Yes	954.842	0.344242	0.0445775	965.756	0.473032	0.0160878	1798.35	0.269672	0.0133883	2253.59	-0.0731708	0.56646	3376.53	0.0234807	0.764959	3506.14	0.0119133	0.88942	3379	-0.0669997	0.444132	4234.69	-0.103495	0.39754
VIT_18s0001g01830	ATP-NAD kinase	Metabolism.Primary metabolism.Coenzyme and prosthetic group metabolism.Nicotinate and nicotinamide metabolism	-	-	-	-	-	-	-	Yes	874.823	0.592155	0.00404845	794.851	0.121305	0.609945	583.587	-0.434231	0.000306125	1644.93	-0.319317	0.0286004	736.245	-0.0345982	0.784442	1482.78	-0.0252914	0.834938	1047.92	0.000829144	0.994317	841.312	0.0682838	0.657994
VIT_09s0002g05710	ATP:ADP antiporter	Transport overview.Electrochemical Potential-driven Transporters.Porters.ATP:ADP Antiporter	Transport overview.Macromolecule transport.Nucleotide transport	-	-	-	-	-	-	Yes	901.997	-0.266614	0.0678763	1192.04	-0.226411	0.333158	1753.15	-0.0544299	0.557363	2338.95	-0.225892	0.0261744	5181.3	-0.321893	0.00536062	7775.81	-0.536521	6.01285e-06	7893.87	-0.390416	0.000208164	7231.41	-0.655784	2.84563e-08
VIT_19s0138g00140	ATSYTE/NTMC2T6.1/NTMC2TYPE6.1/SYTE	Transport overview.Incompletely characterized transport systems.Recognized transporters of unknown biochemical mechanism.Unconventional Protein Secretion System	-	-	-	-	-	-	-	Yes	1593.67	-0.265911	0.231447	3114.37	-0.0855648	0.687747	3294.84	-0.574154	1.38256e-07	5607.52	-0.237039	0.0272154	1489.37	-0.0899808	0.531734	1209.56	0.254209	0.114051	722.087	-0.0616471	0.572915	1867.55	0.0138584	0.923623
VIT_13s0067g00330	AUX1 auxin influx carrier protein	Signaling.Hormone Signaling.Auxin Signaling.Auxin transport	Transport overview.Electrochemical Potential-driven Transporters.Porters.Amino Acid/Auxin Permease	-	-	-	-	-	-	Yes	123.292	-0.255403	0.285665	74.7937	0.102339	0.666268	307.716	0.292469	0.0320951	92.0355	0.202274	0.221739	476.042	0.635132	2.1065e-06	451.986	0.640506	3.32203e-05	368.863	0.600016	1.23637e-05	740.833	0.539375	0.00707337
VIT_04s0044g01880	Auxin Efflux Carrier	Signaling.Hormone Signaling.Auxin Signaling.Auxin transport	Transport overview.Electrochemical Potential-driven Transporters.Porters.Auxin Efflux Carrier	-	-	-	-	-	-	Yes	1433.36	-0.90844	0.000129704	1420.26	-0.133693	0.537169	421.009	-0.424009	0.00272988	1761.73	-0.473639	0.00437011	162.52	-0.161757	0.261217	200.066	-0.102965	0.564459	66.6352	-0.485874	0.00278041	286.182	-0.0930375	0.660801
VIT_17s0000g00320	Auxin response factor 2	Signaling.Hormone Signaling.Auxin Signaling.Auxin-mediated Signaling pathway	Regulation overview.Regulation of gene expression.Regulation of transcription.Transcription factor.ARF family transcription factor	-	-	-	-	-	-	Yes	2117.29	-0.029035	0.850162	1789.84	-0.123772	0.330768	2137.1	0.0325207	0.74649	2100.33	0.0323723	0.756067	2808.1	0.0203355	0.875083	3073.04	0.00612321	0.948926	3127.39	-0.233685	0.0173509	3654.77	-0.209525	0.0404956
VIT_06s0004g03130	Auxin response factor 4	Signaling.Hormone Signaling.Auxin Signaling.Auxin-mediated Signaling pathway	Regulation overview.Regulation of gene expression.Regulation of transcription.Transcription factor.ARF family transcription factor	-	-	-	-	-	-	Yes	923.023	0.164884	0.267597	629.775	-0.194479	0.359876	141.516	0.350824	0.0455686	108.738	0.532474	0.000970269	26.4899	-0.00120103	0.994174	37.079	0.351179	0.0755037	18.2502	0.0858928	0.58834	43.002	0.465899	0.0320918
VIT_04s0079g00160	Auxin response factor 8	Signaling.Hormone Signaling.Auxin Signaling.Auxin-mediated Signaling pathway	Regulation overview.Regulation of gene expression.Regulation of transcription.Transcription factor.ARF family transcription factor	-	-	-	-	-	-	Yes	77.733	-0.300707	0.203528	96.7331	0.0636195	0.791993	97.995	0.20522	0.267046	78.8572	-0.0385343	0.818693	49.9754	0.350552	0.0328682	58.7809	0.373036	0.0405628	40.0895	0.089476	0.582318	68.9824	-0.00627588	0.976717
VIT_01s0011g04860	Auxin transport protein (PIN3)	Signaling.Hormone Signaling.Auxin Signaling.Auxin transport	Transport overview.Electrochemical Potential-driven Transporters.Porters.Auxin Efflux Carrier	-	-	-	-	-	-	Yes	447.939	-0.595012	0.00165454	816.515	-0.121848	0.615562	469.294	-0.633447	2.47348e-06	524.887	-0.454847	0.00956079	487.337	-0.08036	0.571905	635.072	0.0325497	0.799739	620.856	0.134556	0.253019	668.002	-0.36087	0.00687762
VIT_11s0016g01190	Auxin-independent growth promoter	Unknown	-	-	-	-	-	-	-	Yes	2353.65	-0.396714	0.0439578	1899.63	-0.372873	0.00498133	1420.61	-0.259416	0.0169034	1688.75	0.161056	0.108303	700.485	-0.237298	0.121138	678.759	0.0928011	0.535053	408.311	-0.117805	0.281665	1195.18	-0.019388	0.909583
VIT_06s0004g04150	Auxin-regulated protein	Signaling.Hormone Signaling.Auxin Signaling.Auxin-mediated Signaling pathway	-	-	-	-	-	-	-	Yes	150.452	-0.762766	0.00673336	133.305	-0.0938989	0.685044	132.811	-0.475991	0.0121262	202.132	-0.378674	0.0135385	71.9556	-0.362645	0.0289185	35.4873	-0.0138442	0.943999	41.0793	-0.14175	0.385684	52.6066	-0.425117	0.0622128
VIT_05s0062g00850	Auxin-responsive protein	Signaling.Hormone Signaling.Auxin Signaling.Auxin-mediated Signaling pathway	-	-	-	-	-	-	-	Yes	2241.32	0.199301	0.147423	1661.76	0.19055	0.244891	3669.02	0.160577	0.0462674	3506.03	0.255915	0.0382494	2739.25	-0.131465	0.409031	2319.74	0.27235	0.115764	1665.83	0.0645507	0.648838	3517.57	0.21222	0.262782
VIT_12s0057g00420	Auxin-responsive protein AIR12	Signaling.Hormone Signaling.Auxin Signaling.Auxin-mediated Signaling pathway	-	-	-	-	-	-	-	Yes	2726.17	-0.55104	0.0628854	1457.48	-0.283614	0.168385	1205.71	0.227967	0.0648454	1259.41	0.126188	0.26041	802.984	0.00154977	0.992373	406.189	-0.0339739	0.861863	210.476	-0.536539	0.000781703	739.441	-0.633338	0.000600509
VIT_11s0016g03540	Auxin-responsive protein IAA27	Signaling.Hormone Signaling.Auxin Signaling.Auxin-mediated Signaling pathway	Regulation overview.Regulation of gene expression.Regulation of transcription.Transcription factor.AUXIAA family transcription factor	-	-	-	-	-	-	Yes	1080.69	0.00819623	0.965674	587.137	0.149175	0.494963	177.052	0.58224	0.000429947	118.674	-0.0673462	0.706208	160.638	0.382357	0.00941621	104.657	0.533431	0.00262811	111.386	0.137111	0.373823	170.251	0.657112	0.000584146
VIT_15s0048g00530	Auxin-responsive SAUR11	Signaling.Hormone Signaling.Auxin Signaling.Auxin-mediated Signaling pathway	Signaling.Hormone Signaling.Auxin Signaling.Auxin responsive	-	-	-	-	-	-	Yes	553.594	-0.789859	0.00314027	150.472	-0.56958	0.00873546	113.851	-0.236773	0.17443	100.431	-0.0867098	0.609729	214.818	-0.0965516	0.551803	146.265	-0.278816	0.110056	198.276	-0.380413	0.0158184	140.481	-0.384664	0.0390609
VIT_01s0011g06140	Avr9/Cf-9 rapidly elicited protein	Response to stimulus.Stress response.Biotic stress response	-	-	-	-	-	-	-	Yes	1307.23	-0.547347	0.0591272	297.892	-0.451449	0.056439	208.04	-0.257225	0.101865	481.008	-0.219364	0.161141	199.086	-0.0890094	0.599946	70.6116	-0.325626	0.091266	51.3905	-0.441033	0.00646921	143.233	-0.866691	3.26978e-05
VIT_09s0002g00220	Avr9/Cf-9 rapidly elicited protein 132	Response to stimulus.Stress response.Biotic stress response	-	-	-	-	-	-	-	Yes	267.198	-0.476107	0.0837704	126.054	0.274492	0.235296	114.668	0.122281	0.490035	163.415	-0.377495	0.0206157	82.5182	-0.452182	0.00732088	33.9296	-0.489159	0.0125506	23.6787	-0.335989	0.0259579	54.0102	-0.84402	0.00010533
VIT_11s0016g03240	Avr9/Cf-9 rapidly elicited protein 146	Response to stimulus.Stress response.Biotic stress response	-	-	-	-	-	-	-	Yes	145.22	0.164155	0.408308	152.66	-0.317083	0.187409	228.185	-0.447517	0.00351633	143.478	-0.114629	0.506873	222.707	-0.353123	0.0302982	187.831	-1.00583	5.86326e-11	191.38	-0.951567	9.36358e-15	318.486	-1.03865	6.5441e-09
VIT_05s0049g02240	AWPM-19	Signaling.Hormone Signaling.ABA Signaling.ABA-mediated Signaling pathway	-	-	-	-	-	-	-	Yes	16.2706	-0.37644	0.202659	39.3784	-0.0839904	0.730218	480.118	-0.572238	4.97448e-05	941.963	-0.388176	0.0198098	1802.57	-0.154969	0.175433	1878.65	-0.203325	0.203188	2253.33	-0.266279	0.0224494	1705.06	-0.399389	0.0166875
VIT_14s0083g01140	B12D	Unclear	-	-	-	-	-	-	-	Yes	94.8945	-0.639066	0.00936783	217.486	0.547807	0.00800819	630.714	-0.632513	2.5374e-05	1179.04	-0.225766	0.193635	1044.69	-0.344485	0.000599181	1222.47	-0.254445	0.113758	1363.48	-0.237245	0.0326498	1165.5	-0.465918	0.0136736
VIT_11s0052g00020	Balbiani ring 1	Unclear	-	-	-	-	-	-	-	Yes	1827.7	0.088897	0.464948	1941.78	-0.0300245	0.834971	2599.31	0.26631	0.00183404	2183.5	0.139337	0.228919	1108.13	-0.0410486	0.795006	737.596	0.298599	0.0257333	748.047	0.313114	0.0360013	1151.76	0.358302	0.0100328
VIT_00s1353g00010	BAM1 (big apical meristem 1)	Development.Reproductive development.Flower development	Signaling.Signaling pathway.Protein kinase	-	-	-	-	-	-	Yes	2081.73	0.172244	0.275172	1052.51	0.474012	0.00249647	1343.19	0.530906	8.31114e-06	600.061	0.269032	0.0310715	388.132	-0.208171	0.208393	382.374	0.191274	0.283468	303.966	0.189422	0.237725	616.559	0.0423945	0.824233
VIT_12s0028g03550	Basic helix-loop-helix (bHLH) family	Regulation overview.Regulation of gene expression.Regulation of transcription.Transcription factor.bHLH family transcription factor	-	-	-	-	-	-	-	Yes	406.012	-0.627852	0.0217238	325.634	-0.491434	0.0275374	95.4506	0.456855	0.0201218	135.026	0.172923	0.328009	28.0732	0.0677664	0.66615	3.5627	0.155191	0.190397	0.403528	-0.0164519	0.628695	22.6655	-0.27009	0.216569
VIT_11s0052g00100	Basic helix-loop-helix (bHLH) family	Regulation overview.Regulation of gene expression.Regulation of transcription.Transcription factor.bHLH family transcription factor	-	-	-	-	-	-	-	Yes	1682.16	-0.632088	0.00724794	1876.72	-0.513112	0.0103843	169.21	-0.178934	0.258531	531.015	0.148341	0.320188	232.114	-0.0662453	0.689071	148.115	-0.126559	0.504684	75.1952	-0.436521	0.00652061	205.38	-0.742732	4.02307e-06
VIT_00s0274g00070	Basic helix-loop-helix (bHLH) family	Regulation overview.Regulation of gene expression.Regulation of transcription.Transcription factor.bHLH family transcription factor	-	-	-	-	-	-	-	Yes	33.0347	-0.26349	0.321519	27.7797	-0.136194	0.571982	4.83745	0.00412128	0.977935	13.9476	-0.130222	0.445124	12.2327	-0.0578085	0.682427	12.7762	-0.422844	0.0288146	15.2214	-0.446391	0.00437642	11.875	-0.734264	0.000844946
VIT_03s0038g04450	Basic leucine-zipper 11 GBF6	Regulation overview.Regulation of gene expression.Regulation of transcription.Transcription factor.bZIP family transcription factor	-	-	-	-	-	-	-	Yes	1272.02	0.443481	0.00773908	1092.54	0.225717	0.254946	1941.44	0.427237	0.000543614	1427.88	0.394571	0.0138182	601.872	0.00140936	0.993347	652.079	0.190034	0.158491	411.535	0.177014	0.25221	1007.98	0.449665	0.000589411
VIT_04s0023g02430	Basic leucine-zipper 11 GBF6	Regulation overview.Regulation of gene expression.Regulation of transcription.Transcription factor.bZIP family transcription factor	-	-	-	-	-	-	-	Yes	39.3972	-0.458507	0.100829	53.7009	0.105473	0.658233	41.7357	-0.606028	0.00406457	83.7334	-0.557314	0.00125922	32.694	-1.09878	9.54171e-11	53.9038	-0.600298	0.00204375	39.3729	-0.441588	0.0070147	56.7613	-0.530809	0.0131638
VIT_10s0003g04270	BCL2 binding anthogene	Cellular process.Cell growth and death.Inhibitor of cell death	-	-	-	-	-	-	-	Yes	546.867	-0.147096	0.275527	295.176	-0.181229	0.259014	234.948	-0.0479812	0.756811	268.339	-0.172471	0.194662	289.812	-0.26745	0.0167103	338.309	-0.39971	0.015269	358.064	-0.314604	0.0440963	450.382	-0.194964	0.348672
VIT_16s0100g00470	BCL2 binding anthogene	Cellular process.Cell growth and death.Inhibitor of cell death	-	-	-	-	-	-	-	Yes	1256.7	-0.316129	0.0769215	762.783	-0.0759382	0.702564	1246.53	-0.499285	1.54249e-05	1960.9	-0.144048	0.299808	1551.41	-0.378737	0.000339337	1176.07	-0.447922	0.000194431	1068.92	-0.186671	0.10243	1641.63	-0.213003	0.0607501
VIT_01s0011g05180	Bet v I allergen	Response to stimulus.Stress response.Biotic stress response	-	-	-	-	-	-	-	Yes	756.191	0.645675	9.09928e-06	668.194	0.415363	0.0278021	1690.26	-0.272027	0.0128886	3703.36	0.304522	0.0630027	143.618	-0.0231694	0.889881	70.7575	0.320068	0.10481	76.2066	0.0291499	0.806929	116.816	0.420147	0.0664275
VIT_07s0005g00390	Beta Glucosidase 11	Metabolism.Primary metabolism.Carbohydrate metabolism.Oligosaccharide metabolism.Glycan metabolism.Glycan catabolism	-	-	-	-	-	-	-	Yes	137.221	0.240803	0.297597	362.76	0.38699	0.103728	1953.49	0.18815	0.0462004	1312.07	0.157782	0.112003	368.223	0.372183	0.0250165	436.202	0.750508	1.62158e-06	241.416	0.200975	0.204676	549.108	0.696527	0.00010126
VIT_14s0108g00890	Beta-1,3-galactosyltransferase	Metabolism.Primary metabolism.Lipid metabolism.Sphingolipid metabolism.Glycosphingolipid metabolism.Glycosphingolipid biosynthesis	Metabolism.Primary metabolism.Carbohydrate metabolism.Oligosaccharide metabolism	-	-	-	-	-	-	Yes	155.989	-0.924398	0.000498342	312.123	-0.0797021	0.716726	267.871	-0.176499	0.242857	564.363	-0.0640289	0.692503	911.427	-0.228199	0.0956957	1073.05	-0.399023	0.00103183	948.196	-0.312715	0.0188591	1384.67	-0.642449	2.83816e-05
VIT_05s0077g01150	Beta-1,3-glucanase	Metabolism.Primary metabolism.Carbohydrate metabolism.Polysaccharide metabolism.Beta-1,3 glucan metabolism.Beta-1,3 glucan catabolism	-	-	-	-	-	-	-	Yes	29.528	-0.867507	0.00296573	96.7159	-0.241671	0.172123	12.7409	-0.687522	0.000724016	89.1566	-0.307691	0.0269405	266.921	0.0439214	0.625764	367.411	-0.273744	0.13613	162.962	-0.0406182	0.73827	217.541	-0.0400176	0.801357
VIT_01s0011g05500	Beta-1,3-glucanase	Metabolism.Primary metabolism.Carbohydrate metabolism.Polysaccharide metabolism.Beta-1,3 glucan metabolism.Beta-1,3 glucan catabolism	-	-	-	-	-	-	-	Yes	148.315	0.578689	0.00796977	63.2424	-0.386552	0.109205	113.469	0.679033	0.000157965	59.1898	0.376082	0.0310654	160.87	-0.302212	0.0383894	217.788	-0.234409	0.0868796	173.061	-0.14508	0.246949	256.665	-0.23116	0.156971
VIT_08s0007g06040	Beta-1,3-glucanase	Metabolism.Primary metabolism.Carbohydrate metabolism.Polysaccharide metabolism.Beta-1,3 glucan metabolism.Beta-1,3 glucan catabolism	-	-	-	-	-	-	-	Yes	1720.25	-0.202844	0.265819	763.403	0.644626	0.00771496	7927.84	0.322454	0.0110132	4518.49	0.0616927	0.658945	11076.3	0.294578	0.0432051	16977.6	0.458178	0.000500443	7128.18	-0.0992819	0.43545	16950.6	0.313959	0.102811
VIT_02s0025g00240	Beta-carotene hydroxylase	Metabolism.Secondary metabolism.Terpenoid metabolism.Tetraterpenoid metabolism.Tetraterpenoid biosynthesis.Carotenoid biosynthesis	-	-	-	-	-	-	-	Yes	46.4069	-0.930506	0.00154413	263.727	-0.635587	0.00761085	95.7447	-1.36165	2.68536e-12	127.712	-0.478306	0.00724999	37.3927	-0.1567	0.324446	27.9352	-0.0731932	0.697285	11.9163	-0.102928	0.484019	90.4714	-0.0150937	0.947177
VIT_01s0011g00760	Beta-glucosidase	Metabolism.Cellular metabolism.Amino acid derivative metabolism.Cyanoamino acid metabolism	Metabolism.Primary metabolism.Carbohydrate metabolism.Polysaccharide metabolism.Starch and sucrose metabolism	Metabolism.Secondary metabolism.Terpenoid metabolism.Monoterpenoid metabolism.Monoterpenoid biosynthesis	Cellular process.Cellular component organization and biogenesis.Cell wall organization and biogenesis.Cell wall metabolism.Cell wall modification.Beta-glucoside modification	-	-	-	-	Yes	24.7154	1.03322	0.000287297	83.2104	0.686083	0.00432346	699.425	0.0102112	0.926701	1165.14	0.3016	0.0259754	601.355	0.195941	0.120607	735.261	-0.12468	0.313812	843.669	0.0852363	0.551996	804.474	0.0488723	0.734361
VIT_04s0008g02250	Beta-ketoacyl-CoA synthase	Metabolism.Primary metabolism.Lipid metabolism.Fatty acid metabolism.Fatty acid biosynthesis	-	-	-	-	-	-	-	Yes	789.819	0.109664	0.61032	533.051	0.0446973	0.852774	428.725	0.334283	0.0247329	140.771	0.0396151	0.817444	488.7	0.171426	0.294319	535.387	0.233399	0.185224	794.619	0.683383	1.20125e-06	444.8	0.542067	0.003297
VIT_13s0067g03890	Beta-ketoacyl-CoA synthase	Metabolism.Primary metabolism.Lipid metabolism.Fatty acid metabolism.Fatty acid biosynthesis	-	-	-	-	-	-	-	Yes	372.021	-0.0571677	0.786327	486.358	-0.278563	0.204991	101.242	-0.0551077	0.788859	158.567	0.0129908	0.939211	65.1237	-0.0493394	0.764739	135.683	0.473565	0.0157131	112.652	0.413355	0.0100641	58.4479	0.452917	0.0454992
VIT_17s0000g07670	Betaine-aldehyde dehydrogenase	Metabolism.Primary metabolism.Amino acid metabolism.Glycine, serine, and threonine metabolism	Transport overview.Channels and pores._-Barrel porins.Outer Membrane Factor	Metabolism.Cellular metabolism.Amino acid derivative metabolism.Glycine betaine biosynthesis	Response to stimulus.Stress response.Abiotic stress response.Osmotic stress response	-	-	-	-	Yes	345.526	-0.384528	0.152559	126.041	0.0484767	0.841436	54.313	0.137935	0.511602	145.658	-0.27313	0.118339	146.792	-0.200774	0.231247	161.792	-0.709156	9.14302e-06	134.174	-0.35553	0.0303701	166.891	-0.746613	2.8313e-05
VIT_11s0016g00280	Bifunctional lysine-ketoglutarate reductase/saccharopine dehydrogenase	Metabolism.Primary metabolism.Amino acid metabolism.Lysine metabolism.Lysine biosynthesis	-	-	-	-	-	-	-	Yes	1091.07	0.133902	0.311573	1316.03	0.225911	0.127686	1462.11	-0.0800905	0.395114	1659.31	0.0615257	0.59786	593.129	0.288837	0.0356503	842.537	0.386561	0.00842869	539.56	0.225678	0.101007	1112.23	0.418659	0.00165048
VIT_01s0011g03670	Bifunctional nuclease	Metabolism.Primary metabolism.Nucleobase, nucleoside, nucleotide, nucleic acid metabolism.Nucleic acid metabolism.DNA metabolism.DNA catabolism	-	-	-	-	-	-	-	Yes	37.4946	0.323793	0.235935	105.891	0.382986	0.114689	1027.41	0.249127	0.0291972	1967.19	-0.0956865	0.491283	7757.83	-0.116417	0.334421	10472.1	-0.164569	0.054469	6021.94	-0.36662	0.000273773	11196.4	-0.30035	0.0303089
VIT_01s0026g01020	Binding	Unknown	-	-	-	-	-	-	-	Yes	113.726	0.221886	0.298503	250.316	0.765401	0.00167333	1185.36	-0.195619	0.0537322	1592.89	-0.225988	0.134082	588.712	0.00790509	0.949847	1136.68	0.254392	0.039646	705.316	0.306503	0.0347246	695.843	0.306758	0.0277202
VIT_09s0002g06810	Binding	Unknown	-	-	-	-	-	-	-	Yes	699.984	-0.353252	0.0663063	863.041	0.205663	0.226562	564.958	-0.480121	0.000250892	1280.52	-0.179423	0.27326	1236.44	-0.309656	0.00509522	1649.22	-0.333776	0.0357841	1334.88	-0.160479	0.0531213	1245.81	-0.408217	0.022358
VIT_14s0171g00100	Blue (type 1) copper domain	Unclassified	-	-	-	-	-	-	-	Yes	34.7024	-0.623984	NA	29.2593	-0.26777	0.154277	10.6223	0.12431	0.509861	5.60046	0.0583698	0.669046	1443.05	0.35566	0.0226206	1429.32	0.568553	0.000162239	1011.77	0.196166	0.158773	999.253	0.462609	0.0135118
VIT_09s0002g05810	Boron transporter-like protein 4	Transport overview.Electrochemical Potential-driven Transporters.Porters.Anion Exchanger	Transport overview.Ion transport.Anion transport	-	-	-	-	-	-	Yes	12.9787	-0.865852	0.00342306	48.8813	-0.141103	0.323774	9.12581	-0.527249	0.00366922	24.6386	-0.0942106	0.581608	24.028	-0.407699	0.0140434	48.886	-0.794203	5.20307e-05	28.4052	-0.383859	0.0163241	39.0766	-0.0322535	0.887001
VIT_07s0031g01850	BRI1 protein	Signaling.Hormone Signaling.Brassinosteroid Signaling.Brassinosteroid-mediated Signaling pathway	-	-	-	-	-	-	-	Yes	1572.18	0.413921	0.00403224	920.237	0.382038	0.0125092	903.114	0.285329	0.0209785	1069.8	-0.0561999	0.594242	843.238	0.067143	0.562476	917.646	-0.0374376	0.755586	906.362	0.174666	0.119683	765.305	0.0317474	0.822827
VIT_18s0122g01340	BTB/POZ domain-containing protein	Regulation overview.Regulation of gene expression.Regulation of transcription.Transcription factor.TRAF	Metabolism.Primary metabolism.Protein metabolism and modification.Proteolysis.cytoplasmic and nuclear protein degradation.Ubiquitin-mediated proteolysis	-	-	-	-	-	-	Yes	238.74	0.564239	0.0157218	338.422	0.486864	0.0333819	1193.61	-0.42657	6.6503e-06	1633.12	-0.0771594	0.471642	668.737	-0.0814127	0.591344	1190.94	0.0357715	0.76667	752.318	0.0244368	0.797287	1250.51	0.00284231	0.980742
VIT_11s0016g05270	Bundle-sheath defective protein 2	Metabolism.Primary metabolism.Protein metabolism and modification.Protein folding.Chaperone-mediated protein folding	-	-	-	-	-	-	-	Yes	351.572	0.0675015	0.698423	315.975	-0.114722	0.540715	105.882	0.0800362	0.652561	127.318	0.16469	0.264701	50.0042	0.0794157	0.632268	92.3214	0.344511	0.0320588	53.0606	0.334937	0.0371359	83.0247	0.615433	0.00111856
VIT_02s0025g04350	C2 domain protein	Signaling.Signaling pathway.Protein kinase	-	-	-	-	-	-	-	Yes	903.621	-0.141267	0.339568	1311.19	-0.237116	0.220088	1086.36	-0.411575	0.000963412	1731.12	-0.346566	0.00357438	503.036	-0.112183	0.404567	456.904	0.123998	0.297823	372.219	-0.0493268	0.695697	612.663	-0.0808059	0.600275
VIT_01s0010g01430	C2 domain-containing protein	Signaling.Signaling pathway.Protein kinase	-	-	-	-	-	-	-	Yes	868.895	-0.400787	0.0410352	1401.65	-0.331282	0.017466	1544.42	-0.559527	4.50555e-09	1989.94	0.0944866	0.524989	1394.37	-0.0819345	0.411086	1046.29	-0.00548207	0.964765	812.806	-0.234008	0.0377917	1567.41	-0.0448023	0.755195
VIT_16s0050g01300	C2 domain-containing protein	Signaling.Signaling pathway.Protein kinase	-	-	-	-	-	-	-	Yes	8.27419	-0.468412	0.077387	6.57314	-0.155301	0.453583	4.35001	-0.354295	0.0161252	16.0281	-0.405139	0.0182228	7.60362	-0.0437548	0.712438	2.85549	-0.168905	0.191011	4.93896	-0.0580065	0.544612	3.00482	-0.164533	0.27907
VIT_16s0050g00850	C2 domain-containing protein	Signaling.Signaling pathway.Protein kinase	-	-	-	-	-	-	-	Yes	2471.98	-0.311874	0.0909793	2019.68	0.0183959	0.929254	2155.59	-0.670678	1.2953e-07	1867.08	-0.360461	0.0156071	1154.66	-0.622898	1.16587e-05	712.099	-0.675282	6.09626e-07	1273.72	-0.218586	0.155353	792.392	-0.707224	5.23548e-05
VIT_00s0229g00050	C2H2 zinc-finger protein ZPT3-3	Regulation overview.Regulation of gene expression.Regulation of transcription.Transcription factor.C2H2 family transcription factor	-	-	-	-	-	-	-	Yes	222.145	0.0414252	0.841072	154.294	-0.305675	0.176928	106.262	-0.126781	0.495532	213.297	0.0347127	0.824564	238.296	-0.264754	0.0472573	323.405	-0.395165	0.0016031	243.026	0.0275052	0.837389	286.705	-0.175704	0.271692
VIT_07s0129g00180	Ca2+-ATPase 2 ACA2, plasma membrane	Signaling.Signaling pathway.Calcium sensors and Signaling	Transport overview.Primary Active Transporters.P-P-bond hydrolysis-driven transporters.P-type ATPase (P-ATPase).Ca2+-ATPase (efflux)	Transport overview.Ion transport.Cation transport	-	-	-	-	-	Yes	1713.53	-0.561465	0.0218435	1442.85	-0.0594538	0.784085	2384.01	0.243354	0.0232647	1920.5	0.267255	0.0495176	1621.52	-0.0312684	0.82788	1059.92	0.0993304	0.540191	787.222	-0.113738	0.271394	2141.92	-0.26868	0.0342884
VIT_00s0463g00030	Ca2+-transporting ATPase type 2 isoform 8	Signaling.Signaling pathway.Calcium sensors and Signaling	Transport overview.Primary Active Transporters.P-P-bond hydrolysis-driven transporters.P-type ATPase (P-ATPase).Ca2+-ATPase (efflux)	-	-	-	-	-	-	Yes	523.299	-0.618856	0.0108868	241.057	-0.0141802	0.953512	328.735	0.754253	9.93124e-08	223.82	0.381141	0.00986505	290.684	0.163319	0.318171	199.753	0.490635	0.00669574	140.039	-0.241211	0.141934	289.644	-0.382835	0.0188933
VIT_16s0098g00850	Caffeic acid O-methyltransferase	Metabolism.Secondary metabolism.Phenylpropanoid metabolism.Phenylpropanoid biosynthesis	-	-	-	-	-	-	-	Yes	1122.67	-0.61707	0.000192774	1510.54	-0.2078	0.316494	1948.81	-0.571563	5.03601e-09	1818.66	-0.403782	0.00237479	350.05	-0.207165	0.133733	337.255	-0.316224	0.0133966	385.272	-0.305017	0.0274552	408.469	-0.289008	0.104903
VIT_04s0008g00960	Calcineurin B protein 10	Signaling.Signaling pathway.Calcium sensors and Signaling	-	-	-	-	-	-	-	Yes	151.196	0.115075	0.631142	125.5	0.190885	0.431431	71.5859	0.172251	0.363052	58.2993	0.160479	0.362993	13.6444	0.0246507	0.872356	61.5565	0.367652	0.0424955	32.9968	0.331295	0.0363625	35.7137	0.568624	0.0101156
VIT_17s0000g09480	Calcineurin phosphoesterase	Unclassified	-	-	-	-	-	-	-	Yes	464.091	-0.609594	0.0142561	176.606	-0.0375112	0.873335	538.886	-0.278681	0.0212718	683.861	-0.215757	0.0383435	371.887	-0.0125542	0.930108	308.141	0.0663236	0.716939	178.342	-0.3219	0.0151148	437.598	-0.257558	0.167161
VIT_03s0038g01380	Calcium-binding EF hand	Unknown	-	-	-	-	-	-	-	Yes	459.589	-0.0207455	0.885681	755.121	0.0288092	0.902787	3076.53	-0.43929	0.000130386	4162.63	-0.393465	0.000794339	1997.25	-0.155313	0.176539	2718.07	-0.412087	0.00474974	2228	-0.429957	0.000650566	3217.82	-0.145363	0.424511
VIT_15s0048g02260	Calcium-binding EF hand	Unknown	-	-	-	-	-	-	-	Yes	441.54	-0.854917	NA	493.065	0.348985	0.129952	605.856	-0.719758	3.35733e-06	1315.59	-0.345715	0.00660794	517.621	-0.363932	0.0258427	488.944	0.040501	0.784188	305.694	-0.158161	0.150081	675.922	-0.168287	0.293693
VIT_06s0080g00450	Calcium-binding protein CML	Response to stimulus.Stress response.Biotic stress response.Plant-pathogen interaction	-	-	-	-	-	-	-	Yes	1651.8	-0.619295	0.0152214	1291.39	-0.161741	0.447372	935.243	-0.254843	0.0353738	1370.84	-0.193459	0.0451247	600.708	-0.167131	0.258937	362.6	0.00411491	0.978784	325.202	-0.170515	0.25516	554.568	-0.096023	0.55767
VIT_01s0026g02590	Calcium-binding protein CML	Response to stimulus.Stress response.Biotic stress response.Plant-pathogen interaction	-	-	-	-	-	-	-	Yes	31.932	0.193778	0.513506	37.3989	-0.0319424	0.894961	12.7471	0.49685	0.0133662	7.7208	0.288355	0.0141746	23.808	0.364462	0.0266792	10.6589	0.156301	0.380355	23.9584	-0.19018	0.233016	9.17323	0.172304	0.413066
VIT_15s0046g00040	Calcium-transporting ATPase 2, endoplasmic reticulum-type ECA2	Signaling.Signaling pathway.Calcium sensors and Signaling	Transport overview.Primary Active Transporters.P-P-bond hydrolysis-driven transporters.P-type ATPase (P-ATPase).Ca2+-ATPase (efflux)	Transport overview.Ion transport.Cation transport	-	-	-	-	-	Yes	275.006	0.0594286	0.71923	260.19	0.173928	0.34958	268.514	0.242282	0.0693277	198.001	0.251096	0.0898422	162.621	-0.417148	0.00219548	237.832	-0.470873	0.00255511	149.595	-0.0609579	0.671596	291.028	-0.468231	0.00471685
VIT_05s0049g01460	Calmodulin-binding protein	Signaling.Signaling pathway.Calcium sensors and Signaling	-	-	-	-	-	-	-	Yes	323.261	0.165178	0.299721	319.987	0.154108	0.346042	390.801	0.198178	0.108002	470.406	-0.0475702	0.674705	464.296	-0.242918	0.0344413	513.3	-0.227747	0.0222529	390.699	-0.039848	0.721181	714.602	-0.279255	0.0256979
VIT_14s0060g01470	Calmodulin-binding protein	Signaling.Signaling pathway.Calcium sensors and Signaling	Response to stimulus.Stress response.Biotic stress response.Plant-pathogen interaction	-	-	-	-	-	-	Yes	1820.73	-0.584989	0.0235452	1125.56	-0.0656834	0.76285	1186.47	-0.373388	0.00287386	1131.84	0.0599784	0.586257	518.716	-0.0683208	0.630637	232.6	0.107901	0.581219	94.3637	-0.487117	0.00177408	506.041	-0.374243	0.0264852
VIT_18s0001g11130	Calmodulin-binding protein AR781	Signaling.Signaling pathway.Calcium sensors and Signaling	-	-	-	-	-	-	-	Yes	377.975	-0.530279	0.0717524	192.207	-0.171556	0.48032	91.5875	0.0948505	0.637488	223.993	-0.268928	0.132286	213.636	-0.367164	0.0280826	319.2	-0.704211	2.3555e-05	381.481	-0.185765	0.238481	166.804	-0.705265	0.000405942
VIT_05s0020g03980	Calmodulin-binding region IQD19	Signaling.Signaling pathway.Calcium sensors and Signaling	-	-	-	-	-	-	-	Yes	389.377	-0.0258903	NA	340.983	0.817187	0.000330425	622.635	0.519851	0.000137553	531.557	-0.0864928	0.551232	57.8462	0.106191	0.519864	62.7473	0.554365	0.0036701	47.7019	0.414466	0.0113971	95.8652	0.691274	0.000735145
VIT_11s0016g01970	Calmodulin-binding region IQD6	Signaling.Signaling pathway.Calcium sensors and Signaling	-	-	-	-	-	-	-	Yes	201.1	-0.367496	0.147796	38.5259	-0.291214	0.230809	11.3472	0.127416	0.502394	30.4777	0.145869	0.409603	22.84	0.0579589	0.728508	29.863	-0.287665	0.145268	15.7886	-0.417656	0.00637332	21.3659	-0.719806	0.00163911
VIT_06s0004g00940	Carbamoyl-phosphate synthase, large subunit	Metabolism.Primary metabolism.Nucleobase, nucleoside, nucleotide, nucleic acid metabolism.Nucleotide metabolism.Pyrimidine metabolism	Metabolism.Primary metabolism.Amino acid metabolism.Glutamate metabolism	Metabolism.Primary metabolism.Amino acid metabolism.Glutamine metabolism	-	-	-	-	-	Yes	230.684	0.406029	0.0497834	188.054	0.427279	0.0449676	104.342	-0.191474	0.268141	128.064	0.0454878	0.758305	56.106	0.184826	0.264707	92.5493	0.0998846	0.552564	85.5982	0.0512653	0.734903	68.867	0.139356	0.475269
VIT_08s0040g00490	Caspase	Metabolism.Primary metabolism.Protein metabolism and modification.Proteolysis.Peptidase-mediated proteolysis	-	-	-	-	-	-	-	Yes	90.2484	-0.275037	NA	53.7534	-0.0565326	NA	2.14721	0.0535385	0.650648	1.57382	-0.0656245	0.342115	30.5629	0.388619	0.0076691	26.6671	0.454843	0.0136247	17.1552	0.256219	0.0889571	12.5639	0.502112	0.0209144
VIT_00s0698g00010	Catalase	Metabolism.Cellular metabolism.Methane metabolism	Cellular process.Cellular component organization and biogenesis.Organelle organization and biogenesis.Peroxisome organization and biogenesis	Metabolism.Primary metabolism.Protein metabolism and modification.Proteolysis.Peptidase-mediated proteolysis	-	-	-	-	-	Yes	2114	0.0427575	0.749274	2038.06	0.0643213	0.756069	1984.09	0.276124	0.00291778	1089.54	0.389467	0.00118838	422.263	0.161029	0.340352	357.123	0.379778	0.0155762	204.254	0.319039	0.0490754	444.368	0.257377	0.146003
VIT_04s0044g00020	Catalase [Vitis vinifera]	Metabolism.Cellular metabolism.Methane metabolism	Cellular process.Cellular component organization and biogenesis.Organelle organization and biogenesis.Peroxisome organization and biogenesis	Response to stimulus.Stress response.Abiotic stress response.Oxidative stress response	-	-	-	-	-	Yes	3180.45	0.102244	0.44636	3579.3	0.158642	0.42055	4199.49	0.230281	0.0120223	2572.26	0.321812	0.00842444	626.988	0.0895366	0.577467	545.057	0.390426	0.0103237	363.703	0.34554	0.024428	703.464	0.329706	0.0177751
VIT_18s0041g00090	Cation efflux MTP11	Transport overview.Electrochemical Potential-driven Transporters.Porters.Cation Diffusion Facilitator	Transport overview.Ion transport.Cation transport.Heavy metal ion transport	-	-	-	-	-	-	Yes	89.8621	-0.088877	0.734623	124.914	-0.110999	0.591178	60.4252	-0.744364	0.000398309	106.342	-0.401488	0.00923237	10.7381	0.0327854	0.786707	28.5586	0.00169655	0.993153	23.4218	0.0649002	0.684837	35.3855	0.140244	0.533736
VIT_06s0009g01110	Cation exchanger (CAX7)	Transport overview.Electrochemical Potential-driven Transporters.Porters.Ca2+:Cation Antiporter	Transport overview.Ion transport.Cation transport	-	-	-	-	-	-	Yes	2339.12	0.25293	0.0878939	1109.37	0.390982	0.0350755	994.922	0.317786	0.00695003	842.884	0.309819	0.046226	37.3223	-0.076998	0.583793	20.2853	-0.402585	0.0324015	26.0018	-0.0965473	0.527232	30.1697	0.141054	0.536494
VIT_11s0016g00910	Cation exchanger (CAX9)	Transport overview.Electrochemical Potential-driven Transporters.Porters.Ca2+:Cation Antiporter	Transport overview.Ion transport.Cation transport	-	-	-	-	-	-	Yes	629.968	-0.315205	0.279201	210.816	-0.0655582	0.744585	673.065	0.197565	0.10962	418.135	0.144343	0.354684	301.774	0.313816	0.0236835	230.517	0.452238	0.00374048	153.668	-0.143098	0.355063	260.743	0.0969345	0.610308
VIT_02s0025g00820	Cation/hydrogen exchanger (CHX18)	Transport overview.Electrochemical Potential-driven Transporters.Porters.Monovalent Cation:Proton Antiporter-2	Transport overview.Ion transport.Cation transport.Proton transport	-	-	-	-	-	-	Yes	338.463	0.472928	0.0270141	659.318	0.202522	0.371411	1577.65	0.350308	0.00241234	708.266	0.254542	0.0235131	1130.49	0.0706373	0.645902	897.475	0.0334391	0.774797	775.585	0.169954	0.263187	1262.84	0.137581	0.304269
VIT_08s0007g00030	Cation/hydrogen exchanger 20 (CHX20)	Transport overview.Electrochemical Potential-driven Transporters.Porters.Monovalent Cation:Proton Antiporter-2	Transport overview.Ion transport.Cation transport	-	-	-	-	-	-	Yes	235.263	-0.757441	0.0014845	200.103	-0.53775	0.0249848	27.0534	-1.03132	1.41999e-06	57.6692	-0.00728707	0.966951	16.3568	0.186981	0.195608	10.0434	-0.405528	0.0317971	22.6143	-0.19172	0.199931	9.67704	-0.28284	0.154496
VIT_10s0003g04540	Cationic amino acid transporter 1	Transport overview.Electrochemical Potential-driven Transporters.Porters.Amino Acid-Polyamine-Organocation.Cationic Amino Acid Transporter	Transport overview.Macromolecule transport.Amino acid transport	-	-	-	-	-	-	Yes	1446.53	-0.604202	0.00241374	1890.5	0.185191	0.213511	1814.51	-0.291345	0.0100668	2355.11	-0.079702	0.639807	1069.52	-0.519701	0.0004547	845.018	-0.438027	2.39371e-05	1248.36	-0.140234	0.308727	1025.16	-0.484556	0.0128212
VIT_08s0056g01710	Cationic amino acid transporter 2	Transport overview.Electrochemical Potential-driven Transporters.Porters.Amino Acid-Polyamine-Organocation.Cationic Amino Acid Transporter	Transport overview.Macromolecule transport.Amino acid transport	-	-	-	-	-	-	Yes	841.187	-0.0887736	0.476483	1091.95	0.105316	0.501624	778.648	-0.155481	0.161568	1235.12	-0.244966	0.0943855	1271.52	-0.0701565	0.6276	1865.03	-0.465872	0.000470236	1612.78	-0.294122	0.0109419	1459.24	-0.460541	0.00137741
VIT_12s0055g00810	Cationic peroxidase	Metabolism.Primary metabolism.Amino acid metabolism.Aromatic amino acid metabolism.Phenylalanine metabolism.Phenylalanine biosynthesis	Metabolism.Cellular metabolism.Methane metabolism	Response to stimulus.Stress response.Abiotic stress response.Oxidative stress response	-	-	-	-	-	Yes	24.6629	-0.389103	0.183549	13.7342	0.216445	0.259069	579.43	0.283771	0.0110649	295.951	0.420915	0.00397168	115.809	-0.10615	0.417612	68.3727	0.262462	0.124148	49.0397	0.063607	0.508824	206.26	0.783196	0.000184539
VIT_10s0003g01410	CBL-interacting protein kinase 20 (CIPK20)	Signaling.Signaling pathway.Protein kinase	-	-	-	-	-	-	-	Yes	1.30291	-0.0158462	0.928174	5.3669	0.0633369	0.677727	682.022	0.252775	0.0614612	380.621	-0.0288274	0.840425	424.98	0.271796	0.0898226	473.917	0.280123	0.0606356	502.683	0.425257	0.00544094	417.216	0.542184	0.00220735
VIT_09s0070g00160	CBL-interacting protein kinase 6 (CIPK6)	Signaling.Signaling pathway.Protein kinase	-	-	-	-	-	-	-	Yes	5276.36	-0.524631	0.076889	4608.6	-0.474618	0.0156366	2117.66	-0.796491	2.25218e-09	3772.62	-0.303698	0.0485361	1616.09	-0.185537	0.214916	1586.97	-0.251323	0.150379	1063.45	-0.441822	1.72963e-05	2084.56	-0.321793	0.100502
VIT_16s0098g00360	CCT motif constans-like	Regulation overview.Regulation of gene expression.Regulation of transcription.Transcription factor.CCT family transcription factor	-	-	-	-	-	-	-	Yes	73.9732	0.092134	0.712363	209.859	-0.596662	0.0119648	37.9289	0.248812	0.237645	62.3493	0.00937444	0.95785	106.827	-0.443105	0.0054045	130.93	-0.450051	0.0148251	118.877	-0.331089	0.0242788	130.413	-0.486684	0.00922691
VIT_01s0010g01200	Cell elongation protein / DWARF1 / DIMINUTO (DIM)	Metabolism.Primary metabolism.Lipid metabolism.Steroid metabolism.Steroid biosynthesis	Signaling.Hormone Signaling.Brassinosteroid Signaling.Brassinosteroid metabolism.Brassinosteroid biosynthesis	-	-	-	-	-	-	Yes	1253.96	-0.243641	0.118392	814.831	0.181778	0.303674	2973.32	0.552237	7.29531e-09	1018.58	0.372301	0.00995916	878.261	-0.0141321	0.924535	1113.93	0.373977	0.00187501	1074.46	0.258099	0.0920551	1776.58	0.451691	7.42025e-05
VIT_09s0002g02320	Cell wall apoplastic invertase	Metabolism.Primary metabolism.Carbohydrate metabolism.Monosaccharide metabolism.Galactose metabolism	Metabolism.Primary metabolism.Carbohydrate metabolism.Polysaccharide metabolism.Starch and sucrose metabolism.Sucrose catabolism	-	-	-	-	-	-	Yes	320.092	-0.409701	0.0129006	423.905	-0.627715	0.00898984	106.886	-1.21569	1.0442e-11	80.8462	0.0405227	0.81787	93.187	-0.103411	0.54222	123.099	-0.472598	0.00250187	125.167	-0.455956	0.00402295	124.197	-0.541309	0.00606672
VIT_14s0066g01920	Cellular repressor of E1A-stimulated genes (CREG)	Unknown	-	-	-	-	-	-	-	Yes	224.333	-0.0496028	0.822958	309.79	0.168028	0.427611	643.69	-0.0711197	0.535431	981.72	0.0551589	0.54657	1241.14	0.280039	0.029863	2006.39	0.26749	0.00823918	1097.79	0.130905	0.180221	1720.48	0.27341	0.0157157
VIT_01s0137g00430	Cellulase	Cellular process.Cellular component organization and biogenesis.Cell wall organization and biogenesis.Cell wall metabolism.Cell wall catabolism.Cellulose catabolism	-	-	-	-	-	-	-	Yes	166.988	0.416888	0.0259717	204.449	0.709956	0.00166879	2997.09	0.263699	0.00604783	1236.21	0.207326	0.172976	3250.47	0.210294	0.0453866	3358.38	0.261797	0.00634979	2589.85	0.271835	0.0593092	4639.37	0.287118	0.0104048
VIT_12s0028g03610	Cellulase	Cellular process.Cellular component organization and biogenesis.Cell wall organization and biogenesis.Cell wall metabolism.Cell wall catabolism.Cellulose catabolism	-	-	-	-	-	-	-	Yes	1791.05	0.131097	0.262326	1124.03	-0.0125915	0.932199	909.625	-0.0136756	0.893696	689.332	0.0535966	0.597905	404.701	-0.00403883	0.980546	465.552	0.306539	0.027808	278.338	0.323511	0.0464395	580.353	0.40415	0.0135097
VIT_13s0064g00890	Cellulose synthase CESA3	Signaling.Hormone Signaling.Jasmonate salicylate signaling.Jasmonate Signaling.Jasmonate-mediated Signaling pathway	Cellular process.Cellular component organization and biogenesis.Cell wall organization and biogenesis.Cell wall metabolism.Cell wall biosynthesis.Cellulose biosynthesis	-	-	-	-	-	-	Yes	16163	-0.0684209	0.67109	7648.48	-0.0338792	0.862601	4635.82	0.197021	0.0353557	3788.65	0.269341	0.00187338	3898.9	-0.221027	0.0546712	3949.32	0.157706	0.241892	3206.18	0.06944	0.496389	5093.37	0.0676367	0.668126
VIT_18s0001g08580	Cellulose synthase CSLC12	Cellular process.Cellular component organization and biogenesis.Cell wall organization and biogenesis.Cell wall metabolism.Cell wall biosynthesis.Cellulose biosynthesis	-	-	-	-	-	-	-	Yes	2808.79	-0.502487	0.00703427	998.274	0.0826445	0.724823	3508.13	0.755789	2.23507e-11	2755.3	0.327052	0.0126547	2315.92	-0.0695799	0.661462	1662.92	0.302276	0.115898	864.193	-0.0385231	0.784671	3432.98	0.0634945	0.728585
VIT_00s0469g00050	Cellulose synthase CSLE1	Cellular process.Cellular component organization and biogenesis.Cell wall organization and biogenesis.Cell wall metabolism.Cell wall biosynthesis.Cellulose biosynthesis	-	-	-	-	-	-	-	Yes	250.796	0.620398	0.000923017	321.888	0.448916	0.00727452	454.011	0.167611	0.201086	436.017	0.290245	0.0269857	104.95	-0.0144731	0.931576	149.098	0.48069	0.00401498	86.8879	-0.0016544	0.99192	183.095	0.0473363	0.769038
VIT_18s0001g00370	Ceramidase	Metabolism.Primary metabolism.Lipid metabolism.Sphingolipid metabolism	-	-	-	-	-	-	-	Yes	105.758	0.502811	0.0263507	108.077	0.60991	0.00564577	1086.27	0.00869866	0.926376	998.806	0.159143	0.319927	46.7489	0.0558287	0.729931	47.3111	0.51183	0.00751813	20.1034	0.121428	0.388713	64.2109	0.692835	0.00211573
VIT_13s0156g00110	Chaperone BCS1 mitochondrial	Metabolism.Primary metabolism.Protein metabolism and modification.Protein folding.Chaperone-mediated protein folding	-	-	-	-	-	-	-	Yes	126.469	0.682997	0.000842213	98.9925	0.868514	5.85119e-05	359.171	0.174715	0.240818	134.882	0.784553	1.10807e-07	158.61	-0.126507	0.455949	105.407	0.261027	0.184989	78.7343	0.152491	0.347671	214.718	-0.0126904	0.95397
VIT_19s0014g04940	Chitin-inducible gibberellin-responsive protein 1	Signaling.Hormone Signaling.Gibberellic acid Signaling.Gibberellic acid-mediated Signaling pathway	Regulation overview.Regulation of gene expression.Regulation of transcription.Transcription factor.GRAS family transcription factor	-	-	-	-	-	-	Yes	3705.02	-0.504076	0.0890949	2799.92	-0.416902	0.0235384	1899.84	0.0476605	0.621765	2347.3	-0.0130431	0.913592	2012.35	-0.0651472	0.63436	1815	-0.0410649	0.754871	1289.74	-0.425844	3.96647e-05	2107.44	-0.723187	3.90534e-09
VIT_05s0094g00360	Chitinase class IV	Metabolism.Primary metabolism.Carbohydrate metabolism.Monosaccharide metabolism.Amino sugar metabolism	Response to stimulus.Stress response	-	-	-	-	-	-	Yes	1862.02	-0.471758	0.1098	2114.06	-0.409199	0.0122413	1017.07	-0.746789	0.000300389	1624.08	-0.354036	0.033154	150.803	-0.0670483	0.687678	76.0471	-0.558634	0.00457798	59.6762	-0.170069	0.270509	112.096	-0.639426	0.00521051
VIT_05s0094g00350	Chitinase class IV	Metabolism.Primary metabolism.Carbohydrate metabolism.Monosaccharide metabolism.Amino sugar metabolism	Response to stimulus.Stress response	-	-	-	-	-	-	Yes	197.997	-0.282589	NA	214.79	0.435438	0.03103	5890.91	0.788327	9.78346e-14	1691.38	0.334318	0.0238581	12288.5	0.125905	0.386831	9668.1	0.469111	0.000527729	6345.52	0.169419	0.272566	11587.4	0.420458	0.00239521
VIT_04s0008g06570	Chorismate mutase, cytosolic (CM2)	Metabolism.Primary metabolism.Amino acid metabolism.Aromatic amino acid metabolism.Aromatic amino acid biosynthesis	Metabolism.Cellular metabolism.Shikimate metabolism	Metabolism.Primary metabolism.Amino acid metabolism.Amino acid biosynthesis	-	-	-	-	-	Yes	1260.35	-0.362331	0.221834	1895.64	-0.234995	0.306928	1751.98	-0.664045	9.56251e-07	3930.58	-0.349275	0.000723422	2102.49	-0.0202297	0.880463	1947.45	0.0813427	0.475123	1597.94	0.159373	0.179018	2263.77	0.0399139	0.777892
VIT_13s0067g01950	Chromatin remodeling 42	Regulation overview.Regulation of gene expression.Regulation of transcription.Transcription factor.SNF2 family transcription factor	-	-	-	-	-	-	-	Yes	243.91	-0.123883	0.543196	205.514	0.239153	0.255621	220.248	0.42008	0.00605604	165.575	0.420327	0.00566297	68.6527	-0.0728604	0.658033	166.946	-0.130742	0.440102	74.5321	-0.00599475	0.969383	102.225	0.111467	0.563789
VIT_12s0035g02070	Cinnamoyl-CoA reductase	Metabolism.Secondary metabolism.Phenylpropanoid metabolism.Phenylpropanoid biosynthesis	Metabolism.Secondary metabolism.Phenylpropanoid metabolism.Lignin metabolism.Lignin biosynthesis	-	-	-	-	-	-	Yes	198.851	0.316524	0.105493	250.651	0.174443	0.389354	244.032	-0.147876	0.306163	312.5	0.0229713	0.861392	213.493	0.229479	0.0981756	260.887	0.245267	0.0438011	299.379	0.273559	0.0245718	283.948	0.529963	0.000838275
VIT_14s0066g01150	Cinnamoyl-CoA reductase	Metabolism.Secondary metabolism.Phenylpropanoid metabolism.Phenylpropanoid biosynthesis	Metabolism.Secondary metabolism.Phenylpropanoid metabolism.Lignin metabolism.Lignin biosynthesis	-	-	-	-	-	-	Yes	502.581	-0.861238	0.00147958	494.472	0.0504496	0.835118	151.119	-0.71197	0.000106979	824.213	-0.307876	0.0486116	201.909	-0.452429	0.00747926	171.788	-0.869887	3.09346e-07	138.087	-0.497805	0.00232098	187.468	-0.882185	8.59479e-05
VIT_02s0012g01570	Cinnamoyl-CoA reductase	Metabolism.Secondary metabolism.Phenylpropanoid metabolism.Phenylpropanoid biosynthesis	Metabolism.Secondary metabolism.Phenylpropanoid metabolism.Lignin metabolism.Lignin biosynthesis	-	-	-	-	-	-	Yes	183.178	-0.649304	0.00222725	196.416	0.262891	0.279637	551.95	-0.260474	0.0359215	1201.25	-0.495453	0.00225384	979.244	-0.11704	0.311422	1072.08	-0.24527	0.0370715	1085.57	-0.269087	0.025034	1320.05	-0.292777	0.0473805
VIT_03s0180g00260	Cinnamyl alcohol dehydrogenase	Metabolism.Secondary metabolism.Phenylpropanoid metabolism.Phenylpropanoid biosynthesis	-	-	-	-	-	-	-	Yes	1450.72	-0.0430227	0.775113	1332.42	0.215388	0.168959	1878.34	-0.166656	0.0760726	2549.94	0.134339	0.345578	2301.21	0.300737	0.00126829	2377.7	0.158005	0.0409153	2697.61	0.020041	0.8195	2538.21	0.257311	0.0594467
VIT_12s0142g00610	Citrate synthase, glyoxysomal precursor	Metabolism.Primary metabolism.Generation of metabolite precursors and energy.Citric acid cycle	Metabolism.Primary metabolism.Generation of metabolite precursors and energy.Glyoxylate and dicarboxylate metabolism	-	-	-	-	-	-	Yes	1149.16	-0.077424	0.553423	1754.53	0.0588933	0.661678	2364.53	-0.336444	9.38538e-05	3939.93	-0.270372	0.0117219	2674.24	-0.0463693	0.689691	3297.73	-0.128348	0.170146	3272.08	-0.0347959	0.689305	3642.86	-0.128759	0.22888
VIT_18s0001g06760	Clathrin assembly protein 16	Transport overview.Macromolecule transport.Protein transport.Protein coat	Cellular process.Cellular transport.Protein trafficking.Vesicle-mediated trafficking	-	-	-	-	-	-	Yes	347.867	-0.587479	0.0364106	222.835	-0.367615	0.0846764	43.7996	-0.472597	0.0242357	113.652	-0.320806	0.0565618	64.4535	-0.399811	0.0151371	46.0272	-0.552339	0.00450596	48.5627	-0.232113	0.155067	43.1107	-0.502353	0.0281206
VIT_04s0008g00420	Clavata1 receptor kinase (CLV1)	Signaling.Signaling pathway.Protein kinase	-	-	-	-	-	-	-	Yes	41.6062	-0.577214	0.0406703	39.2996	-0.560127	0.0190865	1.35592	0.0599238	0.492799	5.22853	0.063844	0.625331	1.5595	-0.0103775	0.89568	0.980225	-0.0431269	0.611469	1.40271	-0.111284	0.0563943	1.04876	0.0344462	0.728297
VIT_11s0149g00090	Clavata1 receptor kinase (CLV1)	Signaling.Signaling pathway.Protein kinase	-	-	-	-	-	-	-	Yes	84.1007	0.318491	0.16258	69.7911	0.27393	0.213311	37.011	0.154835	0.462808	67.1896	0.450929	0.00776531	99.0018	0.336008	0.0441373	148.888	0.326245	0.0334656	82.6195	0.0776182	0.619429	178.57	0.306917	0.0641378
VIT_11s0016g03080	Clavata1 receptor kinase (CLV1)	Signaling.Signaling pathway.Protein kinase	-	-	-	-	-	-	-	Yes	321.532	-0.988567	0.000290431	643.469	-0.0731031	0.718579	370.99	-0.521426	0.000290173	360.1	-0.165343	0.322036	320.486	-0.573088	0.000409055	298.386	-0.707788	6.15645e-06	185.559	-0.201169	0.144138	275.776	-0.948177	2.84368e-07
VIT_03s0063g01870	Cold acclimation protein WCOR413 protein beta form	Response to stimulus.Stress response.Abiotic stress response.Temperature stress response.Cold stress response	-	-	-	-	-	-	-	Yes	367.119	0.35419	0.0339155	435.958	0.370459	0.0332837	1239.08	-0.122441	0.301576	1666.68	-0.0893426	0.312917	483.23	-0.177108	0.245564	558.206	0.225315	0.0618795	317.81	0.0535717	0.723867	631.884	0.0188687	0.901595
VIT_03s0038g02130	Cold shock protein-1	Regulation overview.Regulation of gene expression.Regulation of transcription.Transcription factor.CSD family transcription factor	-	-	-	-	-	-	-	Yes	850.497	0.028288	0.849534	753.187	-0.00486207	0.9802	320.339	-0.142258	0.276522	262.243	-0.0255806	0.846912	602.86	-0.251236	0.122632	947.128	-0.531109	8.41884e-05	1200.5	-0.340164	0.0198956	723.869	-0.410893	0.0248422
VIT_05s0020g03320	Copper amine oxidase	Metabolism.Primary metabolism.Amino acid metabolism.Arginine and proline metabolism.Urea cycle	Metabolism.Primary metabolism.Amino acid metabolism.Histidine metabolism	Metabolism.Primary metabolism.Amino acid metabolism.Aromatic amino acid metabolism.Tyrosine metabolism	Metabolism.Primary metabolism.Amino acid metabolism.Aromatic amino acid metabolism.Phenylalanine metabolism.Phenylalanine biosynthesis	Signaling.Hormone Signaling.Auxin Signaling.Auxin metabolism	Metabolism.Cellular metabolism.Nitrogen and sulfur metabolism.Nitrogen metabolism.Amine metabolism	-	-	Yes	294.65	0.537673	0.00340969	194.229	0.175277	0.435688	532.388	0.247078	0.0287831	309.817	0.244602	0.0387559	45.058	-0.10078	0.527094	35.1723	0.109019	0.578122	20.3754	0.0678388	0.667857	77.7322	0.194132	0.333986
VIT_14s0060g02090	Copper chaperone (CCH)	Metabolism.Primary metabolism.Protein metabolism and modification.Protein folding.Chaperone-mediated protein folding	-	-	-	-	-	-	-	Yes	70.4381	0.37681	0.161609	62.4789	0.924329	6.64193e-05	154.296	0.757749	2.71165e-06	96.6384	0.938265	3.94478e-09	129.186	0.0438269	0.771977	83.5811	0.463473	0.0123434	114.349	0.16603	0.243114	151.458	0.38045	0.0528004
VIT_05s0077g01700	Copper-binding family protein	Unclear	-	-	-	-	-	-	-	Yes	15.4707	0.134252	0.650653	26.2411	0.179934	0.438969	117.97	-1.00634	1.64407e-07	149.024	-0.736543	1.71227e-05	57.9419	-0.344693	0.0407621	71.5519	-0.488157	0.011238	90.5938	-0.269347	0.0692715	65.1664	-0.100193	0.646393
VIT_16s0098g00790	Copper-binding family protein	Unclear	-	-	-	-	-	-	-	Yes	75.6805	-0.264027	0.373113	241.511	0.441805	0.0696971	2399.79	-0.0702061	0.488687	2241.56	-0.179734	0.137741	780.086	0.0821149	0.626851	629.153	0.647505	0.000128257	403.325	0.363464	0.0241982	1170.66	0.915808	2.19759e-05
VIT_01s0026g02480	CP12-2	Unknown	-	-	-	-	-	-	-	Yes	1313.24	0.430687	0.00920031	847.488	0.139167	0.51547	506.759	0.0511817	0.691509	306.332	0.450488	0.00600034	128.674	0.379224	0.0175379	122.573	0.450121	0.00956104	82.6728	0.162382	0.285926	123.319	0.981702	4.62683e-06
VIT_13s0158g00150	Crinkly4	Signaling.Signaling pathway.Calcium sensors and Signaling	Signaling.Signaling pathway.Protein kinase	-	-	-	-	-	-	Yes	86.2131	-0.340708	0.138043	78.4772	0.324572	0.180284	170.219	-0.355261	0.017582	503.365	-0.485988	0.00366658	369.184	-0.0949177	0.483389	286.69	-0.118452	0.30241	260.637	-0.0739502	0.558871	324.369	-0.0918443	0.585663
VIT_18s0122g01380	Crp1 protein	Metabolism.Primary metabolism.Nucleobase, nucleoside, nucleotide, nucleic acid metabolism.Nucleic acid metabolism.RNA metabolism.RNA processing.mRNA processing	-	-	-	-	-	-	-	Yes	156.409	-0.0653909	0.719882	126.183	0.177607	0.395565	239.38	0.401931	0.011701	130.304	0.348158	0.0290123	156.461	0.229225	0.0975354	178.719	0.166946	0.209746	191.855	-0.00341074	0.97879	224.67	0.0954567	0.532783
VIT_15s0048g01220	CRS2-associated factor 1	Metabolism.Primary metabolism.Nucleobase, nucleoside, nucleotide, nucleic acid metabolism.Nucleic acid metabolism.RNA metabolism.RNA processing.mRNA processing.mRNA splicing	-	-	-	-	-	-	-	Yes	128.279	0.11189	0.572364	109.463	-0.0869329	0.646537	136.855	0.0983642	0.547703	125.367	0.260797	0.068977	154.598	0.332385	0.0101113	193.437	0.354195	0.0110414	143.129	0.123194	0.359994	186.519	0.168522	0.322101
VIT_01s0010g00240	CTP-synthetase	Metabolism.Primary metabolism.Nucleobase, nucleoside, nucleotide, nucleic acid metabolism.Nucleotide metabolism.Pyrimidine metabolism	-	-	-	-	-	-	-	Yes	123.279	-0.114423	0.663361	304.819	-0.0334227	0.889339	1293.98	-0.645161	7.0814e-11	2268.06	-0.154687	0.305093	919.545	0.33894	0.0451169	628.913	0.388484	0.0493505	420.497	0.135514	0.32506	1309.77	0.483677	0.0203803
VIT_14s0108g00090	Cupin, RmlC-type	Unknown	-	-	-	-	-	-	-	Yes	728.463	-1.27424	2.6047e-08	662.999	0.584797	0.00348352	424.191	-0.752866	0.000387371	1347.85	-0.264743	0.111204	1178.07	-0.401736	0.000864143	908.313	-0.341894	0.0179247	938.51	-0.115112	NA	839.645	-0.424322	0.0032745
VIT_13s0084g00130	CXE carboxylesterase	Metabolism.Cellular metabolism.Esterase activity	-	-	-	-	-	-	-	Yes	456.058	-0.702659	0.0126913	353.793	-0.10713	0.563941	14.8384	-0.434901	0.0355979	45.2469	-0.333528	0.0606596	11.7296	-0.0750932	0.61846	6.14581	-0.291104	0.069345	31.9938	-0.419502	0.00771974	8.02596	-0.610485	0.00183607
VIT_03s0180g00040	Cyclin D3_2	Signaling.Hormone Signaling.Cytokinin Signaling.Cytokinin-mediated Signaling pathway	Cellular process.Cell growth and death	Regulation overview.Regulation of cell cycle	-	-	-	-	-	Yes	90.2664	0.55938	0.0120306	68.39	0.51936	0.0270756	123.873	-0.416205	0.0114343	86.858	0.0312907	0.859614	11.569	0.0143361	0.923921	13.149	-0.0144462	0.938897	7.28234	-0.0326611	0.789507	21.0028	-0.124081	0.584141
VIT_18s0001g07220	Cyclin delta-2	Cellular process.Cell growth and death	Regulation overview.Regulation of cell cycle	-	-	-	-	-	-	Yes	205.956	-0.353708	0.163006	92.8107	0.255939	0.280164	106.247	0.414446	0.0200477	92.0898	0.395925	0.0121782	90.591	0.0861404	0.604624	98.9643	0.169377	0.362746	54.0055	-0.189868	0.241781	112.403	0.124787	0.544774
VIT_16s0050g00480	CYP715A1	Metabolism.Cellular metabolism.Oxidation reduction.Cytochrome P450 oxidoreductase	-	-	-	-	-	-	-	Yes	43.826	-1.43654	1.24078e-06	68.4065	-0.109577	0.637166	28.9735	-0.920555	1.7038e-05	54.4368	-0.334994	0.0563946	93.3181	-0.189085	0.248637	92.2641	-0.784775	1.03392e-05	110.156	-0.427177	0.00928515	110.957	-1.01926	3.07929e-08
VIT_01s0137g00550	CYP71B34	Metabolism.Secondary metabolism.Terpenoid metabolism.Monoterpenoid metabolism.Monoterpenoid biosynthesis	Metabolism.Secondary metabolism.Primary amino acids derivated metabolism.Alkaloid metabolism.Alkaloid biosynthesis.Monoterpenoid indole alkaloid metabolism.Monoterpenoid indole alkaloid biosynthesis	-	-	-	-	-	-	Yes	7.45677	-0.188228	0.469225	5.48338	-0.0896524	0.581316	11.4094	0.249631	0.203877	10.6179	0.0981656	0.525907	80.454	0.581855	0.0001316	71.7985	0.602781	0.000393017	41.4755	0.414891	0.0114603	68.1628	0.475863	0.0224198
VIT_19s0015g00080	CyP71D11	Metabolism.Secondary metabolism.Terpenoid metabolism.Monoterpenoid metabolism.Monoterpenoid biosynthesis	Metabolism.Cellular metabolism.Oxidation reduction.Cytochrome P450 oxidoreductase	-	-	-	-	-	-	Yes	4.34228	0.303932	0.222241	7.70001	0.322889	0.125829	9.65998	0.534363	0.00447022	2.66558	0.153015	0.0957418	2.90413	0.165055	0.0785321	2.29895	0.231501	0.0368133	3.74107	0.259982	0.00974857	4.13893	0.460522	0.00369169
VIT_14s0066g00170	CYP724B1	Metabolism.Cellular metabolism.Oxidation reduction.Cytochrome P450 oxidoreductase	-	-	-	-	-	-	-	Yes	72.4718	-0.0290229	0.897853	117.466	0.0149718	0.949972	127.49	-0.403208	0.0191783	218.671	-0.536092	0.000921733	119.554	-0.0516367	0.735535	154.048	-0.066053	0.721127	138.821	-0.140793	0.378861	213.412	-0.00403311	0.982747
VIT_19s0135g00230	CYP72A1	Metabolism.Secondary metabolism.Terpenoid metabolism.Monoterpenoid metabolism.Monoterpenoid biosynthesis	Metabolism.Cellular metabolism.Oxidation reduction.Cytochrome P450 oxidoreductase	-	-	-	-	-	-	Yes	143.959	0.217147	0.308352	165.507	0.292871	0.20037	127.481	-0.218484	0.182186	268.383	0.19605	0.160161	102.761	0.300118	0.0471616	173.411	0.312562	0.0156731	94.5115	0.13325	0.368979	150.949	0.641276	0.000115522
VIT_18s0001g09660	CYP81D2	Metabolism.Cellular metabolism.Oxidation reduction.Cytochrome P450 oxidoreductase	-	-	-	-	-	-	-	Yes	0.338151	-0.0564168	0.487347	0.491445	-0.0262509	0.720901	1.16446	0.0521307	0.548024	0.829682	0.0948226	0.0925662	12.059	0.18236	0.147136	22.2231	0.293237	0.133756	22.9724	0.406346	0.0120135	26.7688	0.541249	0.0180529
VIT_07s0129g00730	CYP81E1 Isoflavone 2'-hydroxylase	Metabolism.Secondary metabolism.Phenylpropanoid metabolism.Flavonoid metabolism.Isoflavonoid metabolism.Isoflavonoid biosynthesis	Metabolism.Cellular metabolism.Oxidation reduction.Cytochrome P450 oxidoreductase	-	-	-	-	-	-	Yes	727.263	0.303413	0.0490477	660.53	0.068692	0.752308	495.764	0.31125	0.00875252	518.347	0.277994	0.0266217	78.58	-0.0399344	0.757176	56.0925	0.344405	0.0796846	44.5882	0.247276	0.126972	123.998	0.505124	0.0170462
VIT_08s0040g00820	CYP94A1	Metabolism.Cellular metabolism.Oxidation reduction.Cytochrome P450 oxidoreductase	-	-	-	-	-	-	-	Yes	83.3492	0.865633	0.000781634	22.2019	0.503577	0.0376663	22.2937	0.199374	0.350051	12.126	0.229312	0.157505	1.43291	0.00706731	0.930134	2.51255	-0.0856005	0.444744	1.68227	-0.0243127	0.761864	1.53102	-0.0287507	0.791969
VIT_18s0001g09990	Cysteine protease CP1	Metabolism.Primary metabolism.Protein metabolism and modification.Proteolysis.Peptidase-mediated proteolysis	-	-	-	-	-	-	-	Yes	5538.63	0.306113	0.0456279	5395.19	0.394164	0.00614657	13185	0.0389326	0.601269	11392.2	-0.214738	0.0709807	24892.6	-0.00765087	0.953773	26026.4	-0.119442	0.334928	24186.7	0.179468	0.0622226	26149.5	-0.0824878	0.463723
VIT_18s0041g00390	Cysteine protease inhibitor	Metabolism.Primary metabolism.Protein metabolism and modification.Proteolysis.Protease inhibition	-	-	-	-	-	-	-	Yes	253.236	0.300668	0.287188	756.447	-0.230563	0.343833	76.695	-0.663996	0.00101701	187.52	-0.350485	0.0498486	3.96736	-0.212208	0.0388928	4.77843	0.0414716	0.785306	1.48142	-0.0147221	0.836772	7.84734	0.103491	0.536365
VIT_01s0127g00160	Cysteine-rich receptor-like protein kinase 2	Signaling.Signaling pathway.Protein kinase	-	-	-	-	-	-	-	Yes	588.651	-0.555153	0.00441854	583.659	-0.0416609	0.851709	437.066	-0.178782	0.201715	671.925	-0.0445275	0.723287	252.427	-0.0160872	0.906498	332.867	-0.108072	0.454498	185.394	-0.333798	0.0121026	328.948	-0.461148	0.00991857
VIT_11s0016g02340	Cytidine deaminase	Metabolism.Primary metabolism.Nucleobase, nucleoside, nucleotide, nucleic acid metabolism.Nucleotide metabolism.Pyrimidine metabolism	-	-	-	-	-	-	-	Yes	520.283	-0.255135	0.0909802	236.118	-0.0173818	0.937894	126.813	0.0501153	0.774724	97.5131	0.194667	0.22506	311.39	-0.330085	0.0177309	296.295	-0.383558	0.00974589	434.656	0.0555282	0.609452	353.006	-0.644891	0.000112188
VIT_19s0014g03850	Cytochrome B6-F complex iron-sulfur subunit, PETC	Metabolism.Primary metabolism.Generation of metabolite precursors and energy.Photosynthesis.Photosynthetic-chain phosphorylation	Transport overview.Primary Active Transporters.Oxidoreduction-driven transporters.Proton-translocating Quinol:Cyt c Red	Metabolism.Primary metabolism.Generation of metabolite precursors and energy.Electron transport	-	-	-	-	-	Yes	1351.69	0.178065	0.195281	1082.54	-0.0504496	0.767841	637.722	-0.0314725	0.783841	418.811	0.126195	0.282368	231.728	0.149751	0.354111	177.93	0.475533	0.000615807	193.969	0.291359	0.0296366	235.318	0.557395	0.00161078
VIT_03s0180g00130	D-3-phosphoglycerate dehydrogenase, chloroplast precursor	Metabolism.Primary metabolism.Amino acid metabolism.Glycine, serine, and threonine metabolism.Glycine, serine, and threonine biosynthesis	Metabolism.Primary metabolism.Amino acid metabolism.Amino acid biosynthesis	-	-	-	-	-	-	Yes	1468.24	-0.217164	0.108573	1042.48	-0.186906	0.281799	507.889	-0.378488	0.00190663	570.875	-0.191079	0.179811	468.12	-0.371906	0.00111461	645.167	-0.579605	6.951e-06	884.39	-0.330629	0.0265656	548.974	-0.590587	1.72479e-05
VIT_09s0018g01870	D-3-phosphoglycerate dehydrogenase, chloroplast precursor (3-PGDH)	Metabolism.Primary metabolism.Amino acid metabolism.Glycine, serine, and threonine metabolism.Glycine, serine, and threonine biosynthesis	Metabolism.Primary metabolism.Amino acid metabolism.Amino acid biosynthesis	-	-	-	-	-	-	Yes	2329.61	-0.57767	0.000355215	1603.35	-0.182728	0.446388	567.074	-0.430754	0.000158977	481.404	-0.357599	0.0147605	71.052	-0.210593	0.193382	125.715	-0.00332052	0.983932	89.333	0.0907026	0.580284	100.718	0.0401888	0.848593
VIT_04s0023g00920	DCL2 (DICER 2)	Regulation overview.Regulation of gene expression.Gene silencing.Posttranscriptional gene silencing by RNA.mRNA cleavage involved in gene silencing by miRNA	-	-	-	-	-	-	-	Yes	296.313	0.189551	0.276898	399.042	0.347925	0.13999	745.102	0.271808	0.0360605	823.883	0.507443	0.00170169	972.021	0.145392	0.316954	709.147	0.060429	0.713506	671.816	-0.00891235	0.942759	1019.54	0.146515	0.407142
VIT_13s0067g02130	Dehydration-induced protein (ERD15)	Signaling.Hormone Signaling.ABA Signaling.ABA-mediated Signaling pathway	Response to stimulus.Stress response.Abiotic stress response.Drought stress response	-	-	-	-	-	-	Yes	1188.11	0.450101	0.0107463	849.833	0.405079	0.0118342	537.281	-0.678329	2.72296e-07	1106.74	-0.203998	0.24503	498.1	-0.423538	0.00512617	489.336	0.0407334	0.836782	612.092	0.104104	0.365114	334.201	0.0305261	0.855131
VIT_12s0059g00280	Dehydration-responsive element-binding protein 16	Signaling.Hormone Signaling.Ethylene Signaling.Ethylene-mediated Signaling pathway	Regulation overview.Regulation of gene expression.Regulation of transcription.Transcription factor.AP2 family transcription factor.DREB subfamily transcription factor	-	-	-	-	-	-	Yes	549.308	-0.457863	0.117195	230.922	0.0956256	0.670429	262.738	-0.299807	0.042029	342.073	-0.251746	0.0792667	176.676	-0.0429348	0.797982	150.898	-0.384526	0.0139299	161.806	-0.36044	0.00958264	142.382	-0.51822	0.00570702
VIT_04s0023g02480	Dehydrin 1b	Response to stimulus.Stress response.Abiotic stress response.Desiccation stress response	-	-	-	-	-	-	-	Yes	405.22	-0.280364	NA	133.638	0.284891	0.228632	258.26	-0.761525	3.17064e-07	402.506	0.0591633	0.731043	694.809	0.431872	0.00441915	764.356	0.393017	0.00386906	1300.79	-0.166994	0.249067	869.468	0.33485	0.0772315
VIT_04s0008g00510	Derlin-1	Transport overview.Primary Active Transporters.P-P-bond hydrolysis-driven transporters.Endoplasmic Reticular Retrotranslocon	Metabolism.Primary metabolism.Protein metabolism and modification.Protein processing in endoplasmic reticulum	-	-	-	-	-	-	Yes	300.485	-0.422743	0.0331642	408.546	-0.062715	0.704649	340.528	-0.304969	0.0193151	853.299	-0.37313	0.0254009	380.004	-0.0982239	0.406606	544.32	-0.026481	0.831855	401.953	0.0509358	0.640327	529.466	-0.210698	0.102602
VIT_11s0052g01840	Diacylglycerol kinase	Metabolism.Primary metabolism.Lipid metabolism.Glycerolipid metabolism.Glycerophospholipid metabolism	Signaling.Signaling pathway.Phosphatidylinositol Signaling	-	-	-	-	-	-	Yes	436.646	-0.343694	0.0202744	609.55	-0.0156322	0.930543	685.963	-0.371132	0.00099323	1062.1	-0.26344	0.0304352	780.971	-0.0775	0.410475	912.742	0.0100215	0.914864	664.971	-0.0684123	0.452938	948.755	-0.101087	0.363216
VIT_11s0149g00120	DICER-like 4	Transport overview.Primary Active Transporters.P-P-bond hydrolysis-driven transporters.Nuclear mRNA Exporter	Regulation overview.Regulation of gene expression.Gene silencing.Posttranscriptional gene silencing by RNA.mRNA cleavage involved in gene silencing by miRNA	-	-	-	-	-	-	Yes	210.276	0.139193	0.432334	303.955	0.349807	0.0390324	342.879	0.423492	0.00296985	348.822	0.530889	9.81071e-05	258.99	0.381061	0.00470456	441.037	0.27996	0.0199012	223.913	0.443074	0.00126193	400.427	0.115626	0.460406
VIT_04s0044g00040	Dirigent	Response to stimulus.Stress response.Biotic stress response	-	-	-	-	-	-	-	Yes	278.486	-0.75629	0.00645456	450.673	-0.24344	0.317556	340.331	-1.0865	2.09031e-14	475.37	-0.191444	0.268823	360.252	-0.589081	0.000189825	353.86	-0.374035	0.0262654	321.063	-0.519789	0.000302085	411.177	-0.563276	0.00527913
VIT_06s0004g01010	Dirigent protein pDIR9	Response to stimulus.Stress response.Biotic stress response	-	-	-	-	-	-	-	Yes	23.9358	-1.36868	3.89227e-06	52.4436	-0.392391	0.064854	11.1952	-0.420051	0.0224538	9.35581	-0.369427	0.00831655	10.4616	0.0828045	0.562156	11.2855	-0.363746	0.0232486	23.9029	-0.370474	0.0104321	6.83556	-0.00830863	0.964359
VIT_16s0013g01500	Disease resistance protein	Diverse functions.Gene family with diverse functions.NBS-LRR superfamily	Response to stimulus.Stress response.Biotic stress response	-	-	-	-	-	-	Yes	2.8914	-0.19605	0.372043	7.67847	0.059421	0.765989	1.75361	-0.244145	0.0125011	7.48894	-0.0441023	0.765991	9.37894	-0.238082	0.106917	17.1738	-0.188044	0.314192	12.3108	-0.323559	0.0127636	14.0668	-0.554856	0.0100905
VIT_14s0030g00520	Disease resistance protein (NBS-LRR class)	Diverse functions.Gene family with diverse functions.NBS-LRR superfamily	Response to stimulus.Stress response.Biotic stress response	-	-	-	-	-	-	Yes	73.1334	-0.763471	0.0063089	137.324	0.0780163	0.73767	72.1821	-0.216014	0.261228	134.273	-0.229195	0.125305	94.8816	-0.451175	0.0047726	229.366	-0.302998	0.0393464	137.785	-0.0821542	0.552351	169.192	-0.504305	0.00179993
VIT_00s0487g00010	Disease resistance protein (TIR-NBS-LRR class)	Diverse functions.Gene family with diverse functions.NBS-LRR superfamily	Response to stimulus.Stress response.Biotic stress response	-	-	-	-	-	-	Yes	297.265	-0.685009	0.0104813	76.0986	-0.24344	NA	84.3953	0.596254	0.00170233	88.0109	0.388025	0.0295256	133.274	0.239477	0.149029	115.662	0.205052	0.232248	70.4929	0.0951126	0.542934	141.088	-0.337866	0.0458503
VIT_04s0044g01300	DNA cross-link repair protein	Metabolism.Primary metabolism.Nucleobase, nucleoside, nucleotide, nucleic acid metabolism.Nucleic acid metabolism.DNA metabolism.DNA recombination and repair.repair	-	-	-	-	-	-	-	Yes	69.8777	-0.301871	0.263083	101.357	0.735555	0.00092774	180.99	-0.686153	3.82107e-05	527.427	-0.0683038	0.659129	173.292	0.0315302	0.835656	250.098	-0.601878	0.000212113	323.701	-0.262499	0.0332038	210.184	-0.430888	0.0117734
VIT_01s0011g03410	DNA repair protein RAD23	Metabolism.Primary metabolism.Nucleobase, nucleoside, nucleotide, nucleic acid metabolism.Nucleic acid metabolism.DNA metabolism.DNA recombination and repair.repair.Nucleotide excision repair	Metabolism.Primary metabolism.Protein metabolism and modification.Protein processing in endoplasmic reticulum	-	-	-	-	-	-	Yes	1883.48	-0.106896	0.373048	1730.88	-0.019131	0.873221	1884.2	0.00812388	0.92503	1702.84	-0.0116693	0.889405	1325.64	0.212111	0.0173371	1356.97	0.43126	3.79873e-06	1339.87	0.233016	0.00427862	1727.21	0.206899	0.0724621
VIT_17s0000g00720	DNA-binding protein	Metabolism.Primary metabolism.Nucleobase, nucleoside, nucleotide, nucleic acid metabolism.Nucleic acid metabolism.DNA metabolism	-	-	-	-	-	-	-	Yes	379.528	0.421666	0.0430538	384.581	0.99688	6.63714e-07	600.092	0.378835	0.00230239	609.589	0.66206	4.15382e-07	233.959	0.991086	1.16354e-10	149.38	1.00249	2.928e-10	226.929	0.8704	4.47486e-09	213.31	1.54515	4.89051e-16
VIT_17s0000g00710	DNA-binding protein	Metabolism.Primary metabolism.Nucleobase, nucleoside, nucleotide, nucleic acid metabolism.Nucleic acid metabolism.DNA metabolism	-	-	-	-	-	-	-	Yes	109.396	0.182231	0.514814	122.942	0.326994	0.175475	403.169	0.240258	0.261167	509.811	0.663586	2.67244e-05	226.036	0.799729	1.0833e-06	130.392	0.799311	8.2191e-07	211.069	0.719528	2.40318e-06	156.719	1.0464	2.78584e-06
VIT_01s0026g01450	DnaJ homolog, subfamily B, member 4	Transport overview.Primary Active Transporters.P-P-bond hydrolysis-driven transporters.General Secretory Pathway (Sec)	Metabolism.Primary metabolism.Protein metabolism and modification.Protein folding.Chaperone-mediated protein folding.HSP-mediated protein folding.HSP-mediated protein folding co-chaperone	-	-	-	-	-	-	Yes	1077.45	0.389976	0.0305938	809.702	-0.229271	0.183959	467.454	0.372969	0.00280209	487.989	0.361991	0.0248451	562.337	0.206076	0.116902	323.357	0.0655498	0.620973	286.806	0.0720949	0.549175	587.871	0.307096	0.110426
VIT_00s0652g00010	Dof zinc finger protein DOF1.4	Regulation overview.Regulation of gene expression.Regulation of transcription.Transcription factor.C2C2-DOF family transcription factor	-	-	-	-	-	-	-	Yes	73.4092	0.154232	0.549274	68.8926	0.511389	0.0338412	128.212	0.200283	0.239398	132.116	0.0784277	0.656495	99.3895	0.505598	0.000819339	92.9589	0.549492	0.00162933	76.9612	0.514528	0.00098443	108.683	0.479509	0.0187863
VIT_16s0100g00380	DREB sub A-1 of ERF/AP2 transcription factor (CBF4)	Signaling.Hormone Signaling.Ethylene Signaling.Ethylene-mediated Signaling pathway	Regulation overview.Regulation of gene expression.Regulation of transcription.Transcription factor.AP2 family transcription factor.DREB subfamily transcription factor	-	-	-	-	-	-	Yes	675.075	-0.448899	0.0885023	206.591	-0.247223	0.300934	314.729	0.827863	2.29778e-06	198.151	0.383264	0.022655	284.171	0.206535	0.185184	108.33	0.355986	NA	17.0123	0.0141146	0.912972	263.926	0.151477	0.486678
VIT_19s0014g02160	Drought induced 19 protein	Response to stimulus.Stress response.Abiotic stress response.Drought stress response	-	-	-	-	-	-	-	Yes	188.201	-0.285939	0.122102	338.552	-0.363475	0.093404	203.311	-0.416016	0.00467115	297.406	-0.317014	0.0139692	288.078	-0.0349884	0.775999	287.456	0.0765733	0.598859	276.348	-0.110127	0.32485	421.865	-0.055685	0.728252
VIT_11s0016g02430	Dual-specific kinase DSK1	Signaling.Signaling pathway.Protein kinase	-	-	-	-	-	-	-	Yes	998.196	0.191564	0.269147	505.017	0.121562	0.592948	318.767	0.394302	0.0143372	132.528	0.419585	0.0120038	24.5088	-0.00770462	0.963648	34.3915	0.251691	0.200492	19.7459	0.197621	0.166481	39.0423	0.137625	0.546045
VIT_15s0046g00470	Dynamin-like protein 2b	Transport overview.Incompletely characterized transport systems.Putative transport protein.YbbM	Transport overview.Macromolecule transport.Protein transport.Protein coat	Cellular process.Cellular transport.Protein trafficking.Vesicle-mediated trafficking	-	-	-	-	-	Yes	356.731	-0.388377	0.0546515	437.16	-0.154669	0.371927	259.119	-0.323134	0.0248216	472.594	-0.225045	0.109002	484.512	-0.367484	0.00655164	664.336	-0.420967	0.000126885	696.25	-0.249895	0.0663548	713.191	-0.479974	0.00571687
VIT_15s0021g00480	Dynamin-like protein 2b	Transport overview.Incompletely characterized transport systems.Putative transport protein.YbbM	Transport overview.Macromolecule transport.Protein transport.Protein coat	Cellular process.Cellular transport.Protein trafficking.Vesicle-mediated trafficking	-	-	-	-	-	Yes	1802.34	-0.132841	0.280764	1790.63	-0.0851773	0.637792	1907.52	-0.0679631	0.479267	2162.8	-0.215048	0.0465365	1882.49	-0.208189	0.0347936	2141.73	-0.225277	0.0035056	2104.77	-0.168588	0.124167	2496.21	-0.219657	0.0713749
VIT_17s0000g05380	Dynein light chain LC8-type	Cellular process.Cellular component organization and biogenesis.Cytoskeleton organization and biogenesis.Microtubule organization and biogenesis.Microtubule-driven movement	-	-	-	-	-	-	-	Yes	167.328	-0.508065	0.0479283	117.4	-0.387343	0.0830934	68.7819	-0.389415	0.0442806	94.8835	-0.370505	0.0190413	33.9981	0.0699453	0.679891	45.3764	0.175119	0.335565	26.3198	-0.161707	0.321721	45.2322	0.0760003	0.727032
VIT_19s0014g02850	Dynein light subunit lc6, flagellar outer arm	Cellular process.Cellular component organization and biogenesis.Cytoskeleton organization and biogenesis.Microtubule organization and biogenesis.Microtubule-driven movement	-	-	-	-	-	-	-	Yes	37.4917	-0.790641	0.00762019	92.443	-0.529188	0.0282834	38.5754	-0.80022	0.000184857	48.9264	-0.435041	0.0133809	17.6587	-0.21667	0.137144	14.0682	-0.146925	0.440969	12.1163	-0.100382	0.509993	14.4964	-0.282338	0.199595
VIT_09s0002g02680	Early flowering 3	Signaling.Signaling pathway.Circadian clock Signaling	Development	Signaling.Signaling pathway.Light Signaling.Red/Far red light Signaling	-	-	-	-	-	Yes	175.077	0.505536	0.0127202	172.832	0.175452	0.470994	108.032	-0.0586988	0.737832	123.065	0.277726	0.0622538	92.4308	0.215798	0.162369	272.254	0.317232	0.0176614	222.363	0.290994	0.0200441	166.683	0.34276	0.0456384
VIT_04s0079g00610	Early nodulin ENOD18 protein	Response to stimulus.Stress response	-	-	-	-	-	-	-	Yes	1434.26	-0.0996388	0.506282	1441.53	-0.0807174	0.613947	916.553	-0.115309	0.374252	1452.4	-0.42031	0.00674445	1221.67	-0.379715	0.00787853	1912.41	-0.379126	0.00778742	1877.18	-0.10385	0.364171	1730.66	-0.560692	0.000159965
VIT_02s0109g00230	Early-responsive to dehydration protein / ERD protein	Response to stimulus.Stress response.Abiotic stress response.Drought stress response	-	-	-	-	-	-	-	Yes	516.346	0.622081	0.00190323	758.487	0.604024	0.00845994	3226.76	0.12035	0.193088	4435.35	0.129344	0.385052	2455.32	0.0181812	0.897824	3388.94	0.211544	0.0436075	1841.66	0.197402	0.189045	4213.89	0.244986	0.0485972
VIT_07s0031g00760	EF hand	Signaling.Signaling pathway.Calcium sensors and Signaling	-	-	-	-	-	-	-	Yes	27.8937	-0.173423	0.530489	49.7379	-0.392925	0.105914	29.3563	-0.636072	0.00287791	38.8409	-0.415513	0.0197219	19.4488	-0.115172	0.493107	24.5039	-0.219193	0.265473	28.2788	-0.350451	0.0328681	19.2617	-0.26231	0.248149
VIT_05s0020g04110	ELIP1 (early light-inducible protein)	Response to stimulus.Stress response.Abiotic stress response.Light stress response	-	-	-	-	-	-	-	Yes	2418.89	0.603758	0.0105847	1228.13	0.457592	0.0580896	6880.11	0.027108	0.822787	3152.22	-0.0704079	0.527727	2978.11	0.156134	0.253341	1417.98	0.209535	0.200044	1845.85	0.320957	0.0013452	3107.15	0.439207	0.0240004
VIT_17s0000g09370	Elongation factor EF-Tu RABE1B	Response to stimulus.Stress response.Biotic stress response.Plant-pathogen interaction	Metabolism.Primary metabolism.Protein metabolism and modification.Protein synthesis.Translation.Translational elongation	-	-	-	-	-	-	Yes	1082.96	0.190643	0.183156	576.715	0.170744	0.396728	537.898	0.39434	0.00177095	226.323	0.375417	0.0130404	237.711	0.22685	0.134628	206.631	0.415572	0.00538593	182.693	0.120427	0.396675	235.242	0.435842	0.0136823
VIT_14s0066g00220	Elongation factor EF-Tu RABE1B	Response to stimulus.Stress response.Biotic stress response.Plant-pathogen interaction	Metabolism.Primary metabolism.Protein metabolism and modification.Protein synthesis.Translation.Translational elongation	-	-	-	-	-	-	Yes	1482.39	0.0439008	0.744853	1141.69	0.156714	0.377962	1412.17	0.130129	0.173284	897.42	0.145478	0.175535	867.173	0.128367	0.28332	636.449	0.267625	0.023757	665.736	0.294672	0.00321292	830.543	0.348644	0.00834455
VIT_18s0076g00360	EMB1075 (embryo defective 1075) carboxy-lyase	Development.Reproductive development.Embryo development	-	-	-	-	-	-	-	Yes	2474.75	0.105869	0.430529	2270.33	0.491126	0.00352068	1417.37	-0.456704	8.75455e-05	4055.04	-0.315741	0.00333336	800.403	0.0250201	0.793319	924.48	0.0497947	0.580399	804.647	-0.0126179	0.891321	883.478	-0.0868591	0.491126
VIT_17s0000g04540	Enolase	Metabolism.Primary metabolism.Carbohydrate metabolism.Glycolysis Gluconeogenesis	-	-	-	-	-	-	-	Yes	388.45	-0.072159	0.6351	500.503	-0.191482	0.400414	647.248	-0.294651	0.0063653	603.656	-0.107471	0.367967	656.177	-0.295473	0.0276082	791.748	-0.0875044	0.459543	911.715	-0.32164	0.00181811	1042.21	-0.294707	0.0199468
VIT_03s0038g02280	ERD7 (EARLY-responsive TO dehydration 7)	Response to stimulus.Stress response.Abiotic stress response	Development.Senescence	-	-	-	-	-	-	Yes	775.121	-0.311271	0.105495	926.056	-0.124529	0.566478	1119.69	-0.341999	0.00588665	1828.15	-0.304311	0.00650165	1216.77	-0.199365	0.110857	894.873	0.212137	0.050252	896.063	-0.0384618	0.735323	1041.4	0.0285038	0.809928
VIT_10s0003g00580	ERF/AP2 transcription factor sub B-3 (ATERF-2)	Signaling.Hormone Signaling.Ethylene Signaling.Ethylene-mediated Signaling pathway	Signaling.Hormone Signaling.Jasmonate salicylate signaling.Jasmonate Signaling.Jasmonate-mediated Signaling pathway	Regulation overview.Regulation of gene expression.Regulation of transcription.Transcription factor.AP2 family transcription factor	Signaling.Hormone Signaling.Ethylene Signaling.Ethylene responsive	-	-	-	-	Yes	276.726	-0.824262	0.00364002	160.893	0.105691	0.644996	50.8774	0.103416	0.616577	86.5811	-0.0294319	0.869054	35.6992	-0.280232	0.0769364	22.9113	0.0493594	0.802707	21.682	-0.518475	0.00127819	26.274	-0.498529	0.0293392
VIT_17s0000g02020	Erwinia induced protein 2	Unknown	-	-	-	-	-	-	-	Yes	332.958	-0.418876	0.0845852	245.621	0.23173	0.308682	468.851	-0.579676	3.38156e-05	589.247	-0.413443	0.00514703	448.243	-0.414473	0.00244251	168.014	-0.00755193	0.960657	286.955	-0.0428334	0.763084	250.973	-0.218473	0.211825
VIT_06s0080g00310	Esterase/lipase/thioesterase family protein	Unclear	-	-	-	-	-	-	-	Yes	576.071	0.163283	0.304191	680.225	-0.109685	0.448299	793.245	0.250063	0.0184768	472.071	0.388605	0.0091074	401.134	0.164675	0.254441	451.236	0.439463	0.00328849	253.987	0.305401	0.0417195	474	0.387499	0.00923002
VIT_00s0179g00100	Ethylene overproducer 1 (ETO1)	Signaling.Hormone Signaling.Ethylene Signaling.Ethylene-mediated Signaling pathway	Regulation overview.Regulation of gene expression.Regulation of transcription.Transcription factor.TRAF	Metabolism.Primary metabolism.Protein metabolism and modification.Proteolysis.cytoplasmic and nuclear protein degradation.Ubiquitin-mediated proteolysis	Signaling.Hormone Signaling.Ethylene Signaling.Regulation of ethylene biosynthesis	-	-	-	-	Yes	1166.29	0.0795148	0.589662	1190.92	0.260067	0.106624	1218.7	0.306062	0.00380733	882.951	0.212303	0.0917933	791.306	0.200559	0.0555365	936.232	0.154036	0.165106	798.919	0.240495	0.0353636	949.67	0.235343	0.0455056
VIT_05s0049g00090	Ethylene receptor (ETR2)	Signaling.Hormone Signaling.Ethylene Signaling.Ethylene-mediated Signaling pathway	-	-	-	-	-	-	-	Yes	1598.72	-0.927526	0.00168992	3157.08	0.0314167	0.894222	704.167	-1.03998	1.10503e-06	1652.75	-0.389781	0.00497288	830.435	-0.176974	0.166246	726.35	-0.207798	0.124554	603.744	-0.131579	0.297313	720.957	-0.169717	0.196607
VIT_02s0234g00130	Ethylene responsive element binding factor 1	Signaling.Hormone Signaling.Ethylene Signaling.Ethylene-mediated Signaling pathway	Signaling.Hormone Signaling.Jasmonate salicylate signaling.Jasmonate Signaling.Jasmonate-mediated Signaling pathway	Regulation overview.Regulation of gene expression.Regulation of transcription.Transcription factor.AP2 family transcription factor	-	-	-	-	-	Yes	3746.28	-0.386763	NA	1251.55	0.0433987	0.828033	918.868	0.813798	1.27465e-11	1837.72	-0.309698	0.0576957	899.378	-0.115553	0.456525	632.549	-0.48592	7.787e-05	584.445	-0.466224	0.000358456	882.553	-0.403859	0.0397213
VIT_16s0013g00890	Ethylene-responsive element binding factor	Signaling.Hormone Signaling.Ethylene Signaling.Ethylene-mediated Signaling pathway	Regulation overview.Regulation of gene expression.Regulation of transcription.Transcription factor.AP2 family transcription factor.ERF subfamily transcription factor	-	-	-	-	-	-	Yes	526.153	-1.06564	5.81521e-07	284.402	-0.310054	0.200886	9.86435	0.0305447	0.874926	63.6084	-0.00554414	0.97348	132.388	-0.0985166	0.526164	149.958	-0.435826	0.00240758	138.049	-0.262652	0.0494342	162.416	-0.473874	0.0139022
VIT_11s0016g03560	Ethylene-responsive protein	Signaling.Hormone Signaling.Ethylene Signaling.Ethylene-mediated Signaling pathway	Regulation overview.Regulation of gene expression.Regulation of transcription.Transcription factor.bHLH family transcription factor	-	-	-	-	-	-	Yes	346.999	0.532521	0.011849	418.049	0.0368625	0.871759	923.292	-0.141955	0.188573	612.576	-0.0353725	0.774481	1114.33	-0.252314	0.0229531	934.437	-0.219332	0.0130876	777.827	-0.0388808	0.703432	1311.57	-0.436593	0.000510057
VIT_05s0094g00480	Ethylene-responsive protein	Signaling.Hormone Signaling.Ethylene Signaling.Ethylene-mediated Signaling pathway	Regulation overview.Regulation of gene expression.Regulation of transcription.Transcription factor.bHLH family transcription factor	-	-	-	-	-	-	Yes	437.963	0.16985	0.351181	289.623	-0.0397424	0.838403	262.849	0.493226	0.000479175	217.569	0.391889	0.00288359	177.966	-0.106779	0.474269	244.327	0.0879065	0.496642	187.537	-0.0518558	0.696932	273.224	0.208041	0.221758
VIT_18s0089g01020	Ethylene-responsive transcription factor	Signaling.Hormone Signaling.Ethylene Signaling.Ethylene-mediated Signaling pathway	Regulation overview.Regulation of gene expression.Regulation of transcription.Transcription factor.AP2 family transcription factor.DREB subfamily transcription factor	-	-	-	-	-	-	Yes	97.7054	0.11709	0.569904	74.0998	0.609907	0.00593881	119.223	0.782895	8.45667e-06	89.4293	0.598568	9.83175e-05	52.0741	0.498564	0.00330285	43.3434	0.917792	1.23563e-06	53.3429	0.740916	NA	73.8415	1.43977	8.56881e-12
VIT_18s0089g01030	Ethylene-responsive transcription factor	Signaling.Hormone Signaling.Ethylene Signaling.Ethylene-mediated Signaling pathway	Regulation overview.Regulation of gene expression.Regulation of transcription.Transcription factor.AP2 family transcription factor.DREB subfamily transcription factor	-	-	-	-	-	-	Yes	1233.39	-0.393467	0.0204532	417.344	0.017963	0.931069	209.802	-0.348774	0.0386336	222.79	-0.183947	0.251146	205.586	-0.140161	0.39249	135.795	-0.0274412	0.845752	198.188	-0.391442	0.0124352	223.256	-0.594985	0.00461539
VIT_16s0050g02400	Ethylene-responsive transcription factor cytokinin response factor 4	Signaling.Hormone Signaling.Cytokinin Signaling.Cytokinin-mediated Signaling pathway	Signaling.Hormone Signaling.Ethylene Signaling.Ethylene-mediated Signaling pathway	Regulation overview.Regulation of gene expression.Regulation of transcription.Transcription factor.AP2 family transcription factor	-	-	-	-	-	Yes	185.656	-0.745699	0.00547641	81.5954	-0.503568	0.0146841	64.6868	0.366725	0.064039	49.2136	0.239455	0.167385	22.459	-0.027981	0.868439	20.5681	-0.242071	0.219324	17.8278	-0.120256	0.441378	18.8953	-0.406611	0.073003
VIT_05s0029g00140	Ethylene-responsive transcription factor ERF062	Signaling.Hormone Signaling.Ethylene Signaling.Ethylene-mediated Signaling pathway	Regulation overview.Regulation of gene expression.Regulation of transcription.Transcription factor.AP2 family transcription factor.DREB subfamily transcription factor	-	-	-	-	-	-	Yes	71.3286	0.721715	0.00221738	142.008	0.866332	0.000189939	807.58	-0.632613	5.13324e-07	880.6	-0.276865	0.0730452	290.081	0.140997	0.406097	358.742	0.246746	0.175201	149.642	0.258545	0.111779	901.248	0.249138	0.228684
VIT_16s0013g00990	Ethylene-responsive transcription factor ERF105	Signaling.Hormone Signaling.Ethylene Signaling.Ethylene-mediated Signaling pathway	Regulation overview.Regulation of gene expression.Regulation of transcription.Transcription factor.AP2 family transcription factor.ERF subfamily transcription factor	-	-	-	-	-	-	Yes	925.676	-0.266368	0.368465	38.2205	-0.0609064	0.757137	18.889	0.722098	0.000420443	23.454	0.337047	0.0499837	21.8575	0.0727943	0.637853	6.98315	0.135503	0.444453	5.51633	-0.0506379	0.685432	13.9468	-0.276142	0.177282
VIT_16s0013g01000	Ethylene-responsive transcription factor ERF105	Signaling.Hormone Signaling.Ethylene Signaling.Ethylene-mediated Signaling pathway	Regulation overview.Regulation of gene expression.Regulation of transcription.Transcription factor.AP2 family transcription factor.ERF subfamily transcription factor	-	-	-	-	-	-	Yes	523.013	-0.257759	0.330147	23.3732	-0.128902	0.568881	18.1972	0.521848	0.0114782	36.7403	-0.0192306	0.914159	19.0896	-0.385079	0.0162118	5.31241	-0.444307	0.00600835	3.89264	-0.0425645	0.674577	11.9158	0.115237	0.59266
VIT_00s0662g00040	Ethylene-responsive transcription factor related to APETALA2 4	Signaling.Hormone Signaling.Ethylene Signaling.Ethylene-mediated Signaling pathway	Regulation overview.Regulation of gene expression.Regulation of transcription.Transcription factor.AP2 family transcription factor	-	-	-	-	-	-	Yes	389.488	0.595264	0.00683624	343.113	0.752155	0.000215621	1565.95	0.012464	0.920751	1390.28	-0.00735345	0.963076	1919.4	-0.0443604	0.635826	1197.81	-0.00111841	0.992439	1071.12	0.0158967	0.889997	1756.14	0.341747	0.0986597
VIT_17s0000g07350	Exocyst subunit EXO70 E2	Transport overview.Macromolecule transport.Protein transport.Tethering factors	Cellular process.Cellular transport.Protein trafficking.Vesicle-mediated trafficking	-	-	-	-	-	-	Yes	214.096	-0.254679	0.194883	253.228	0.187552	0.278612	270.362	-0.112926	0.447733	472.114	0.22199	0.0395148	632.331	0.0309727	0.848626	780.736	-0.0480336	0.657168	690.603	-0.246754	0.045892	841.042	-0.324582	0.0119793
VIT_08s0040g02730	Exocyst subunit EXO70 H4	Transport overview.Macromolecule transport.Protein transport.Tethering factors	Cellular process.Cellular transport.Protein trafficking.Vesicle-mediated trafficking	-	-	-	-	-	-	Yes	515.72	-0.628075	0.0331443	152.365	0.0871052	0.708786	247.343	0.185392	0.232777	498.656	-0.0640214	0.669945	588.909	-0.50479	0.000854594	468.68	-0.577035	0.00135281	278.791	-0.695347	9.01696e-06	681.728	-1.11776	1.77942e-11
VIT_05s0062g00960	Exostosin (Xyloglucan galactosyltransferase KATAMARI 1)	Metabolism.Primary metabolism.Carbohydrate metabolism.Oligosaccharide metabolism.Glycan metabolism.Glycan structures-biosynthesis1	-	-	-	-	-	-	-	Yes	303.847	0.144452	0.356343	278.828	-0.0297174	0.87265	723.639	0.29735	0.0121668	452.487	0.32645	0.0149524	497.574	-0.0627477	0.607523	588.757	-0.00695993	0.95413	366.429	0.198071	0.111312	647.166	0.0374345	0.756044
VIT_13s0067g02930	Expansin [Vitis labrusca x Vitis vinifera] EXPA8	Signaling.Hormone Signaling.Auxin Signaling.Auxin-mediated Signaling pathway	Cellular process.Cell growth and death.Cell growth	-	-	-	-	-	-	Yes	121.235	0.545746	0.042798	1388.95	0.506649	0.0164325	20809.2	0.0129631	0.898665	11448	-0.358364	0.000733633	4755.54	0.0503692	0.757384	3188.91	0.206409	0.291743	5388.79	0.222125	0.12686	4624.05	0.657828	2.05494e-05
VIT_15s0021g02670	Expansin beta 1 precursor	Signaling.Hormone Signaling.Auxin Signaling.Auxin-mediated Signaling pathway	Cellular process.Cellular component organization and biogenesis.Cell wall organization and biogenesis.Cell wall metabolism.Cell wall modification	-	-	-	-	-	-	Yes	0.96694	-0.0826097	0.587063	1.71354	0.0747031	0.509442	120.993	0.400391	0.026585	33.0565	0.186814	0.292402	263.491	0.739968	1.66734e-08	117.034	0.486564	0.00493181	128.473	0.440835	0.00718813	168.695	0.65337	0.000425337
VIT_03s0063g01780	Extra-large G-protein (XLG1)	Signaling.Signaling pathway.G-protein signaling pathway	-	-	-	-	-	-	-	Yes	193.982	-0.405714	0.126357	280.174	-0.161559	0.462751	232.846	0.0110734	0.939537	408.996	-0.00702843	0.949575	219.922	0.00667504	0.964189	294.806	0.00123878	0.993316	198.216	-0.339244	0.0127716	348.437	-0.340158	0.0352693
VIT_08s0032g00140	F-box family protein	Metabolism.Primary metabolism.Protein metabolism and modification.Proteolysis.cytoplasmic and nuclear protein degradation.Ubiquitin-mediated proteolysis	-	-	-	-	-	-	-	Yes	25.6029	0.473604	0.109137	21.7593	0.43763	0.0708671	19.4116	0.470666	0.0261922	22.3984	0.541856	0.00217656	10.6531	0.372456	0.0152806	11.6937	0.113954	0.547684	7.50116	0.0916335	0.488878	17.9674	0.326885	0.152391
VIT_08s0032g00150	F-box family protein	Metabolism.Primary metabolism.Protein metabolism and modification.Proteolysis.cytoplasmic and nuclear protein degradation.Ubiquitin-mediated proteolysis	-	-	-	-	-	-	-	Yes	32.4277	0.554594	0.0596009	38.537	0.183416	0.449555	39.1879	0.465052	0.029665	32.497	0.362041	0.0404933	15.1053	0.246203	0.121215	14.621	0.388541	0.0468237	18.486	0.155066	0.331831	22.8369	0.583823	0.0105258
VIT_13s0158g00320	FAD linked oxidase, N-terminal	Unclear	-	-	-	-	-	-	-	Yes	11.6219	-0.183573	0.51721	23.2045	0.0570165	0.808514	22.9609	-0.302171	0.152952	122.417	-0.560472	0.00167585	128.965	-0.396728	0.0187269	458.858	-0.696493	1.53887e-07	183.339	-0.249836	0.0966098	301.506	-0.795794	5.67127e-06
VIT_08s0007g03470	Farnesylated-proteins converting enzyme-2	Metabolism.Primary metabolism.Protein metabolism and modification.Proteolysis.Peptidase-mediated proteolysis	-	-	-	-	-	-	-	Yes	170.525	0.0657484	0.704395	208.746	-0.0335413	0.835444	312.612	0.0693342	0.588653	263.146	0.0730277	0.526435	267.409	0.259929	0.0488521	300.341	0.236832	0.0482837	265.056	0.109471	0.37085	321.309	0.0338008	0.825355
VIT_07s0289g00020	ferredoxin	Metabolism.Primary metabolism.Generation of metabolite precursors and energy.Photosynthesis.Photosynthetic-chain phosphorylation	Metabolism.Primary metabolism.Generation of metabolite precursors and energy.Electron transport	-	-	-	-	-	-	Yes	57.7043	-0.200149	0.389991	48.1777	0.0249935	0.911925	82.4427	-0.343872	0.0587722	51.9892	-0.235476	0.163986	55.9751	-0.327604	0.0410661	49.2794	-0.623872	0.000850708	55.2253	-0.333855	0.0342653	60.9667	-0.306416	0.125797
VIT_15s0046g01900	ferric reduction oxidase 2	Transport overview.Transmembrane Electron Carriers.Transmembrane 1-electron transfer carriers.Plant Photosystem I Supercomplex	Metabolism.Cellular metabolism.Iron metabolism.Iron assimilation	-	-	-	-	-	-	Yes	12.1478	0.331816	0.26281	24.5947	0.425884	0.0802735	23.7763	-0.454671	0.0335013	31.1062	-0.415796	0.0199377	19.5986	-0.283622	0.0894652	33.5281	-0.0960822	0.621992	19.9609	-0.0162633	0.9144	27.8519	-0.304957	0.181535
VIT_04s0023g02900	Ferulate-5-hydroxylase	Metabolism.Secondary metabolism.Phenylpropanoid metabolism.Phenylpropanoid biosynthesis	-	-	-	-	-	-	-	Yes	17.9995	-0.056976	0.847294	101.448	-0.48125	0.0365539	19.5975	-0.94817	6.97494e-06	68.4338	-0.0317698	0.808412	108.618	0.0126286	0.910875	217.73	-0.40652	0.0229701	340.817	-0.364947	0.0235464	130.614	-0.858675	2.83755e-06
VIT_07s0104g01260	flavin-containing monooxygenase	Metabolism.single reactions	Metabolism.Cellular metabolism.Oxidation reduction.Flavin-containing monooxygenase	-	-	-	-	-	-	Yes	5.88867	-0.341178	0.196529	9.18239	-0.168136	0.405048	16.0798	-1.11602	2.44283e-08	18.2139	-0.090805	0.604023	37.7843	-0.640876	8.1106e-05	43.3181	-0.913829	3.50851e-06	153.521	-0.240981	0.0402417	38.0165	-1.02914	5.99372e-06
VIT_17s0000g06790	flavin-containing monooxygenase	Metabolism.single reactions	Metabolism.Cellular metabolism.Oxidation reduction.Flavin-containing monooxygenase	-	-	-	-	-	-	Yes	65.9509	0.0491022	0.849675	101.603	-0.292787	0.225053	83.4244	0.209994	0.265138	70.8258	0.172337	0.330717	99.2902	-0.293518	0.0763342	117.095	-1.18222	5.22063e-11	148.039	-0.42642	0.00715189	176.15	-1.0745	2.98431e-08
VIT_06s0004g06340	flavodoxin-like quinone reductase 1	Signaling.Hormone Signaling.Auxin Signaling.Auxin-mediated Signaling pathway	Metabolism.Cellular metabolism.Oxidation reduction.Flavin-containing monooxygenase	-	-	-	-	-	-	Yes	548.14	0.0497823	0.747147	322.063	-0.0451512	0.813037	162.954	0.318209	0.0470921	165.252	0.136562	0.299002	149.689	0.329766	0.0283166	179.652	0.335033	0.0236447	92.0611	0.304974	0.0336752	163.122	0.761507	1.16109e-05
VIT_10s0003g02910	FLS2 (flagellin-sensitive 2)	Signaling.Signaling pathway.Protein kinase	-	-	-	-	-	-	-	Yes	92.1554	-0.595842	0.0121463	133.121	-0.491224	0.0369979	17.432	-0.417095	0.0376291	17.5594	0.12272	0.483237	0.691607	0.00204543	0.968766	0.141792	-0.0191597	0.574613	0.137943	-0.0172738	0.46342	1.05365	-0.00292252	0.976384
VIT_14s0066g01320	formate dehydrogenase (FDH)	Metabolism.Primary metabolism.Generation of metabolite precursors and energy.Glyoxylate and dicarboxylate metabolism	Metabolism.Cellular metabolism.Methane metabolism	-	-	-	-	-	-	Yes	2385.23	0.040833	0.721444	3021.23	0.00788319	0.963787	2961.44	-0.0673326	0.432276	2655.51	-0.0136749	0.917145	2082.56	0.224961	0.0446595	2276.96	0.221797	0.0037936	1928.47	0.147698	0.0956511	2424.89	0.194411	0.0595684
VIT_01s0010g02210	FRK1 (FLG22-induced receptor-like kinase 1)	Response to stimulus.Stress response.Biotic stress response.Plant-pathogen interaction	Signaling.Signaling pathway.Protein kinase	-	-	-	-	-	-	Yes	322.922	0.328866	0.0947345	401.421	0.0857461	0.584722	907.543	0.443082	0.000326276	427.592	0.33971	0.0268328	536.464	0.0607069	0.639097	492.025	0.262392	0.0555456	258.496	0.12675	0.398243	1006.11	0.115341	0.33069
VIT_05s0102g00710	fructokinase-1	Metabolism.Primary metabolism.Carbohydrate metabolism.Monosaccharide metabolism.Fructose and mannose metabolism	Metabolism.Primary metabolism.Carbohydrate metabolism.Polysaccharide metabolism.Starch and sucrose metabolism.Starch biosynthesis catabolism	-	-	-	-	-	-	Yes	850.176	-0.387932	0.00515911	570.478	0.176564	0.444532	162.761	-0.189016	0.250605	289.784	-0.14092	0.399029	214.011	-0.39052	0.0162538	208.152	-0.524456	0.00119934	457.158	-0.205595	0.127975	191.312	-0.555999	0.000751947
VIT_08s0007g01570	fructose 1,6-bisphosphatase	Metabolism.Primary metabolism.Carbohydrate metabolism.Glycolysis Gluconeogenesis.Gluconeogenesis	Metabolism.Primary metabolism.Carbohydrate metabolism.Monosaccharide metabolism.Monosaccharide catabolism.Pentose-phosphate shunt	Metabolism.Primary metabolism.Carbohydrate metabolism.Monosaccharide metabolism.Fructose and mannose metabolism	Metabolism.Primary metabolism.Carbon fixation	-	-	-	-	Yes	1131.77	0.0939535	0.497165	763.847	-0.13911	0.473851	202.205	0.248559	0.100827	91.4405	0.266344	0.135989	31.9568	0.408517	0.0150263	26.3248	0.448336	0.0226238	17.8807	0.0475509	0.761657	39.7909	0.577106	0.0116931
VIT_03s0038g00670	fructose-bisphosphate aldolase, chloroplast precursor	Metabolism.Primary metabolism.Carbohydrate metabolism.Glycolysis Gluconeogenesis	Metabolism.Primary metabolism.Carbohydrate metabolism.Monosaccharide metabolism.Monosaccharide catabolism.Pentose-phosphate shunt	Metabolism.Primary metabolism.Carbohydrate metabolism.Monosaccharide metabolism.Fructose and mannose metabolism	Metabolism.Primary metabolism.Carbon fixation	Metabolism.Primary metabolism.Generation of metabolite precursors and energy.Photosynthesis.Calvin cycle	-	-	-	Yes	3805.26	0.264742	0.0946103	2306.11	-0.0646102	0.738633	591.27	0.0214491	0.874997	455.14	0.349984	0.0152727	345.99	0.250506	0.139947	150.181	0.721657	0.000138894	129.291	0.311072	0.0294442	282.046	0.763657	0.000446296
VIT_10s0003g03490	GA 2-oxidase	Metabolism.Secondary metabolism.Terpenoid metabolism.Diterpenoid metabolism.Diterpenoid biosynthesis	-	-	-	-	-	-	-	Yes	13.7824	-0.583434	NA	12.7106	-0.449362	0.0134759	1.63189	-0.147228	0.157655	18.4827	-0.232459	0.124339	15.0546	-0.299422	0.0174844	71.8626	-0.935831	2.13416e-06	111.555	-0.238155	0.146219	47.8864	-0.661349	0.00377844
VIT_01s0010g03390	Gag-pol polyprotein	Transposable elements viral and plasmid proteins.Protein from transposable element	-	-	-	-	-	-	-	Yes	296.093	0.153657	0.427368	246.882	-0.0023835	0.989296	1018.95	0.372909	0.000956521	790.434	0.430764	0.00240163	1257.57	0.0316726	0.754574	1722.58	0.104377	0.379307	1062.09	-0.0145762	0.893456	1904.09	-0.00203722	0.989141
VIT_14s0066g02350	Galactinol synthase	Metabolism.Primary metabolism.Carbohydrate metabolism.Monosaccharide metabolism.Galactose metabolism	-	-	-	-	-	-	-	Yes	2738.16	-0.391969	0.184771	226.939	-0.159611	0.510024	473.097	0.878351	3.13315e-09	516.893	0.133421	0.375658	420.489	0.0188456	0.907059	298.951	-0.0118656	0.949837	124.33	-0.531284	0.00121678	429.101	-0.463356	0.0271326
VIT_05s0077g00690	Galactokinase (GAL1)	Metabolism.Primary metabolism.Carbohydrate metabolism.Monosaccharide metabolism.Galactose metabolism	-	-	-	-	-	-	-	Yes	1363.38	0.0834777	0.510689	1010.62	0.407904	0.0160414	2179.17	0.0867053	0.304429	1580.47	0.246794	0.0166342	2016.44	0.226314	0.079276	2424.51	0.22096	0.0146018	1431.39	0.286692	0.000893707	2266.22	0.290582	0.00701021
VIT_01s0010g02030	Gamma-thionin precursor	Response to stimulus.Stress response.Biotic stress response	-	-	-	-	-	-	-	Yes	1497.66	0.375793	0.0250733	3080.59	0.459041	0.0464689	48871.5	0.17365	0.0720366	31369.1	0.0358008	0.65536	31410	0.0912658	0.550901	29226.7	0.448093	0.00170556	16598	0.173881	0.289756	39949.9	0.436281	0.00896302
VIT_05s0020g03690	GCN5 N-acetyltransferase (GNAT)	Regulation overview.Regulation of gene expression.Regulation of transcription.Transcription factor.GNAT	-	-	-	-	-	-	-	Yes	370.984	-0.643797	NA	356.095	-0.161448	0.485926	122.279	-0.56779	0.00126098	266.299	-0.471122	0.00279384	94.9046	-0.450243	0.00654251	85.6409	-0.432974	0.0176226	99.9117	-0.380577	0.013162	104.478	-0.609565	0.00117387
VIT_05s0020g03710	GCN5 N-acetyltransferase (GNAT)	Regulation overview.Regulation of gene expression.Regulation of transcription.Transcription factor.GNAT	-	-	-	-	-	-	-	Yes	253.022	-0.670461	0.0184339	384.648	-0.268363	0.268821	89.9134	-0.615391	0.00106046	200.039	-0.382902	0.0266417	63.5463	-0.675594	6.7835e-05	43.0266	-0.516365	0.00855511	54.8772	-0.242855	0.139122	66.6502	-0.469705	0.0332622
VIT_05s0020g03680	GCN5 N-acetyltransferase (GNAT)	Regulation overview.Regulation of gene expression.Regulation of transcription.Transcription factor.GNAT	-	-	-	-	-	-	-	Yes	21.0593	-1.02768	0.000500103	71.9327	-0.140452	0.385316	4.81775	-0.293547	0.0582374	13.489	-0.247261	0.122093	7.68874	-0.345076	0.0135771	10.6878	-0.498112	0.00752341	12.549	-0.392762	0.00735663	9.42101	-0.329778	0.120861
VIT_13s0019g04540	GCN5 N-acetyltransferase (GNAT)	Regulation overview.Regulation of gene expression.Regulation of transcription.Transcription factor.GNAT	-	-	-	-	-	-	-	Yes	976.316	-0.0679928	0.69429	925.265	0.413797	0.00325873	1063.18	-0.234939	0.0132339	1163.79	-0.27229	0.0495228	888.77	0.111367	0.244039	758.472	0.138699	0.222363	808.788	0.269101	0.00536628	831.548	0.0915293	0.605854
VIT_07s0191g00080	GCR2-like 1 ABA receptor	Unclear	-	-	-	-	-	-	-	Yes	800.462	0.364533	0.0205991	503.634	0.475481	0.030692	1150.45	0.21384	0.0430041	1000.07	-0.108097	0.326961	762.291	0.229622	0.108663	667.486	0.369219	0.000711619	586.45	0.206805	0.0461332	703.88	0.378311	0.0127095
VIT_02s0025g01720	GDA2	Unknown	-	-	-	-	-	-	-	Yes	9053.89	-0.379857	0.0843586	10002.1	-0.132678	0.387641	12637.8	-0.45146	2.65766e-06	19351.2	-0.116431	0.265916	16485.9	-0.187303	0.023915	15342.8	-0.243634	0.00392659	18002.3	-0.185575	0.17666	16227.5	-0.244301	0.0426112
VIT_14s0068g01360	GEM-like protein 5	Cellular process.Cell growth and death	-	-	-	-	-	-	-	Yes	112.976	-0.540124	0.0290644	87.263	-0.102541	0.651391	675.003	-0.458225	0.0247823	1098.09	-0.394562	0.0151993	781.246	-0.191607	0.198121	714.793	-0.0706225	0.662839	1084.88	-0.222878	0.169729	806.492	-0.27094	0.142182
VIT_15s0048g01390	Gibberellin receptor GID1L3	Signaling.Hormone Signaling.Gibberellic acid Signaling.Gibberellic acid-mediated Signaling pathway	-	-	-	-	-	-	-	Yes	185.809	-0.436568	NA	132.763	-0.010821	0.964348	41.6592	-0.65273	0.00191393	29.3082	-0.448276	0.0104661	35.7308	0.0106442	0.949971	27.2956	-0.210646	0.279575	65.9467	-0.113017	0.47534	25.2982	0.140787	0.538515
VIT_15s0048g01350	Gibberellin receptor GID1L3	Signaling.Hormone Signaling.Gibberellic acid Signaling.Gibberellic acid-mediated Signaling pathway	-	-	-	-	-	-	-	Yes	12.2279	-0.686564	0.0179728	16.704	-0.0323405	0.865747	5.30813	-0.3244	0.041955	5.43252	-0.219714	0.0979131	25.3568	-0.448527	0.00720769	28.8767	-0.476152	0.0144611	47.0551	-0.161409	0.312278	23.263	-0.900295	6.16261e-05
VIT_18s0001g14270	Gibberellin-regulated protein 1 (GASA1)	Signaling.Hormone Signaling.Gibberellic acid Signaling.Gibberellic acid-mediated Signaling pathway	Diverse functions.Gene family with diverse functions.GASA family	-	-	-	-	-	-	Yes	11081.5	-0.0839852	NA	10532.9	-0.452188	0.0227063	626.232	-0.407277	0.0487136	788.733	-0.212412	0.227603	432.154	-0.387757	NA	550.714	-0.471006	0.0150128	668.912	-0.438737	0.00559404	680.794	-0.575804	0.0108875
VIT_18s0001g12390	Glucan endo-1,3-beta-glucosidase 7 precursor	Metabolism.Primary metabolism.Carbohydrate metabolism.Polysaccharide metabolism.Starch and sucrose metabolism	Metabolism.Primary metabolism.Carbohydrate metabolism.Polysaccharide metabolism.Beta-1,3 glucan metabolism.Beta-1,3 glucan catabolism	-	-	-	-	-	-	Yes	328.999	0.457922	0.0201411	395.563	0.651506	0.00523782	880.057	0.0933874	0.402481	799.249	0.507008	0.000329874	497.206	-0.0427304	0.797247	281.214	0.096399	0.522136	270.915	0.0518264	0.720483	469.057	0.413414	0.0391508
VIT_12s0059g01320	Glucan endo-1,3-beta-glucosidase 7 precursor	Metabolism.Primary metabolism.Carbohydrate metabolism.Polysaccharide metabolism.Starch and sucrose metabolism	Metabolism.Primary metabolism.Carbohydrate metabolism.Polysaccharide metabolism.Beta-1,3 glucan metabolism.Beta-1,3 glucan catabolism	-	-	-	-	-	-	Yes	600.791	0.0104134	0.956938	559.627	0.285227	0.174372	946.168	0.311525	0.0120486	573.753	0.313962	0.0225311	996.643	0.0578735	0.658678	535.005	0.171686	0.347674	838.924	0.351845	0.0132754	713.145	0.113359	0.483092
VIT_12s0057g01030	Glucose-6-phosphate 1-dehydrogenase 2, chloroplast precursor	Metabolism.Primary metabolism.Carbohydrate metabolism.Monosaccharide metabolism.Monosaccharide catabolism.Pentose-phosphate shunt	Metabolism.Primary metabolism.Coenzyme and prosthetic group metabolism.Peptide derived compounds biosynthesis.Glutathione metabolism	-	-	-	-	-	-	Yes	13.0615	0.942548	0.00144408	11.9788	0.452308	0.044464	18.0303	0.0342259	0.869713	41.9762	0.199289	0.263668	15.9819	-0.00104156	0.994587	40.8123	0.127192	0.516596	5.98177	0.176515	0.150392	35.7101	0.504808	0.0273559
VIT_02s0025g04550	Glucose-methanol-choline (GMC) oxidoreductase	Metabolism.Primary metabolism.Amino acid metabolism.Glycine, serine, and threonine metabolism	Metabolism.Cellular metabolism.Oxidation reduction	-	-	-	-	-	-	Yes	371.611	0.21451	0.393754	122.449	0.0210311	0.930874	244.041	0.923238	5.63376e-07	42.4534	0.16985	0.305843	105.124	0.387069	0.0212401	51.3448	0.261654	0.166807	85.9151	0.398395	0.0133686	114.478	0.661686	0.00284448
VIT_01s0011g06600	Glutamate decarboxylase	Metabolism.Primary metabolism.Amino acid metabolism.Glutamate metabolism.Glutamate catabolism	Metabolism.Primary metabolism.Amino acid metabolism.Alanine and aspartate metabolism	Metabolism.Primary metabolism.Amino acid metabolism.Cysteine metabolism	Metabolism.Primary metabolism.Amino acid metabolism.Beta-Alanine metabolism.Beta-Alanine biosynthesis	Metabolism.Primary metabolism.Organic acid metabolism.Butanoate metabolism.Butanoate biosynthesis	Metabolism.Primary metabolism.Amino acid metabolism.Amino acid catabolism	-	-	Yes	115.084	-0.409139	0.11996	169.227	-0.282238	0.244449	212.679	-0.224823	0.293656	247.094	-0.0708546	0.683997	476.708	-0.505765	0.000173089	435.29	-0.438079	0.0258309	610.451	-0.158334	0.209247	341.803	-0.681121	0.00176556
VIT_03s0038g03920	Glutamate receptor 2 GLUR2	Transport overview.Channels and pores.a-Type channels.Glutamate-gated Ion Channel of Neurotransmitter Receptors	Transport overview.Ion transport.Cation transport.Glutamate activated channel	-	-	-	-	-	-	Yes	715.347	0.297946	0.128444	361.05	0.0429297	0.840798	256.452	0.0828181	0.587905	360.361	-0.0923809	0.563566	572.299	-0.370253	0.00341853	924.615	-0.309305	0.0412731	618.885	-0.0297862	0.817583	682.324	-0.275344	0.202769
VIT_18s0001g04600	Glutaredoxin	Response to stimulus.Stress response.Abiotic stress response.Oxidative stress response	-	-	-	-	-	-	-	Yes	447.978	-0.163322	0.379364	643.188	-0.00707667	0.969116	543.066	-0.343062	0.00672874	1016.28	-0.267893	0.00729238	578.578	-0.223542	0.0849202	678.326	-0.120252	0.241993	461.622	-0.110054	0.33234	719.6	-0.281096	0.0785658
VIT_12s0028g03010	Glutaredoxin	Response to stimulus.Stress response.Abiotic stress response.Oxidative stress response	-	-	-	-	-	-	-	Yes	631.978	-0.515654	0.054721	232.522	-0.0204136	0.933208	943.915	0.409932	7.05137e-05	758.713	0.283569	0.0433088	706.168	0.121826	0.43782	461.432	-0.0645301	0.707584	453.82	-0.184383	0.184489	680.21	-0.185754	0.384138
VIT_10s0003g00390	Glutaredoxin	Response to stimulus.Stress response.Abiotic stress response.Oxidative stress response	-	-	-	-	-	-	-	Yes	393.474	-0.553947	0.0469495	268.403	-0.178949	0.362932	474.752	-0.389857	0.0148655	516.128	-0.358857	0.0337123	77.4098	-0.132437	0.435135	43.7848	0.244696	0.215887	30.2287	0.0524354	0.743436	86.2569	-0.0936572	0.681915
VIT_19s0015g02880	Glutathione S-transferase 20 GSTU20	Metabolism.Primary metabolism.Coenzyme and prosthetic group metabolism.Peptide derived compounds biosynthesis.Glutathione metabolism	Response to stimulus.Stress response.Abiotic stress response.Oxidative stress response	-	-	-	-	-	-	Yes	333.203	0.759582	0.00320293	634.228	-0.143157	0.539369	734.691	-0.259434	0.050166	1068.86	-0.131507	0.318302	1126.55	0.431821	0.00577109	1821.39	0.562443	1.447e-08	1082.67	0.133405	0.179218	1615.98	0.64389	1.94346e-05
VIT_19s0015g02590	Glutathione S-transferase 25 GSTU25	Metabolism.Primary metabolism.Coenzyme and prosthetic group metabolism.Peptide derived compounds biosynthesis.Glutathione metabolism	Response to stimulus.Stress response.Abiotic stress response.Oxidative stress response	-	-	-	-	-	-	Yes	797.123	0.530599	0.00112908	945.236	-0.0813016	0.698124	1006.36	-0.198324	0.123648	1426.09	-0.144815	0.128311	1381.51	0.286243	0.0337824	1670.25	0.459694	7.00399e-08	1300.53	0.249226	0.00990367	1781.67	0.443596	0.0089076
VIT_19s0015g02730	Glutathione S-transferase 25 GSTU25	Metabolism.Primary metabolism.Coenzyme and prosthetic group metabolism.Peptide derived compounds biosynthesis.Glutathione metabolism	Response to stimulus.Stress response.Abiotic stress response.Oxidative stress response	-	-	-	-	-	-	Yes	516.095	0.405926	0.0219086	682.376	-0.137353	0.499044	841.707	-0.169329	0.131857	1335.7	-0.0787715	0.513475	1259.24	0.32223	0.00873438	1562.81	0.415657	1.85896e-05	1201.24	0.163867	0.0580876	1996.9	0.27531	0.111844
VIT_16s0039g01070	Glutathione S-transferase 25 GSTU7	Metabolism.Primary metabolism.Coenzyme and prosthetic group metabolism.Peptide derived compounds biosynthesis.Glutathione metabolism	Response to stimulus.Stress response.Abiotic stress response.Oxidative stress response	-	-	-	-	-	-	Yes	166.416	-1.67654	4.12393e-09	618.251	-0.216578	0.252127	103.702	-0.515402	0.00453888	230.685	-0.141561	0.341184	75.8412	-0.534232	0.00160349	79.3923	-0.573473	0.00145828	53.4998	-0.563342	0.000540844	85.8413	-0.362859	0.109382
VIT_19s0093g00160	Glutathione S-transferase 8 GSTU19	Metabolism.Primary metabolism.Coenzyme and prosthetic group metabolism.Peptide derived compounds biosynthesis.Glutathione metabolism	Response to stimulus.Stress response.Abiotic stress response.Oxidative stress response	-	-	-	-	-	-	Yes	44.0066	0.668897	0.0179767	47.1364	-0.064918	0.789778	73.9182	-0.339365	0.0695271	80.7747	-0.207232	0.222838	154.861	0.388781	0.0106544	152.177	0.373812	0.0215066	146.153	0.208812	0.129823	143.751	0.468974	0.0143635
VIT_06s0004g05700	Glutathione S-transferase 8 GSTU8	Metabolism.Primary metabolism.Coenzyme and prosthetic group metabolism.Peptide derived compounds biosynthesis.Glutathione metabolism	Response to stimulus.Stress response.Abiotic stress response.Oxidative stress response	-	-	-	-	-	-	Yes	12.0397	-0.570524	0.0420364	9.38331	-0.53082	0.0177429	5.56923	-0.328869	0.0422284	44.7283	0.0845692	0.627922	11.7561	-0.146713	NA	15.757	-0.376624	NA	9.77587	-0.0786197	0.523685	10.3083	-0.231834	0.284903
VIT_12s0028g00920	Glutathione S-transferase 9 GSTF9	Metabolism.Primary metabolism.Coenzyme and prosthetic group metabolism.Peptide derived compounds biosynthesis.Glutathione metabolism	Response to stimulus.Stress response.Abiotic stress response.Oxidative stress response	-	-	-	-	-	-	Yes	16.508	-1.05783	0.000315351	76.4455	-0.460005	0.0382177	5.6493	-0.0998805	0.553595	40.3012	-0.383323	0.0180453	53.818	-0.270285	0.092619	110.369	-0.254308	0.187821	127.363	-0.392928	0.0132249	102.982	-0.632664	0.00249233
VIT_07s0005g00260	Glutathione-conjugate transporter (MRP10)	Transport overview.Macromolecule transport.Multidrug transport.Multidrug ABC transport	-	-	-	-	-	-	-	Yes	390.573	-0.616493	0.000280534	912.833	-0.306828	0.205488	760.843	-0.427619	0.000190852	1073.22	-0.177105	0.295845	2017.57	-0.130774	0.326971	3018.12	-0.267956	0.00601461	2513.94	-0.234441	0.00573717	2974.45	-0.397234	0.000266462
VIT_01s0010g02460	Glyceraldehyde-3-phosphate dehydrogenase, cytosolic 3	Metabolism.Primary metabolism.Carbohydrate metabolism.Glycolysis Gluconeogenesis	-	-	-	-	-	-	-	Yes	396.723	-0.639773	0.0305926	1252.62	-0.0254253	0.907014	5817.09	0.0884968	0.422104	11844.3	-0.497541	0.00298135	14100.4	-0.391469	0.000766565	16069.1	-0.341372	0.0057313	19336.1	-0.154426	NA	16315.7	-0.558104	2.88405e-06
VIT_13s0158g00340	Glycerol-3-phosphate dehydrogenase	Metabolism.Primary metabolism.Lipid metabolism.Glycerolipid metabolism.Glycerophospholipid metabolism.Glycerophospholipid biosynthesis	Metabolism.Primary metabolism.Organic acid metabolism.Butanoate metabolism	Metabolism.Primary metabolism.Carbohydrate metabolism.Glycerol-3-P shuttle	-	-	-	-	-	Yes	801.483	-0.451497	0.0155553	687.852	-0.407132	0.0457456	851.888	-0.0973018	0.384462	822.449	0.16404	0.227359	722.125	-0.279144	0.0265783	712.166	0.137659	0.438976	426.803	-0.1779	0.176118	1174.02	0.0114707	0.942767
VIT_11s0016g02280	Glycine dehydrogenase 2	Metabolism.Primary metabolism.Amino acid metabolism.Glycine, serine, and threonine metabolism	-	-	-	-	-	-	-	Yes	811.63	-0.326162	0.0434549	760.953	-0.152748	0.460217	1058.43	-0.00192007	0.984905	830.465	-0.264334	0.0145471	431.006	-0.342587	0.0153406	463.958	-0.33025	0.00980708	395.624	-0.265576	0.016899	617.65	-0.435468	0.0013514
VIT_07s0005g00360	Glycosyl hydrolase family 1	Metabolism.Primary metabolism.Carbohydrate metabolism.Carbohydrate catabolism	-	-	-	-	-	-	-	Yes	59.4735	0.391198	0.135653	66.2467	0.10562	0.64074	65.9293	-0.585103	0.00243851	210.609	-0.322252	0.0465423	151.026	-0.0230184	0.877423	216.038	-0.140881	0.302745	111.991	-0.114491	0.415246	213.515	0.197336	0.232177
VIT_11s0016g04360	Glycosyl hydrolase family 17 protein	Metabolism.Primary metabolism.Carbohydrate metabolism.Carbohydrate catabolism	-	-	-	-	-	-	-	Yes	19.3371	0.603545	0.0417627	14.3855	0.563918	0.00885843	67.8214	1.33029	4.32476e-11	28.6614	0.846712	2.04284e-06	38.941	0.518675	0.00222095	24.3844	0.486387	0.0115151	37.9817	0.341521	0.0375835	53.0493	0.692143	0.00249652
VIT_02s0087g00330	Glycosyl transferase family 1 protein	Metabolism.Primary metabolism.Carbohydrate metabolism	-	-	-	-	-	-	-	Yes	30.5481	-0.315447	0.272361	56.3166	0.127555	0.581777	129.605	-0.71611	0.00010725	177.703	-0.0731805	0.668821	312.008	-0.704438	4.17918e-08	320.826	-0.338436	0.00352451	381.849	-0.176198	0.12584	357.386	-0.653578	0.000288592
VIT_08s0056g00080	Glycosyl transferase family 8 protein	Metabolism.Primary metabolism.Carbohydrate metabolism.Oligosaccharide metabolism.Oligosaccharide biosynthesis	-	-	-	-	-	-	-	Yes	353.099	-0.0449906	0.787999	303.34	0.147381	0.503398	717.084	0.364339	0.00168361	503.382	0.400458	0.0149877	567.235	0.0029471	0.983258	780.568	0.155217	0.28379	495.595	0.269424	0.0418271	828.987	0.37563	0.014214
VIT_00s0455g00040	Glycosyl transferase family 8 protein	Metabolism.Primary metabolism.Carbohydrate metabolism.Glycosyl transference	-	-	-	-	-	-	-	Yes	1940.5	0.0785804	0.520124	1151.9	-0.126509	0.352994	935.038	0.324494	0.000799733	783.677	0.377809	0.00593431	657.79	-0.0674611	0.555557	747.29	0.117505	0.486003	431.279	0.0530447	0.641654	1118.75	0.119043	0.462797
VIT_02s0025g02600	Glyoxal oxidase	Unclear	-	-	-	-	-	-	-	Yes	175.146	-0.658774	0.0229894	120.454	-0.381362	0.11636	55.2771	-0.170106	0.423974	40.855	-0.044959	0.77277	40.0768	0.14224	0.361387	27.2517	0.0920861	0.299505	34.7714	0.445884	0.00638346	29.5066	0.590754	0.00641263
VIT_02s0025g04730	Glyoxylate reductase	Metabolism.Primary metabolism.Generation of metabolite precursors and energy.Glyoxylate and dicarboxylate metabolism	-	-	-	-	-	-	-	Yes	24.3628	0.442038	0.13506	196.802	-0.00806244	0.973509	836.101	-0.244571	0.0317022	761.145	-0.428485	0.00618504	238.915	-0.0582579	0.721275	166.376	-0.087704	0.599006	214.988	-0.0437777	0.757335	217.236	-0.194194	0.347491
VIT_18s0001g11900	GNS1/SUR4 membrane	Metabolism.Primary metabolism.Lipid metabolism.Fatty acid metabolism	-	-	-	-	-	-	-	Yes	426.593	-0.515479	0.0818091	136.842	-0.16264	0.494762	189.58	0.870855	7.96705e-09	173.639	-0.0869352	0.548487	283.116	-0.0902283	0.583545	152.13	-0.337308	0.0172799	156.645	-0.323682	0.0440791	218.302	-0.621946	0.000133584
VIT_17s0000g05540	H(+)-ATPase 11 AHA11	Metabolism.Primary metabolism.Generation of metabolite precursors and energy.Electron transport.Respiratory-chain phosphorylation	Transport overview.Primary Active Transporters.P-P-bond hydrolysis-driven transporters.P-type ATPase (P-ATPase).Plasma membrane H+ ATPase	Transport overview.Ion transport.Cation transport.Proton transport	-	-	-	-	-	Yes	5299.13	0.122495	0.413522	3031.47	0.100867	0.564165	4821.35	0.177722	0.0591343	2415.14	0.333359	0.00536674	2226.78	0.216006	0.0710075	2267.35	0.582477	5.51942e-05	1770.63	0.439356	0.000482495	3393.25	0.423	0.000692025
VIT_14s0066g02550	H(+)-ATPase 4 AHA4	Metabolism.Primary metabolism.Generation of metabolite precursors and energy.Electron transport.Respiratory-chain phosphorylation	Transport overview.Primary Active Transporters.P-P-bond hydrolysis-driven transporters.P-type ATPase (P-ATPase).Plasma membrane H+ ATPase	Transport overview.Ion transport.Cation transport.Proton transport	-	-	-	-	-	Yes	1085.98	-0.063309	0.722918	797.537	0.154677	0.449009	488.225	0.307227	0.0107955	673.047	0.376819	0.00589837	900.459	0.277466	0.0203763	1130.74	0.19139	0.0944876	773.519	0.091784	0.534833	1337.51	0.0194981	0.872813
VIT_07s0104g01730	HAK5 (High affinity K+ transporter 5)	Transport overview.Electrochemical Potential-driven Transporters.Porters.K+ uptake porter (aka permease)	Transport overview.Ion transport.Cation transport.Potassium transport	-	-	-	-	-	-	Yes	1389.25	-0.491199	0.000351171	2844	-0.299125	0.201611	964.951	-1.3793	8.7229e-22	1727.07	0.126562	0.39219	1322.1	-0.664356	4.35562e-07	1040.6	-0.328896	0.0312274	882.89	-0.323073	0.00586057	1456.88	-0.663276	0.00024238
VIT_16s0098g00890	Harpin-induced protein	Response to stimulus.Stress response.Biotic stress response.Virus stress response	-	-	-	-	-	-	-	Yes	155.825	0.511481	0.00666428	100.372	0.465693	0.0349226	157.726	0.797888	1.6756e-06	90.3142	0.539482	0.00193795	806.855	0.16267	0.331515	611.544	0.316288	0.0245172	482.757	0.127929	0.265053	701.559	0.642511	2.55582e-05
VIT_04s0069g01010	Harpin-induced protein	Response to stimulus.Stress response.Biotic stress response.Virus stress response	-	-	-	-	-	-	-	Yes	53.5169	-0.724965	0.0044424	108.545	-0.354296	0.144493	46.9983	-0.533956	0.00966787	142.347	-0.373498	0.0341668	223.538	-0.152633	0.36744	323.443	-0.685334	8.79334e-06	313.532	-0.351077	0.0299613	456.44	-0.680377	0.000230771
VIT_12s0055g00370	Harpin-induced protein	Response to stimulus.Stress response.Biotic stress response.Virus stress response	-	-	-	-	-	-	-	Yes	304.573	0.0800301	0.678884	200.304	0.276195	0.234562	215.03	0.303762	0.0467158	189.209	0.307521	0.0206629	555.13	-0.0290317	0.782098	395.942	-0.0143745	0.913915	472.978	0.0106566	0.930115	408.933	-0.065477	0.628672
VIT_00s0254g00030	Heat shock cognate 70 kDa protein 3 (HSC70-3) (HSP70-3)	Metabolism.Primary metabolism.Protein metabolism and modification.Protein folding.Chaperone-mediated protein folding.HSP-mediated protein folding	Metabolism.Primary metabolism.Nucleobase, nucleoside, nucleotide, nucleic acid metabolism.Nucleic acid metabolism.RNA metabolism.RNA processing.mRNA processing.mRNA splicing	Transport overview.Channels and pores.a-Type channels.Cation Channel-forming Heat Shock Protein-70	Response to stimulus.Stress response.Abiotic stress response.Temperature stress response	Metabolism.Primary metabolism.Protein metabolism and modification.Protein processing in endoplasmic reticulum	-	-	-	Yes	0.687352	-0.00365762	0.978252	1.07535	0.00908442	0.919742	1.00082	0.0344607	0.652448	1.64496	0.0511756	0.493168	9.54775	0.223331	0.0986615	12.0716	0.260561	0.140174	16.7453	0.460859	0.00341389	9.27404	0.4315	0.0368007
VIT_12s0028g01410	Heat shock transcription factor A4A	Metabolism.Primary metabolism.Protein metabolism and modification.Protein folding.Chaperone-mediated protein folding.HSP-mediated protein folding	Regulation overview.Regulation of gene expression.Regulation of transcription.Transcription factor.HSF family transcription factor	Response to stimulus.Stress response.Abiotic stress response.Temperature stress response	-	-	-	-	-	Yes	367.961	-0.638475	0.0129235	343.756	0.0715016	0.698199	282.141	-0.0697259	0.621462	495.401	-0.0691776	0.627364	433.486	-0.35257	0.00714052	623.91	-0.360756	0.00244771	512.819	-0.189161	0.141552	552.138	-0.524633	0.00057862
VIT_08s0007g03900	Heat stress transcription factor A3	Metabolism.Primary metabolism.Protein metabolism and modification.Protein folding.Chaperone-mediated protein folding.HSP-mediated protein folding	Regulation overview.Regulation of gene expression.Regulation of transcription.Transcription factor.HSF family transcription factor	Response to stimulus.Stress response.Abiotic stress response.Temperature stress response	-	-	-	-	-	Yes	290.014	-0.826405	0.00263035	340.998	-0.174021	0.431031	141.311	-1.0988	1.30524e-09	347.275	-0.0079142	0.963352	150.472	-0.406301	0.0130701	89.6291	-0.613982	0.000746547	160.228	-0.214916	0.183999	113.644	-0.485067	0.0231896
VIT_16s0050g01240	Heavy-metal-associated domain-containing protein	Unclear	-	-	-	-	-	-	-	Yes	1892.8	-0.659034	0.00802563	1892.49	-0.38915	0.0192546	369.639	-0.504862	0.000367338	985.67	-0.165085	0.254353	197.951	0.0130416	0.934705	164.256	-0.126537	0.459542	74.5124	-0.189487	0.236785	222.965	-0.32451	0.0955578
VIT_15s0046g02230	Heavy-metal-associated domain-containing protein	Unclear	-	-	-	-	-	-	-	Yes	2023.45	0.179788	0.202344	2669.11	-0.0482665	0.755026	2061.25	-0.220035	0.0427268	4186.63	-0.318638	0.0027771	1627.43	-0.0921363	0.526902	2446.9	-0.00694168	0.93918	1330.8	0.0367639	0.795528	2851.81	-0.0364118	0.728396
VIT_11s0118g00420	Heparanase protein 3 precursor	Metabolism.Primary metabolism.Carbohydrate metabolism.Monosaccharide metabolism.Pentose glucuronate interconversion	Metabolism.Primary metabolism.Carbohydrate metabolism.Polysaccharide metabolism.Starch and sucrose metabolism	-	-	-	-	-	-	Yes	257.846	-0.112309	0.639053	320.545	0.507596	0.036455	634.508	0.0587367	0.635393	630.942	-0.437225	0.00095596	76.3768	-0.113328	0.500625	132.299	0.496981	0.00465684	99.67	0.337934	0.0390674	137.191	0.631144	0.000621396
VIT_09s0002g03390	Hexokinase	Metabolism.Primary metabolism.Carbohydrate metabolism.Glycolysis Gluconeogenesis	Metabolism.Primary metabolism.Carbohydrate metabolism.Monosaccharide metabolism.Fructose and mannose metabolism	Metabolism.Primary metabolism.Carbohydrate metabolism.Monosaccharide metabolism.Galactose metabolism	Metabolism.Primary metabolism.Carbohydrate metabolism.Polysaccharide metabolism.Starch and sucrose metabolism	Metabolism.Primary metabolism.Carbohydrate metabolism.Monosaccharide metabolism.Amino sugar metabolism	-	-	-	Yes	5.39667	-0.357458	0.191205	5.61192	0.215615	0.299516	4.06944	0.0359631	0.808385	2.00233	-0.000500533	0.994848	4.78246	-0.249845	0.0362009	6.93547	-0.341495	0.0434685	3.70278	-0.0533203	0.583527	3.47399	-0.0945085	0.575273
VIT_14s0006g02720	Hexose transporter, Plastid	Transport overview.Electrochemical Potential-driven Transporters.Porters.Major Facilitator Superfamily.Sugar Porter	Transport overview.Macromolecule transport.Carbohydrate transport.Sugar transport	-	-	-	-	-	-	Yes	693.057	-0.106215	0.507323	641.026	0.377712	0.0697005	781.091	-0.0694325	0.486491	688.852	-0.0209711	0.835652	373.54	0.232716	0.0382866	441.02	0.333075	0.00140038	348.83	0.0516514	0.664556	512.111	0.0707185	0.569095
VIT_12s0057g00690	Histidine kinase (AHK2)	Signaling.Hormone Signaling.Cytokinin Signaling.Cytokinin-mediated Signaling pathway	-	-	-	-	-	-	-	Yes	317.187	0.0979639	0.663363	184.675	-0.0040779	0.984239	345.993	0.663895	2.67024e-06	225.318	0.266167	0.0525043	469.416	0.299614	0.0278333	810.911	0.264553	0.00941442	665.924	0.225883	0.042321	980.579	0.246483	0.107208
VIT_07s0104g00970	Histone H2AXb HTA3	Cellular process.Cellular component organization and biogenesis.Nucleus.Chromosome organization and biogenesis.Chromatin assembly	-	-	-	-	-	-	-	Yes	495.008	-0.0659695	0.705966	472.818	0.0219315	0.894184	865.125	-0.121369	0.320387	998.317	-0.337728	0.0139186	750.887	-0.239507	0.0402685	586.658	-0.350381	0.000453499	949.821	-0.208354	0.127895	656.696	-0.219989	0.091891
VIT_18s0001g13680	Histone H3	Cellular process.Cellular component organization and biogenesis.Nucleus.Chromosome organization and biogenesis.Chromatin assembly	-	-	-	-	-	-	-	Yes	997.117	-0.570284	0.00762066	951.461	-0.17083	0.288786	539.737	-0.177996	0.151152	712.912	-0.154001	0.324595	1582.91	-0.12926	0.388596	1724.05	-0.198289	0.0523303	2121.79	-0.287495	0.0232655	1851.76	-0.478198	3.17561e-05
VIT_13s0019g00780	Histone H4	Cellular process.Cellular component organization and biogenesis.Nucleus.Chromosome organization and biogenesis.Chromatin assembly	-	-	-	-	-	-	-	Yes	35.4106	0.682758	0.0137143	28.1474	0.585314	0.0154815	29.1063	0.0717332	0.737208	8.25778	0.222647	0.120612	34.8213	-0.18274	0.278376	50.093	0.0200059	0.916379	60.876	-0.136493	0.383314	44.4447	0.0740622	0.728884
VIT_04s0008g03250	Homeobox gene 8	Regulation overview.Regulation of gene expression.Regulation of transcription.Transcription factor.Homeobox domain family transcription factor	-	-	-	-	-	-	-	Yes	261.589	-0.45441	0.0196912	539.386	-0.411955	0.0457139	304.632	0.303023	0.0477028	302.463	0.0980569	0.517974	206.98	-0.0145802	0.905747	323.374	0.298078	0.0730239	185.683	0.0723888	0.609777	391.936	-0.0442453	0.758165
VIT_16s0098g01170	Homeobox-leucine zipper protein HB-12	Regulation overview.Regulation of gene expression.Regulation of transcription.Transcription factor.Homeobox domain family transcription factor	-	-	-	-	-	-	-	Yes	190.964	0.320604	0.133233	170.328	-0.604403	0.00747402	95.5932	-0.657578	0.000843541	111.678	0.0572232	0.740509	97.516	-0.0380433	0.822608	252.152	-0.311185	0.0434368	278.018	-0.376631	0.00926809	296.819	-0.444491	0.00889572
VIT_06s0004g02800	Homeodomain-leucine zipper protein Revoluta (REV)	Regulation overview.Regulation of gene expression.Regulation of transcription.Transcription factor.Homeobox domain family transcription factor	-	-	-	-	-	-	-	Yes	312.738	-0.00221508	0.991567	217.922	0.318398	0.0650827	278.556	0.598858	3.48199e-05	207.27	0.393045	0.00804385	351.805	0.190026	0.127833	535.48	0.188779	0.120114	435.606	0.172837	0.0840277	563.261	0.0961134	0.480719
VIT_05s0020g03860	Homocysteine S-methyltransferase 3	Metabolism.Primary metabolism.Amino acid metabolism.Methionine metabolism	-	-	-	-	-	-	-	Yes	342.018	0.579681	0.0263926	567.241	0.43288	0.0577291	506.752	-0.0773282	0.497462	1560.2	0.0962747	0.54874	366.144	0.450454	0.000998878	591.107	0.55877	1.25715e-06	413.968	0.407563	0.000516599	476.753	0.45689	0.0114353
VIT_10s0003g00330	HSL1 (HAESA-like 1)	Signaling.Signaling pathway.Protein kinase	-	-	-	-	-	-	-	Yes	281.388	0.0383168	0.841709	120.576	0.0226025	0.925639	248.121	0.697996	3.2853e-06	167.08	0.433507	0.00693178	40.8161	0.344999	0.0297806	23.501	0.316287	0.0952812	18.9576	0.0767971	0.570904	46.133	0.560012	0.0143916
VIT_13s0067g00700	Hydrolase, alpha/beta fold	Unknown	-	-	-	-	-	-	-	Yes	1178.78	-0.300743	0.273858	926.283	0.0114383	0.962076	2636.22	-0.441517	0.000122207	4334.28	-0.240486	0.0172724	1564.89	-0.166838	0.253967	924.676	0.154567	0.430993	476.743	-0.0270033	0.838112	1641.83	-0.0765287	0.691646
VIT_11s0016g04270	Hydrolase, alpha/beta fold	Unknown	-	-	-	-	-	-	-	Yes	38.0258	0.635204	0.0252792	141.715	-0.213724	0.301673	21.7758	0.162408	0.445358	30.8284	0.0126341	0.943631	42.6882	0.398025	0.017637	56.9799	0.455029	0.0135823	106.838	0.346689	0.0213575	37.847	0.410454	0.0653625
VIT_15s0046g01190	Hydroquinone glucosyltransferase	Metabolism.Primary metabolism.Carbohydrate metabolism.Polysaccharide metabolism.Starch and sucrose metabolism	Metabolism.Secondary metabolism.Aromatic compound metabolism.Aromatic compound glysosylation	-	-	-	-	-	-	Yes	831.73	-0.00554418	0.966369	593.768	0.00738281	0.974717	509.707	-0.022333	0.864854	525.65	-0.297631	0.0758016	122.159	-0.329122	0.0523597	92.346	-0.561034	0.00434747	148.125	-0.349497	0.0260877	89.0416	-0.493942	0.0278922
VIT_09s0002g04300	Hydroxyphenylpyruvate reductase (HPPR)	Metabolism.Primary metabolism.Amino acid metabolism.Aromatic amino acid metabolism.Tyrosine metabolism	Metabolism.Primary metabolism.Amino acid metabolism.Aromatic amino acid metabolism.Phenylalanine metabolism.Phenylalanine biosynthesis	Metabolism.Secondary metabolism.Aromatic compound metabolism.Rosmarinic acid biosynthesis	-	-	-	-	-	Yes	2642.49	0.0948307	0.491361	2003.5	0.251962	0.0722913	2949.14	0.053221	0.526056	2663.75	0.0381312	0.701697	3728.1	0.239518	0.0130251	3447.96	0.222183	0.0171368	2859.09	0.19162	0.0502574	3675.99	0.126416	0.263195
VIT_12s0028g03730	Hydroxyproline-rich glycoprotein	Cellular process.Cellular component organization and biogenesis.Cell wall organization and biogenesis.Cell wall structural protein	-	-	-	-	-	-	-	Yes	833.732	0.0183601	0.902612	720.715	0.1538	0.312601	1055.04	-0.129669	0.185832	1129.95	-0.27536	0.0478155	1225.16	-0.200306	0.0321592	1112.91	-0.4028	0.000686575	1400.7	-0.0999403	0.230684	1278.66	-0.389389	0.00596186
VIT_12s0028g03740	Hydroxyproline-rich glycoprotein	Cellular process.Cellular component organization and biogenesis.Cell wall organization and biogenesis.Cell wall structural protein	-	-	-	-	-	-	-	Yes	231.111	-0.00675702	0.972419	223.221	-0.131009	0.493203	348.784	-0.0459129	0.714416	516.295	-0.237581	0.0327978	476.778	-0.136532	0.186218	553.66	-0.247851	0.0145824	558.599	-0.243999	0.0166637	528.921	-0.450625	0.0160965
VIT_15s0046g01090	Hydroxyproline-rich glycoprotein	Cellular process.Cellular component organization and biogenesis.Cell wall organization and biogenesis.Cell wall structural protein	-	-	-	-	-	-	-	Yes	2185.92	0.123148	0.338191	2328.99	0.104665	0.496613	2037.35	-0.0195534	0.827145	1585.29	0.252839	0.0100133	1150.72	0.217148	0.0257036	1144.9	0.202039	0.0448752	1073.96	0.062147	0.509571	1343.88	0.256544	0.0351504
VIT_08s0040g00630	Hydroxyproline-rich glycoprotein	Cellular process.Cellular component organization and biogenesis.Cell wall organization and biogenesis.Cell wall structural protein	-	-	-	-	-	-	-	Yes	707.693	0.112034	0.4447	495.894	-0.109272	0.556399	401.116	-0.0669889	0.59521	384.585	-0.236241	0.0572881	104.423	-0.12988	0.433145	63.3884	0.301087	0.0831047	41.3261	0.380609	0.0204768	118.882	0.512992	0.0132092
VIT_18s0001g04800	Hyperosmotically inducible periplasmic protein	Transport overview.Primary Active Transporters.P-P-bond hydrolysis-driven transporters.P-type ATPase (P-ATPase).Cu2+-exporting ATPase	Cellular process.Cellular homeostasis.Heavy metal ion homeostasis	-	-	-	-	-	-	Yes	15.1941	0.187468	0.513676	53.4466	0.178934	0.456236	93.6125	-0.170155	0.382842	154.326	0.415657	0.019995	27.4401	0.329918	0.0332035	20.8521	0.571322	0.00163396	10.1479	0.222335	0.11147	46.752	0.917558	6.09083e-05
VIT_05s0077g02320	Hypoxia-responsive	Response to stimulus.Stress response.Abiotic stress response.Hypoxia stress response	-	-	-	-	-	-	-	Yes	447.384	-0.481727	0.0307542	631.852	-0.678999	3.81553e-05	476.066	-0.308264	0.0136039	843.969	-0.437953	1.26223e-05	406.406	-0.107231	0.389487	460.851	-0.0943706	0.423155	471.513	-0.200969	0.104019	624.889	-0.105695	0.430155
VIT_14s0060g02300	Hypoxia-responsive	Response to stimulus.Stress response.Abiotic stress response.Hypoxia stress response	-	-	-	-	-	-	-	Yes	95.9201	-1.34095	2.32353e-06	314.852	-0.130299	0.592426	246.928	-0.460848	0.00693933	630.708	-0.466556	0.00816025	903.063	-0.317705	0.00764682	1100.86	-0.410528	0.00650427	1672.76	-0.250307	0.0270732	1197.03	-0.555642	0.00375344
VIT_08s0007g02760	IAA-amino acid hydrolase 1 (ILR1)	Signaling.Hormone Signaling.Auxin Signaling.Auxin metabolism.Auxin activation by conjugation hydrolysis	-	-	-	-	-	-	-	Yes	928.781	-0.0983975	0.507991	747.487	0.0439171	0.78065	566.89	0.0253357	0.816706	457.694	0.138157	0.282418	308.92	0.324309	0.029078	215.833	0.589787	3.83824e-06	187.028	0.167869	0.262043	330.623	0.675593	6.46487e-06
VIT_07s0005g04380	IAA12	Signaling.Hormone Signaling.Auxin Signaling.Auxin-mediated Signaling pathway	Regulation overview.Regulation of gene expression.Regulation of transcription.Transcription factor.AUXIAA family transcription factor	-	-	-	-	-	-	Yes	227.057	-0.255265	0.276097	188.82	0.0133264	0.952936	25.4879	-0.478718	0.0253403	46.6969	0.197369	0.261296	108.045	0.238556	0.144182	226.953	0.0157527	0.904717	284.437	-0.278323	0.04466	173.356	-0.427275	0.0263534
VIT_05s0049g01970	IAA13	Signaling.Hormone Signaling.Auxin Signaling.Auxin-mediated Signaling pathway	Regulation overview.Regulation of gene expression.Regulation of transcription.Transcription factor.AUXIAA family transcription factor	-	-	-	-	-	-	Yes	123.607	0.0384904	0.882131	86.6606	0.476639	0.034586	76.1721	0.0167145	0.93329	92.4029	0.588905	0.000329471	287.265	-0.248993	0.122556	422.553	0.0818208	0.56125	365.96	-0.356926	0.0039149	394.915	-0.344256	0.0319746
VIT_18s0001g08320	IMP dehydrogenase/GMP reductase	Metabolism.Primary metabolism.Nucleobase, nucleoside, nucleotide, nucleic acid metabolism.Nucleotide metabolism.Purine metabolism	-	-	-	-	-	-	-	Yes	1302.55	-0.101906	0.5006	291.829	-0.0101916	0.965496	836.947	0.81142	1.46146e-11	448.492	0.381974	0.0108686	669.669	-0.0246142	0.880017	540.195	0.273346	0.162877	294.479	0.0780831	0.506084	776.836	0.343627	0.104994
VIT_01s0011g03660	IMP dehydrogenase/GMP reductase	Metabolism.Primary metabolism.Nucleobase, nucleoside, nucleotide, nucleic acid metabolism.Nucleotide metabolism.Purine metabolism	-	-	-	-	-	-	-	Yes	110.715	-0.42511	0.0977651	55.8116	0.0814848	0.735747	144.121	-0.660793	9.61e-05	390.786	-0.367101	0.0116025	524.224	-0.0608622	0.69843	341.414	-0.515539	0.00190604	558.369	-0.0711132	0.648227	435.658	-0.311075	0.0599566
VIT_08s0058g00270	Importin beta-2	Transport overview.Incompletely characterized transport systems.Recognized transporters of unknown biochemical mechanism.Nuclear pore complex	Transport overview.Nucleocytoplasmic transport.Nuclear pore complex	Transport overview.Macromolecule transport.Protein transport.Protein import into nucleus	Transport overview.Nucleocytoplasmic transport	Transport overview.Macromolecule transport.RNA transport	-	-	-	Yes	289.11	-0.160412	0.32364	421.365	-0.280658	0.143839	414.357	-0.263648	0.0295269	541.996	-0.128214	0.270838	999.702	-0.188918	0.15403	1197.45	-0.425906	6.49165e-05	1632.14	-0.276227	0.0392809	1027.3	-0.423643	0.0106237
VIT_18s0001g12260	Incomplete root hair elongation	Signaling.Signaling pathway.Protein kinase	-	-	-	-	-	-	-	Yes	179.039	-0.00497634	0.980006	363.929	-0.333405	0.0232761	467.91	-0.167652	0.149866	799.817	-0.215358	0.0833657	818.861	-0.0926255	0.447108	886.737	-0.0576744	0.624928	604.009	-0.264741	0.00499098	1127.88	-0.3634	0.0132769
VIT_01s0011g06400	Indeterminate(ID)-domain 16	Regulation overview.Regulation of gene expression.Regulation of transcription.Transcription factor.C2H2 family transcription factor	-	-	-	-	-	-	-	Yes	238.884	-0.247868	0.139407	149.523	0.289889	0.122964	118.356	-0.295791	0.0899768	255.932	-0.508628	0.00253418	272.495	-0.523372	0.000163794	516.881	-0.300176	0.0174274	447.086	-0.0195245	0.876522	472.163	-0.846289	1.02138e-08
VIT_14s0068g00500	Indole-3-acetate beta-glucosyltransferase	Signaling.Hormone Signaling.Auxin Signaling.Auxin metabolism.Auxin inactivation by conjugation	-	-	-	-	-	-	-	Yes	536.3	0.133276	0.452584	450.703	0.166128	0.37387	289.898	0.297187	0.0285022	270.453	0.322348	0.00848557	233.721	0.273921	0.0439385	264.168	0.588112	3.18768e-05	197.558	0.563043	4.94406e-05	229.691	0.502741	0.0110784
VIT_03s0091g00310	Indole-3-acetic acid-amido synthetase GH3.8	Signaling.Hormone Signaling.Auxin Signaling.Auxin metabolism.Auxin inactivation by conjugation	-	-	-	-	-	-	-	Yes	2228.71	-0.51153	0.0845335	1746.65	0.477935	0.0393625	1015.64	-0.405923	0.000865176	2446.34	-0.403284	0.0173314	1500.1	0.209799	0.175796	1130.67	0.110731	0.438225	1166.51	0.0446815	NA	1358.64	-0.570495	0.000925162
VIT_05s0020g02200	Inosine-uridine preferring nucleoside hydrolase	Metabolism.Primary metabolism.Nucleobase, nucleoside, nucleotide, nucleic acid metabolism.Nucleotide metabolism.Purine metabolism	Metabolism.Primary metabolism.Coenzyme and prosthetic group metabolism.Nicotinate and nicotinamide metabolism	-	-	-	-	-	-	Yes	463.032	-0.458067	0.00455317	1078.91	-0.493311	0.0425554	310.628	-1.63528	2.49642e-32	1379.1	-0.261519	0.0868484	783.116	-0.344034	0.0164951	1478.59	-0.194346	0.112634	638.225	-0.15603	0.2171	1248.57	-0.36126	0.00505722
VIT_05s0020g01820	Integral membrane family protein UPF0497	Unknown	-	-	-	-	-	-	-	Yes	1105.97	-0.0461145	0.802385	576.518	0.120212	0.574577	571.587	-0.182602	0.167016	601.588	0.0248482	0.856365	219.065	0.22506	0.159029	134.895	0.471077	0.0146201	158.046	0.334987	0.0290279	171.194	0.541746	0.00434097
VIT_11s0016g00590	Invertase/pectin methylesterase inhibitor	Cellular process.Cellular component organization and biogenesis.Cell wall organization and biogenesis	Metabolism.Primary metabolism.Carbohydrate metabolism.Carbohydrate metabolism enzyme inhibitor.Invertase/pectin methylesterase inhibitor family	-	-	-	-	-	-	Yes	1530.76	0.0690113	NA	979.899	0.145167	0.544014	194.851	0.587403	0.000148295	78.6138	0.0707857	0.680618	138.231	0.728367	3.8316e-06	127.191	0.695306	0.000266315	164.083	0.65844	2.38789e-05	101.006	0.592938	0.004814
VIT_15s0021g00540	Invertase/pectin methylesterase inhibitor	Cellular process.Cellular component organization and biogenesis.Cell wall organization and biogenesis	Metabolism.Primary metabolism.Carbohydrate metabolism.Carbohydrate metabolism enzyme inhibitor.Invertase/pectin methylesterase inhibitor family	-	-	-	-	-	-	Yes	6.82427	-0.178136	0.529647	5.15716	0.183429	0.30916	195.269	0.566045	0.000299378	119.28	0.709629	6.80209e-05	761.338	0.511824	0.000161827	534.274	0.678701	7.82428e-09	523.092	0.442708	0.00247782	1032.51	0.636692	0.000653204
VIT_02s0012g00500	Invertase/pectin methylesterase inhibitor	Cellular process.Cellular component organization and biogenesis.Cell wall organization and biogenesis	Metabolism.Primary metabolism.Carbohydrate metabolism.Carbohydrate metabolism enzyme inhibitor.Invertase/pectin methylesterase inhibitor family	-	-	-	-	-	-	Yes	27.4381	-0.40581	NA	34.8352	0.0624654	0.782934	1684.56	0.346721	0.00301827	1217.05	0.344665	0.0191426	4447.82	0.202808	0.0419657	5762.23	0.236158	0.00540365	3834.43	0.156413	0.153719	6465.3	0.18649	0.08597
VIT_16s0022g00960	Invertase/pectin methylesterase inhibitor	Cellular process.Cellular component organization and biogenesis.Cell wall organization and biogenesis	Metabolism.Primary metabolism.Carbohydrate metabolism.Carbohydrate metabolism enzyme inhibitor.Invertase/pectin methylesterase inhibitor family	-	-	-	-	-	-	Yes	798.535	-0.218129	0.162245	2750.47	0.0324887	0.893882	21622.3	0.371757	1.6307e-06	12283.9	0.187024	0.203975	29121.5	0.222327	0.0144602	16480.5	0.376966	0.000634654	18624.5	0.329017	0.00716408	25084.5	0.265235	0.119257
VIT_07s0104g00370	Isoamylase-type starch-debranching enzyme 2	Metabolism.Primary metabolism.Carbohydrate metabolism.Polysaccharide metabolism.Starch and sucrose metabolism.Starch biosynthesis catabolism.Starch branching	-	-	-	-	-	-	-	Yes	391.745	0.336336	0.0204431	255.199	0.383522	0.086313	351.268	0.333007	0.0112661	230.066	0.352945	0.0178472	266.937	0.0321403	0.797029	369.999	0.137248	0.273031	289.381	0.116506	0.337144	353.126	0.218736	0.260251
VIT_10s0003g00480	Isoflavone methyltransferase/ Orcinol O-methyltransferase 1 oomt1	Metabolism.Secondary metabolism.Phenylpropanoid metabolism.Flavonoid metabolism.Isoflavonoid metabolism.Isoflavonoid biosynthesis	-	-	-	-	-	-	-	Yes	0.891673	-0.08913	0.50494	6.75714	-0.316851	0.0888865	5.0415	-0.421078	0.00861635	28.8143	-0.37095	0.0369369	4.21252	0.0743454	0.467924	7.29345	-0.226971	0.167031	6.54156	-0.041948	0.73731	7.32814	0.043975	0.826009
VIT_03s0088g00060	Isoflavone reductase	Metabolism.Secondary metabolism.Phenylpropanoid metabolism.Flavonoid metabolism.Isoflavonoid metabolism.Isoflavonoid biosynthesis	-	-	-	-	-	-	-	Yes	36.0362	-0.356271	0.228686	20.1521	-0.492055	0.0381696	180.728	0.360523	0.0362952	199.446	-0.149828	0.37442	128.87	0.310078	0.063039	137.046	0.633746	9.57705e-05	92.1859	0.401018	0.0145495	165.715	0.707292	7.93776e-05
VIT_03s0088g00140	Isoflavone reductase protein 2	Metabolism.Secondary metabolism.Phenylpropanoid metabolism.Flavonoid metabolism.Isoflavonoid metabolism.Isoflavonoid biosynthesis	-	-	-	-	-	-	-	Yes	1.69295	-0.175829	0.391512	1.47728	-0.0053892	0.954927	86.1692	0.184053	0.342046	104.419	-0.059605	0.728973	58.7481	0.205569	0.22577	68.48	0.674792	0.00019292	39.2946	0.526709	0.00131433	84.3037	0.665961	0.00140585
VIT_18s0001g12690	Isoflavone reductase protein 4	Metabolism.Secondary metabolism.Phenylpropanoid metabolism.Flavonoid metabolism.Isoflavonoid metabolism.Isoflavonoid biosynthesis	-	-	-	-	-	-	-	Yes	87.1548	-0.372539	NA	91.4525	-0.221999	NA	40.551	0.476496	0.0246575	44.22	0.0228773	0.897273	76.8507	0.3749	0.0173094	106.361	0.496496	0.00184832	80.5938	0.286511	0.060779	114.673	0.400268	0.0322484
VIT_17s0000g05580	Isopiperitenol dehydrogenase	Metabolism.Secondary metabolism.Terpenoid metabolism.Monoterpenoid metabolism.Monoterpenoid biosynthesis	-	-	-	-	-	-	-	Yes	166.764	0.799566	0.00181896	360.586	1.17963	3.7104e-07	5567.01	0.147476	0.239507	2829.37	0.0931493	0.443341	2829.7	0.155926	0.345685	1556.47	0.658543	0.000104133	1340.79	0.234163	0.132108	3050.44	0.514304	0.00943011
VIT_10s0003g03800	Jasmonate ZIM domain-containing protein 8	Signaling.Hormone Signaling.Jasmonate salicylate signaling.Jasmonate Signaling.Jasmonate-mediated Signaling pathway	Regulation overview.Regulation of gene expression.Regulation of transcription.Transcription factor.ZIM family transcription factor	Regulation overview.Regulation of gene expression.Regulation of transcription.Transcription factor.JAZ family transcription factor	-	-	-	-	-	Yes	323.733	-0.340938	0.190632	199.394	-0.0188484	0.936648	121.643	0.390301	0.0367574	364.39	-0.277284	0.101742	42.9878	0.00804462	0.962028	77.1378	-0.375625	0.0552866	26.323	-0.33915	0.0375882	55.8104	-0.900971	3.1704e-05
VIT_09s0002g00890	Jasmonate ZIM-domain protein 1	Signaling.Hormone Signaling.Jasmonate salicylate signaling.Jasmonate Signaling.Jasmonate-mediated Signaling pathway	Regulation overview.Regulation of gene expression.Regulation of transcription.Transcription factor.ZIM family transcription factor	Regulation overview.Regulation of gene expression.Regulation of transcription.Transcription factor.JAZ family transcription factor	-	-	-	-	-	Yes	2004.46	-0.424321	0.00948692	2640.63	-0.190652	0.383929	695.234	0.0825747	0.520341	1576.77	-0.238906	0.0823999	968.222	-0.053069	0.680995	878.631	-0.31052	0.00389492	888.593	-0.231425	0.0250501	1002.48	-0.589716	6.35027e-06
VIT_07s0005g02700	KCO5 (Ca2+ activated outward rectifying K+ channel 5)	Transport overview.Channels and pores.a-Type channels.The Voltage-gated Ion Channel.outward rectifying K+ channel	Signaling.Signaling pathway.Calcium sensors and Signaling	Transport overview.Ion transport.Cation transport.Potassium transport	-	-	-	-	-	Yes	32.2089	0.4154	0.157931	16.8107	-0.106075	0.65898	21.8734	0.192861	0.366787	22.8487	0.116934	0.501287	174.382	0.267189	0.0928469	153.17	0.208594	0.173014	154.278	0.310608	0.0268712	148.375	0.432387	0.0105352
VIT_09s0002g05080	Kelch repeat-containing F-box family protein	Unknown	-	-	-	-	-	-	-	Yes	256.296	0.812342	0.00130954	255.089	0.583993	0.00589381	1210.12	-0.748006	0.000471583	1085.74	-0.124072	0.433214	421.131	-0.249762	0.135032	233.688	0.0953422	0.45092	260.54	0.035197	0.802164	354.427	0.587774	0.0054635
VIT_09s0002g04930	Kelch repeat-containing F-box family protein	Unknown	-	-	-	-	-	-	-	Yes	26.9046	0.772644	0.00804217	20.3754	0.539857	0.0263772	92.0117	-0.470339	0.0218893	79.5882	-0.124003	0.457428	38.4463	-0.161906	0.311175	20.3337	0.198849	0.312966	22.4041	-0.0937067	0.564207	26.9374	0.214477	0.340487
VIT_14s0068g02150	Kelch repeat-containing F-box family protein	Unknown	-	-	-	-	-	-	-	Yes	720.747	-1.15533	2.28738e-05	742.664	-0.342143	0.152558	365.389	-0.458411	0.000981561	900.306	-0.297303	0.0347976	1364.07	-0.0954242	0.542217	1879.04	-0.375012	0.00240746	1841.16	-0.187282	0.162408	1902.57	-0.543656	0.000255039
VIT_11s0016g05050	Kelch repeat-containing F-box protein	Unknown	-	-	-	-	-	-	-	Yes	286.493	0.127233	0.538918	292.187	0.236536	0.256858	635.377	0.23255	0.0392033	356.457	0.299317	0.0250779	299.676	0.232428	0.0776918	299.459	0.0420517	0.789273	367.835	0.379749	0.000547581	282.419	0.358647	0.0280149
VIT_14s0171g00320	Kelch repeat-containing protein	Unknown	-	-	-	-	-	-	-	Yes	580.119	-0.319393	0.181254	689.761	0.101049	0.526959	628.032	-0.431726	0.00219981	1850.83	-0.230902	0.181173	1301.57	-0.435242	0.00180699	1618.56	-0.303704	0.0101734	1481.83	-0.0303276	0.775536	1406.59	-0.423848	0.0120983
VIT_13s0019g04750	Kinesin morphogenesis of root hair 2 (MRH2)	Cellular process.Cellular component organization and biogenesis.Cytoskeleton organization and biogenesis.Microtubule organization and biogenesis.Microtubule-driven movement	-	-	-	-	-	-	-	Yes	93.624	-0.039872	0.868498	59.8685	0.290709	0.229619	326.458	-0.272853	0.0360107	250.402	-0.820042	6.66851e-09	43.0208	-0.174191	0.297743	95.1577	-0.677664	4.38268e-05	57.7821	-0.0938734	0.566857	131.463	-0.0358281	0.859918
VIT_18s0001g02380	Kinesin protein (MKRP1)	Cellular process.Cellular component organization and biogenesis.Cytoskeleton organization and biogenesis.Microtubule organization and biogenesis.Microtubule-driven movement	-	-	-	-	-	-	-	Yes	189.682	-0.225867	0.40141	167.661	-0.266512	0.198473	106.64	-0.182144	0.304097	127.838	-0.0589156	0.683262	101.42	-0.320593	0.0341222	173.812	-0.457497	0.000525655	122.44	-0.113156	0.427442	132.371	-0.424069	0.0194822
VIT_03s0038g00350	Kinesin protein (MKRP2)	Cellular process.Cellular component organization and biogenesis.Cytoskeleton organization and biogenesis.Microtubule organization and biogenesis.Microtubule-driven movement	-	-	-	-	-	-	-	Yes	763.667	-0.10223	0.507552	479.509	0.101788	0.616992	753.676	0.186992	0.104677	632.766	0.357709	0.00216728	312.75	0.0509919	0.758816	361.627	0.313785	0.0567951	191.165	0.450182	0.00470167	380.787	0.477753	0.000819397
VIT_14s0036g00520	L-allo-threonine aldolase	Metabolism.Primary metabolism.Amino acid metabolism.Glycine, serine, and threonine metabolism	-	-	-	-	-	-	-	Yes	586.417	-0.394884	0.028635	1249.06	-0.342613	0.0935033	244.942	-0.703582	1.20968e-06	548.7	-0.206822	0.201717	358.562	-0.280098	0.0432227	588.944	-0.465205	0.00318811	718.118	-0.365871	0.000969708	558.256	-0.386667	0.00133734
VIT_06s0009g01320	L-ascorbate oxidase	Metabolism.Primary metabolism.Organic acid metabolism.Ascorbate and aldarate metabolism	Transport overview.Incompletely characterized transport systems.Recognized transporters of unknown biochemical mechanism.Iron/Lead Transporter.Oxidase-dep Fe2+ Transporter	Response to stimulus.Stress response.Abiotic stress response.Oxidative stress response	-	-	-	-	-	Yes	492.291	0.0248183	0.856682	295.432	0.361943	0.0285827	690.23	0.446825	0.000143318	351.403	0.421347	0.00402387	251.2	-0.0122484	0.93249	161.252	0.144224	0.424472	99.0199	0.0678593	0.679011	318.704	0.198377	0.316166
VIT_18s0001g09910	L-asparaginase	Metabolism.Primary metabolism.Amino acid metabolism.Alanine and aspartate metabolism	Metabolism.Cellular metabolism.Nitrogen and sulfur metabolism.Nitrogen metabolism	Metabolism.Primary metabolism.Amino acid metabolism.Asparagine, aspartate metabolism	-	-	-	-	-	Yes	222.982	0.574031	NA	308.54	-0.0370745	0.878742	82.4423	-0.38936	0.0382969	209.527	-0.661748	0.00014314	21.9036	-0.0790724	0.631512	39.0656	-0.857931	1.35928e-05	35.2344	-0.0531056	0.74485	38.7798	-0.209916	0.344095
VIT_02s0154g00350	L-lactate dehydrogenase A	Metabolism.Primary metabolism.Carbohydrate metabolism.Glycolysis Gluconeogenesis	Metabolism.Primary metabolism.Amino acid metabolism.Cysteine metabolism	Metabolism.Primary metabolism.Carbohydrate metabolism.Monosaccharide metabolism.Pyruvate metabolism	Metabolism.Primary metabolism.Organic acid metabolism.Propanoate metabolism	Response to stimulus.Stress response.Abiotic stress response.Hypoxia stress response	-	-	-	Yes	452.721	-0.579321	0.00201285	378.294	0.165917	0.446392	155.675	-0.349663	0.0381402	328.016	-0.180021	0.29612	126.965	-0.542729	0.000641597	67.9107	-0.602643	0.000695909	86.1123	-0.339684	0.0236155	81.7355	-0.618789	0.00211032
VIT_18s0117g00550	Laccase	Metabolism.single reactions	Transport overview.Incompletely characterized transport systems.Recognized transporters of unknown biochemical mechanism.Iron/Lead Transporter.Oxidase-dep Fe2+ Transporter	Metabolism.Secondary metabolism.Phenylpropanoid metabolism.Lignin metabolism	Response to stimulus.Stress response.Abiotic stress response.Oxidative stress response	-	-	-	-	Yes	0	NA	NA	0.64201	-0.0442289	0.58474	0.955686	-0.0412338	0.609283	1.12877	0.0482898	0.360046	8.44889	0.124277	0.249902	15.7191	-0.243119	0.143832	25.1199	-0.258378	0.0456244	20.5159	-0.551957	0.0152712
VIT_09s0002g06070	Late embryogenesis abundant protein	Response to stimulus.Stress response.Abiotic stress response.Desiccation stress response	-	-	-	-	-	-	-	Yes	3.85061	0.108079	0.638681	1.31773	0.0437249	0.68701	21.8752	-0.558635	0.00840421	100.28	-0.867944	3.46718e-07	8.49881	-0.0179689	0.887666	12.8883	-0.310382	NA	16.0352	-0.0131349	0.914543	24.758	0.489912	0.0183357
VIT_07s0151g00840	Late embryogenesis abundant protein D-34 (LEA D-34)	Response to stimulus.Stress response.Abiotic stress response.Desiccation stress response	-	-	-	-	-	-	-	Yes	6.00715	-0.0484752	0.844187	9.12121	-0.00999387	0.962898	16.3137	-0.106746	0.591032	35.2152	-0.379127	0.0333204	69.0634	-0.44265	0.00863133	86.9219	-0.575097	0.00202813	99.9675	-0.320588	0.0405625	82.2007	-0.807853	0.000178292
VIT_07s0005g00660	Late embryogenis abundant protein 5	Response to stimulus.Stress response.Abiotic stress response.Desiccation stress response	-	-	-	-	-	-	-	Yes	3165.4	-0.570154	0.00985476	4344.63	-0.346662	0.0322483	6614.15	-0.318349	0.00394923	11243.6	-0.353299	0.00870165	8814.3	-0.151372	0.187078	13832.9	-0.13517	0.287425	10542.3	-0.185935	0.100966	14694.9	-0.0947948	0.594248
VIT_06s0004g03330	Lateral organ boundaries protein 11	Regulation overview.Regulation of gene expression.Regulation of transcription.Transcription factor.AS2 family transcription factor	-	-	-	-	-	-	-	Yes	173.049	-0.898967	0.000278672	105.769	-0.191867	0.411293	102.978	-0.875281	2.82447e-06	169.821	0.0879882	0.518345	60.5028	-0.487191	0.00196282	67.9178	-0.455542	0.0114249	53.8931	-0.27631	0.0923822	57.4039	-0.538529	0.0123009
VIT_07s0129g00330	Lateral organ boundaries protein 39	Regulation overview.Regulation of gene expression.Regulation of transcription.Transcription factor.AS2 family transcription factor	-	-	-	-	-	-	-	Yes	1250.44	0.121475	0.565416	277.889	-0.189678	0.420485	631.819	0.236934	0.25893	496.168	0.403428	0.00297149	166.117	0.246022	0.142651	111.585	0.440709	0.0184853	97.8303	0.30128	0.0447779	141.82	0.6093	0.00415469
VIT_14s0006g02950	Lateral organ boundaries protein 41	Regulation overview.Regulation of gene expression.Regulation of transcription.Transcription factor.AS2 family transcription factor	-	-	-	-	-	-	-	Yes	323.632	-0.933167	0.00141481	331.355	0.175811	0.401608	1504.1	-0.444099	0.0119242	1691.01	0.0686782	0.694026	1309.75	-0.463686	0.00245009	561.639	-0.567856	0.000257104	684.017	0.0277533	0.85061	982.111	-0.0539108	0.78691
VIT_14s0083g00400	Leaf senescence protein	Development.Senescence	-	-	-	-	-	-	-	Yes	1248.57	0.412301	0.0381908	395.92	-0.0110503	0.961691	362.063	0.587403	1.9246e-05	198.467	0.409697	0.00860704	119.872	-0.236158	0.123355	140.763	0.183496	0.319076	92.6629	0.344604	0.0320203	259.464	0.110371	0.547988
VIT_14s0066g01710	Leaf senescence protein	Development.Senescence	-	-	-	-	-	-	-	Yes	16.2894	-0.0601536	0.83786	18.172	0.0927693	0.702197	27.6804	-0.330888	0.122193	85.3928	-0.251781	0.151379	714.99	-0.168002	0.30185	831.47	-0.590163	2.60065e-07	995.76	-0.36282	0.00492457	783.354	-0.632134	4.26319e-05
VIT_06s0061g01110	Lecithine cholesterol acyltransferase	Metabolism.Primary metabolism.Lipid metabolism.Glycerolipid metabolism.Glycerophospholipid metabolism	Metabolism.Primary metabolism.Lipid metabolism.Steroid metabolism	-	-	-	-	-	-	Yes	145.501	0.866104	0.000205991	225.608	0.474013	0.0456086	1837.17	0.0296384	0.745721	2020.76	-0.0678495	0.495543	1565.14	-0.21416	0.163107	1471.68	-0.0232215	0.850932	933.373	0.0141996	0.93046	1767.59	0.0231436	0.884759
VIT_11s0016g01470	Lecithine cholesterol acyltransferase	Metabolism.Primary metabolism.Lipid metabolism.Glycerolipid metabolism.Glycerophospholipid metabolism	Metabolism.Primary metabolism.Lipid metabolism.Steroid metabolism	-	-	-	-	-	-	Yes	174.228	-0.210262	0.299872	228.674	-0.1507	0.438252	278.238	0.0832874	0.527898	278.047	-0.402713	0.0184963	273.352	-0.147305	0.275137	412.101	-0.358203	0.00133666	401.505	-0.280863	0.012979	414.057	-0.606865	0.000102083
VIT_16s0022g02150	Lectin	Unknown	-	-	-	-	-	-	-	Yes	8.51534	0.405344	0.128382	10.7111	-0.27374	0.227988	16.2918	0.10757	0.599216	9.32313	0.0825154	0.521583	152.046	0.26841	0.049353	250.534	0.904545	6.73606e-07	129.978	0.472355	0.00131764	152.911	0.803384	0.000389817
VIT_08s0058g00280	Lectin protein kinase	Signaling.Signaling pathway.Protein kinase	-	-	-	-	-	-	-	Yes	40.7238	0.648241	0.0192351	38.7348	0.467331	0.0486815	73.6196	0.117243	0.546137	82.4331	0.0293657	0.857916	44.919	0.34432	0.0401968	58.4538	0.0914853	0.607593	55.34	0.0547676	0.728038	44.175	0.0730409	0.743704
VIT_12s0028g03580	Lectin-receptor like protein kinase 3	Signaling.Signaling pathway.Protein kinase	-	-	-	-	-	-	-	Yes	550.355	-0.500816	0.0118724	680.092	-0.12848	0.514036	960.875	-0.255873	0.017373	1490.07	-0.19178	0.0474717	1253.59	-0.0957127	0.399999	1282.93	-0.173291	0.134403	1301.41	-0.155527	0.135954	1413.11	-0.418331	0.00141511
VIT_06s0004g04060	Legumin	Unknown	-	-	-	-	-	-	-	Yes	1951.96	0.0521803	0.761182	2246.19	0.00511318	0.978469	1556.96	0.0250373	0.838885	1064.01	0.299273	0.00254492	975.045	0.47603	0.000257859	1119.11	0.6684	7.41797e-09	912.154	0.422575	0.000612784	1359.56	0.638699	7.47318e-08
VIT_05s0049g00210	Lesion inducing protein	Response to stimulus.Stress response.Biotic stress response	-	-	-	-	-	-	-	Yes	2115.25	-0.409494	0.0412163	2995.83	-0.353246	0.0745162	2388.54	-0.596741	2.83074e-06	4421.14	-0.316274	0.0156273	1647.26	-0.329776	0.0115552	1698.88	-0.0609155	0.518558	1532.42	-0.189932	0.143803	2041.76	-0.0909663	0.460213
VIT_13s0067g03780	Leucine-rich repeat protein kinase	Signaling.Signaling pathway.Protein kinase	-	-	-	-	-	-	-	Yes	852.5	-0.550263	0.0635436	218.355	-0.0316335	0.886551	56.279	-0.175761	0.39049	63.4572	0.00112955	0.994605	68.9638	-0.219557	NA	136.959	0.0937264	0.582163	75.644	-0.457755	0.00390355	103.373	-0.587904	0.00278792
VIT_14s0171g00180	Leucine-rich repeat transmembrane protein kinase	Signaling.Signaling pathway.Protein kinase	-	-	-	-	-	-	-	Yes	142.476	0.189955	0.434332	111.931	0.276846	0.25035	655.386	0.537538	6.71936e-06	440.771	0.314552	0.0154817	291.217	0.0139434	0.930153	483.137	0.245453	0.0806753	286.352	0.269416	0.0973172	481.138	0.17001	0.366099
VIT_08s0007g02190	LHCB4 chlorophyll A-B binding protein CP29	Metabolism.Primary metabolism.Generation of metabolite precursors and energy.Photosynthesis.Antenna proteins	Transport overview.Transmembrane Electron Carriers.Transmembrane 1-electron transfer carriers.Plant Photosystem I Supercomplex	-	-	-	-	-	-	Yes	4254.79	0.137748	0.473229	3036.4	0.372926	0.0952918	1566.36	-0.0556253	0.616769	1247.68	0.0435059	0.769749	172.018	0.081987	0.623883	127.39	0.524453	0.00106554	109.549	0.351411	0.0304225	134.455	0.447707	0.0301909
VIT_18s0001g14790	Lipase 3 (EXL3) family II extracellular	Unclear	-	-	-	-	-	-	-	Yes	273.805	0.285921	0.0624985	262.839	-0.0075417	0.971308	683.916	0.607356	6.84608e-05	354.621	0.0773691	0.626821	385.343	0.298256	0.0788556	215.001	0.258799	0.176801	244.659	0.36032	0.027284	439.169	0.702383	0.000538905
VIT_09s0002g01080	Lipoxygenase	Metabolism.Primary metabolism.Lipid metabolism.Fatty acid metabolism.Alpha-linolenic acid metabolism	Metabolism.Primary metabolism.Lipid metabolism.Fatty acid metabolism.Oxylipin biosynthesis	-	-	-	-	-	-	Yes	3691.8	-0.604516	0.0415214	1161.69	-0.0539282	0.797759	1004.03	0.813771	2.26914e-11	1300.98	-0.0800263	0.577608	1042.36	0.105864	0.479002	700.358	-0.192474	0.32895	313.132	-0.401885	0.0113454	1033.49	-0.927504	6.63431e-08
VIT_17s0000g05210	LNG1 (LONGIFOLIA1)	Cellular process.Cell growth and death.Cell growth	-	-	-	-	-	-	-	Yes	1168	0.293441	0.114472	567.683	0.230266	0.15047	1008.78	0.496658	0.000288878	800.749	0.433555	0.0118313	396.514	0.0664424	0.688269	466.653	0.299584	0.127382	309.553	0.144423	0.365859	797.324	0.524472	0.00779318
VIT_01s0011g04740	LPR1 (Low Phosphate Root1) multicopper oxidase	Unclear	-	-	-	-	-	-	-	Yes	109.277	0.0543981	0.785164	85.4683	0.346547	0.102469	42.6472	0.462778	0.0283692	37.8746	0.433009	0.0142448	16.3288	0.00260821	0.987087	19.359	0.226276	0.25097	15.7926	0.368982	0.0162104	19.95	-0.0286057	0.899045
VIT_04s0023g01080	Lys Motif-Type Receptor-Like Kinase LYK4	Signaling.Signaling pathway.Protein kinase	-	-	-	-	-	-	-	Yes	405.498	-0.797574	0.00316923	260.993	-0.171241	0.449976	380.956	-0.107214	0.377958	518.607	-0.0813501	0.479388	374.291	-0.327178	0.0350735	651.283	-0.216937	0.118507	424.36	-0.357361	0.00343392	662.723	-0.315354	0.0481392
VIT_06s0061g01210	Lysine histidine transporter 1	Transport overview.Electrochemical Potential-driven Transporters.Porters.Amino Acid/Auxin Permease	Transport overview.Macromolecule transport.Amino acid transport	-	-	-	-	-	-	Yes	54.3095	-0.626514	0.022112	156.698	-0.378305	0.110438	73.4955	-0.987707	5.90392e-07	86.28	-0.22585	0.204576	175.543	-0.343362	0.0426758	272.137	-0.791928	1.22859e-05	362.301	-0.513177	0.00145275	228.496	-0.849996	1.16949e-08
VIT_05s0077g01670	Major cherry allergen Pru av 1.0202	Response to stimulus.Stress response.Biotic stress response	-	-	-	-	-	-	-	Yes	193.331	0.059994	0.75136	105.49	0.132687	0.581574	149.245	0.713558	4.23902e-05	21.1209	0.392785	0.0113304	12.3169	0.0544553	0.717028	12.334	0.218177	0.216712	13.2104	0.178427	0.146056	17.5194	0.485651	0.0324719
VIT_03s0088g01190	Malate dehydrogenase, glyoxysomal precursor	Metabolism.Primary metabolism.Generation of metabolite precursors and energy.Citric acid cycle	Metabolism.Primary metabolism.Carbohydrate metabolism.Monosaccharide metabolism.Pyruvate metabolism	Metabolism.Primary metabolism.Generation of metabolite precursors and energy.Glyoxylate and dicarboxylate metabolism	Metabolism.Primary metabolism.Carbon fixation	Metabolism.Primary metabolism.Generation of metabolite precursors and energy.Reductive carboxylate cycle	-	-	-	Yes	517.86	0.118758	0.492169	314.053	-0.0681286	0.748887	139.304	0.187553	0.249141	96.6258	0.311957	0.0442878	73.99	0.246464	0.145772	103.789	0.40451	0.0282372	62.2097	0.317784	0.0481872	95.6867	0.512303	0.0117909
VIT_06s0004g03620	MAPK MPK13	Signaling.Hormone Signaling.Ethylene Signaling.Ethylene-mediated Signaling pathway	Signaling.Signaling pathway.Protein kinase.MAPK cascade	-	-	-	-	-	-	Yes	475.612	-0.663509	0.00643156	551.917	-0.26092	0.18674	162.142	-0.540531	0.00133176	285.433	-0.0413388	0.8005	189.844	-0.358654	0.00427023	172.824	-0.341244	0.0230157	175.399	-0.214248	0.126813	256.483	-0.605825	7.60615e-05
VIT_07s0031g00530	MAPKKK21	Signaling.Signaling pathway.Protein kinase.MAPK cascade	-	-	-	-	-	-	-	Yes	993.518	-0.479277	NA	191.873	-0.170001	0.462515	143.215	1.23838	4.94346e-11	221.023	-0.295586	0.0930524	313.679	0.0194638	0.898555	250.486	-0.418254	0.0172902	202.21	-0.437761	0.00588311	194.013	-0.697383	0.000182813
VIT_04s0008g04490	MARD1 (mediator of ABA-regulated dormancy 1)	Signaling.Hormone Signaling.ABA Signaling.ABA-mediated Signaling pathway	Development.Reproductive development.Seed dormancy	Signaling.Hormone Signaling.ABA Signaling.ABA-responsive	-	-	-	-	-	Yes	349.445	0.264715	0.116611	413.329	0.232952	0.260892	1119.24	0.118248	0.211319	402.473	0.52696	0.00151983	367.505	0.474245	0.000794483	372.009	0.566844	0.000204696	257.675	0.480637	0.00062106	495.87	0.463955	0.000164712
VIT_06s0004g02140	MATE efflux family protein	Transport overview.Electrochemical Potential-driven Transporters.Porters.Multidrug/Oligosaccharidyl-lipid/Polysaccharide Flippase.Multi Antimicrobial Extrusion	Transport overview.Macromolecule transport.Multidrug transport	-	-	-	-	-	-	Yes	771.024	0.428469	0.0174033	983.748	0.0296484	0.843403	2586.4	0.241805	0.0129499	1728.84	0.0987261	0.488208	1379.89	0.403279	0.000114689	1262.73	0.307433	0.00225784	1028.29	0.30749	0.0121032	1659.19	0.380318	0.000445856
VIT_16s0050g00910	MATE efflux family protein	Transport overview.Electrochemical Potential-driven Transporters.Porters.Multidrug/Oligosaccharidyl-lipid/Polysaccharide Flippase.Multi Antimicrobial Extrusion	Transport overview.Macromolecule transport.Multidrug transport	-	-	-	-	-	-	Yes	68.1525	-0.0315726	0.889413	66.1255	0.430844	0.0747204	4132.01	0.191234	0.039224	3044.19	0.269223	0.0306808	3728.68	-0.05985	0.719401	3187.98	0.310283	0.0142503	2230.09	0.0832272	0.572609	3574.65	0.314997	0.0267247
VIT_18s0001g08200	MATE efflux family protein ZF14	Transport overview.Electrochemical Potential-driven Transporters.Porters.Multidrug/Oligosaccharidyl-lipid/Polysaccharide Flippase.Multi Antimicrobial Extrusion	Transport overview.Macromolecule transport.Multidrug transport	-	-	-	-	-	-	Yes	19.9749	-0.372153	0.205652	32.8666	0.102947	0.672544	293.824	-0.798752	2.03754e-08	223.23	-0.342037	0.0154118	234.937	-0.336616	0.0350369	286.402	-0.207251	0.262359	212.309	-0.452052	0.00307648	410.065	-0.0579138	0.787019
VIT_17s0000g00240	Mei2 AML1	Cellular process.Cell growth and death	Regulation overview.Regulation of cell cycle	-	-	-	-	-	-	Yes	769.93	0.0946714	0.566386	666.201	0.179245	0.403552	1614.16	0.0388544	0.720903	1746.31	0.0971841	0.455854	2096.59	0.193763	0.0382948	2833.63	0.201925	0.0330005	1781.85	0.0403719	0.718333	2789.68	0.105175	0.40894
VIT_19s0014g03740	Membrane-associated mannitol-induced	Transport overview.Incompletely characterized transport systems.Putative transport protein.VAMP-associated protein	-	-	-	-	-	-	-	Yes	238.016	-0.0183732	0.92108	321.27	0.155977	0.40688	291.054	0.0391633	0.76772	214.976	0.0149224	0.915894	344.596	0.285633	0.0369642	392.683	0.444836	0.000326833	369.655	0.154436	0.170196	421.223	0.198569	0.186784
VIT_19s0085g01030	Metacaspase TYPE-II	Metabolism.Primary metabolism.Protein metabolism and modification.Proteolysis.Peptidase proteins	-	-	-	-	-	-	-	Yes	3178.21	-0.219976	0.107167	3616.77	-0.048046	0.792773	4549.39	-0.464512	3.85089e-06	4751.76	-0.312249	0.0316091	2254.6	-0.261335	0.0449168	1435.47	0.0095782	0.91439	1375.11	0.0264314	0.775629	2203.12	-0.00654752	0.971488
VIT_15s0046g03500	Metal ion binding	Unclear	-	-	-	-	-	-	-	Yes	181.908	-0.488077	0.0479879	269.577	-0.613079	0.00360854	10.7288	-0.224532	0.203552	67.0757	-0.362533	0.0422191	4.75333	-0.0886334	0.325248	2.84337	-0.0774967	0.470427	1.23473	-0.0880409	0.185023	3.72414	-0.150972	0.32225
VIT_15s0046g03430	Metal ion binding	Unclear	-	-	-	-	-	-	-	Yes	141.076	-0.550522	0.0255459	174.4	-0.861913	0.000134112	2.00245	-0.107005	0.322055	10.3282	-0.351139	0.0124433	0.713241	-0.0625037	0.258523	0	NA	NA	0.137943	-0.0172738	0.46342	1.55907	-0.00289458	0.975937
VIT_18s0001g09490	Metal transporter Nramp2	Transport overview.Electrochemical Potential-driven Transporters.Porters.Metal Ion (Mn2+-iron) Transporter (Nramp)	Transport overview.Ion transport.Cation transport.Heavy metal ion transport	-	-	-	-	-	-	Yes	682.596	-0.087655	0.534225	488.046	-0.185443	0.236356	881.91	0.147946	0.145834	922.379	0.0527123	0.612713	1409.7	-0.274785	0.0104835	2018	-0.199358	0.0239512	1793.25	-0.159389	0.119244	2178.69	-0.190268	0.0932933
VIT_07s0129g00620	Metal transporter Nramp3	Transport overview.Electrochemical Potential-driven Transporters.Porters.Metal Ion (Mn2+-iron) Transporter (Nramp)	Transport overview.Ion transport.Cation transport.Heavy metal ion transport	-	-	-	-	-	-	Yes	1148.59	0.300344	0.0243422	1076.35	0.056608	0.725581	3596.45	0.472487	3.25723e-09	2223.54	0.355305	0.0120728	3334.07	0.147415	0.215346	2793.04	0.12422	0.180403	2513.3	0.0874685	0.38799	3719.83	0.113042	0.348744
VIT_11s0052g00630	Metallothionein	Cellular process.Cellular homeostasis.Heavy metal ion homeostasis	-	-	-	-	-	-	-	Yes	60.3401	0.529965	0.0454378	69.9152	0.416171	0.0873133	630.981	0.765085	7.81737e-08	535.137	0.287025	0.0440882	444.885	-0.0377157	0.810206	538.007	0.309071	0.0232688	504.601	0.268243	0.089288	801.383	0.545465	0.00261162
VIT_03s0063g00290	Methylcrotonoyl-CoA carboxylase beta chain	Metabolism.Primary metabolism.Amino acid metabolism.Valine, leucine, and isoleucine metabolism.Valine, leucine, and isoleucine catabolism	Metabolism.Primary metabolism.Amino acid metabolism.Amino acid catabolism	-	-	-	-	-	-	Yes	182.616	0.063223	0.749381	212.668	0.0772081	0.703295	342.252	0.263734	0.0452477	375.713	-0.120063	0.335576	301.564	0.308137	0.0227905	425.714	0.362716	0.000833699	250.061	0.136913	0.240242	421.186	0.234942	0.108914
VIT_03s0132g00200	Methylmalonate-semialdehyde dehydrogenase	Metabolism.Primary metabolism.Amino acid metabolism.Valine, leucine, and isoleucine metabolism.Valine, leucine, and isoleucine catabolism	Metabolism.Primary metabolism.Organic acid metabolism.Propanoate metabolism	Transport overview.Channels and pores._-Barrel porins.Outer Membrane Factor	Metabolism.Primary metabolism.Amino acid metabolism.Amino acid catabolism	-	-	-	-	Yes	2125.7	0.109197	0.380852	2262.64	0.0991423	0.429855	3312.69	0.0737398	0.354145	2438.32	0.0333869	0.704466	2189.09	0.206628	0.0494226	2459.03	0.209624	0.0102436	1692.58	0.165435	0.16228	2976	0.164945	0.108118
VIT_18s0001g05440	Methyltransferase type 11	Unclear	-	-	-	-	-	-	-	Yes	227.522	0.117967	0.516261	226.516	-0.0252069	0.896161	113.06	0.0163914	0.925155	107.623	0.189126	0.247787	76.854	0.331134	0.0365462	98.232	0.427487	0.00503437	91.7035	0.157714	0.31406	110.693	0.0847102	0.630901
VIT_18s0001g11990	Methyltransferase-like protein 2, meth_7	Unclear	-	-	-	-	-	-	-	Yes	202.319	0.068952	0.758406	243.348	-0.27328	0.227602	220.902	-0.315709	0.0265815	391.584	-0.193456	0.156861	430.937	-0.313884	0.0147896	611.678	-0.296883	0.0117989	476.763	-0.216238	0.0905145	691.04	-0.299467	0.0313676
VIT_14s0128g00390	Mitochondrial FAD carrier	Transport overview.Electrochemical Potential-driven Transporters.Porters.Mitochondrial Carrier	Transport overview.Macromolecule transport.Nucleotide transport	-	-	-	-	-	-	Yes	824.469	-1.03205	1.57976e-07	1538.07	-0.296091	0.214825	720.761	-0.375679	0.00120891	961.7	-0.281225	0.058142	919.03	-0.267135	0.0245743	1255.63	-0.365253	0.00103041	1212.33	-0.226624	0.0799749	1319.07	-0.411602	0.00154634
VIT_04s0023g02420	Mitogen-activated protein kinase 4	Signaling.Signaling pathway.Protein kinase.MAPK cascade	-	-	-	-	-	-	-	Yes	329.085	-0.737381	0.000724617	238.902	-0.0789523	0.719128	176.232	-0.500355	0.00136654	517.291	-0.256587	0.0272806	236.444	0.0903059	0.450088	323.03	-0.0513597	0.651737	206.175	0.0650209	0.600807	297.617	-0.144112	0.382414
VIT_04s0044g00220	Monooxygenase	Unclear	-	-	-	-	-	-	-	Yes	223.853	-1.28002	5.95303e-06	333.414	-0.0737941	0.761914	183.994	-1.25985	3.18266e-13	322.563	-0.583817	0.000809623	344.518	-0.518001	0.000775911	260.954	-1.2287	8.01707e-18	341.523	-0.235775	0.105696	323.336	-1.22668	8.66086e-15
VIT_05s0049g01020	Myb domain protein 14	Regulation overview.Regulation of gene expression.Regulation of transcription.Transcription factor.MYB family transcription factor	-	-	-	-	-	-	-	Yes	129.048	-0.245953	0.336931	52.963	0.0456348	0.843997	257.698	0.732604	3.40081e-05	239.452	-0.162595	0.359245	779.628	-0.101751	0.50327	1263.78	-0.47706	0.00103037	868.984	-0.317901	0.0108889	894.679	-0.542164	0.000915933
VIT_14s0066g02180	Myb domain protein 35	Regulation overview.Regulation of gene expression.Regulation of transcription.Transcription factor.MYB family transcription factor	-	-	-	-	-	-	-	Yes	16.5594	-0.257969	0.381086	22.9351	0.264801	0.271163	22.8976	-1.07644	4.52852e-07	45.5639	0.0961487	0.58958	13.8127	-0.367732	0.0231462	14.5156	-0.56492	0.00319453	8.92539	0.168158	0.226835	19.1648	-0.0124678	0.956172
VIT_07s0130g00040	Myb domain protein 4	Regulation overview.Regulation of gene expression.Regulation of transcription.Transcription factor.MYB family transcription factor	-	-	-	-	-	-	-	Yes	62.8589	-0.0855178	0.739413	69.7015	-0.0470861	0.845924	22.6658	-0.271048	0.204415	48.0499	-0.138721	0.432781	63.3533	-0.390044	0.016135	66.4251	-0.683745	0.000166187	84.3866	-0.400115	0.0117014	60.764	-0.0984593	0.632128
VIT_19s0085g00050	Myb domain protein 58	Regulation overview.Regulation of gene expression.Regulation of transcription.Transcription factor.MYB family transcription factor	-	-	-	-	-	-	-	Yes	6.81615	0.108933	0.684602	15.1574	0.256803	0.256247	4.74706	-0.233907	0.0909547	7.30725	0.249118	0.102433	33.2927	-0.0578209	0.676351	78.4747	-0.675273	9.52775e-05	112.899	-0.324862	0.0444171	57.8203	-0.534784	0.0142512
VIT_07s0005g01950	Myb domain protein 78	Regulation overview.Regulation of gene expression.Regulation of transcription.Transcription factor.MYB family transcription factor	-	-	-	-	-	-	-	Yes	8.25933	-0.222112	0.441298	18.4346	-0.196437	0.418526	14.7205	-0.441286	0.0325089	100.257	-0.364124	0.0386514	33.052	0.280525	0.0836492	42.5277	-0.139269	0.47585	25.0072	-0.298954	0.0658071	57.9534	0.0913396	0.5917
VIT_14s0083g00120	Myb domain protein 91	Regulation overview.Regulation of gene expression.Regulation of transcription.Transcription factor.MYB family transcription factor	-	-	-	-	-	-	-	Yes	286.852	0.18351	0.409847	247.805	0.406915	0.0500845	233.408	0.546469	0.000401291	115.075	0.438259	0.0025981	168.093	0.132305	0.341904	194.733	0.0146666	0.930948	261.394	0.34152	0.00642174	170.405	0.313711	0.0710559
VIT_17s0000g07510	Myb family	Regulation overview.Regulation of gene expression.Regulation of transcription.Transcription factor.MYB-related family transcription factor	-	-	-	-	-	-	-	Yes	1371.12	0.430301	0.0135055	1086.97	0.354403	0.0431245	1212.28	0.170208	0.102674	1407.61	0.0443184	0.721926	1425.15	0.0822445	0.396779	1834.7	-0.0287597	0.835734	1985.08	0.111954	0.194764	1521.82	-0.0825732	0.483114
VIT_13s0019g03370	Myb family	Regulation overview.Regulation of gene expression.Regulation of transcription.Transcription factor.MYB-related family transcription factor	-	-	-	-	-	-	-	Yes	293.229	0.181531	0.332046	239.757	0.0372866	0.865466	380.101	0.31151	0.0177109	318.001	0.261858	0.0289187	228.256	-0.103345	0.470334	359.908	-0.118516	0.297755	278.081	0.0446242	0.695413	320.291	-0.0451116	0.784163
VIT_08s0040g00900	Myb family	Regulation overview.Regulation of gene expression.Regulation of transcription.Transcription factor.G2-like family transcription factor	-	-	-	-	-	-	-	Yes	434.362	0.0296793	0.858366	195.708	0.38341	0.0386487	208.826	0.169887	0.272635	206.262	0.076236	0.596545	271.459	0.248056	0.0423807	199.511	0.305665	0.0198905	227.573	0.212464	0.0917983	252.641	0.382074	0.036661
VIT_07s0197g00060	Myb family	Regulation overview.Regulation of gene expression.Regulation of transcription.Transcription factor.G2-like family transcription factor	-	-	-	-	-	-	-	Yes	611.7	0.548643	0.000358252	427.497	0.280884	0.24079	520.929	-0.613136	0.00328147	738.83	0.0459517	0.754539	151.82	0.257878	0.127412	178.058	0.600326	0.000468198	92.5248	0.576214	0.000236984	192.592	0.477325	0.00322348
VIT_02s0033g00300	Myb family	Regulation overview.Regulation of gene expression.Regulation of transcription.Transcription factor.G2-like family transcription factor	-	-	-	-	-	-	-	Yes	408.292	0.00403449	0.979986	148.426	-0.367505	0.0445513	16.0906	-0.0490646	0.814206	35.3116	-0.264831	0.138342	51.4044	-0.216073	0.195959	81.6776	-0.764925	1.3773e-05	52.7573	-0.656142	5.27891e-05	80.5815	-0.803583	0.000193302
VIT_09s0002g02940	Myo-inositol oxygenase 1	Metabolism.Primary metabolism.Carbohydrate metabolism.Monosaccharide metabolism.Inositol phosphate metabolism	Metabolism.Primary metabolism.Organic acid metabolism.Ascorbate and aldarate metabolism	-	-	-	-	-	-	Yes	365.632	0.380141	0.0383608	354.232	0.819189	0.00011981	772.446	-0.38852	0.00510878	1112.58	-0.0610975	0.720433	814.595	0.279869	0.0216901	1242.72	0.397034	0.00500043	1104.03	0.0571853	0.606026	1653.71	0.224546	0.13429
VIT_17s0000g06400	NAC domain containing protein 100	Regulation overview.Regulation of gene expression.Regulation of transcription.Transcription factor.NAC family transcription factor	-	-	-	-	-	-	-	Yes	343.286	0.670206	0.00485404	790.875	0.665927	0.000160414	1640.33	-0.327396	0.00072884	3564.95	-0.0832344	0.419609	3883.41	-0.108769	0.226952	4393.35	-0.00611962	0.929466	2808.28	0.0103482	0.900649	3949.36	-0.000736918	0.994557
VIT_07s0031g02610	NAC domain containing protein 2	Regulation overview.Regulation of gene expression.Regulation of transcription.Transcription factor.NAC family transcription factor	-	-	-	-	-	-	-	Yes	3078.24	-0.436981	NA	738.589	-0.279819	0.0879905	621.845	0.54154	5.33102e-06	1708.14	-0.0832078	0.620459	693.762	-0.176613	0.284222	546.93	-0.608321	3.9594e-05	424.719	-0.382243	0.0151255	613.28	-0.648009	0.00078863
VIT_18s0001g02300	NAC domain containing protein 2	Regulation overview.Regulation of gene expression.Regulation of transcription.Transcription factor.NAC family transcription factor	-	-	-	-	-	-	-	Yes	1005.71	-0.129005	0.406787	548.136	0.0967587	0.511233	1215.84	0.0690071	0.476037	1154.5	-0.019631	0.893217	1436.36	-0.340527	0.00573111	920.72	-0.511262	5.49266e-06	1077.92	-0.317991	0.0128624	1455.51	-0.533536	0.0010949
VIT_06s0004g00020	NAC domain containing protein 32	Regulation overview.Regulation of gene expression.Regulation of transcription.Transcription factor.NAC family transcription factor	-	-	-	-	-	-	-	Yes	233.464	-0.275038	0.263847	100.547	-0.0527023	0.828695	37.7442	0.524513	0.0141328	36.975	-0.22274	0.211484	43.4887	-0.143947	0.381008	31.6766	-0.175302	0.374999	18.7715	-0.435635	0.00463346	50.5301	-0.471143	0.0388588
VIT_08s0007g07670	NAC domain containing protein 47	Regulation overview.Regulation of gene expression.Regulation of transcription.Transcription factor.NAC family transcription factor	-	-	-	-	-	-	-	Yes	182.157	0.0164001	0.946597	137.05	0.616461	0.0110152	628.873	-0.0263844	0.815378	1165.69	-0.308623	0.0400576	294.182	-0.481899	0.00259276	473.768	-0.74811	3.65465e-08	344.833	-0.454256	0.000183338	307.085	-0.424317	0.0274266
VIT_10s0003g00350	NAC domain-containing protein 73	Regulation overview.Regulation of gene expression.Regulation of transcription.Transcription factor.NAC family transcription factor	-	-	-	-	-	-	-	Yes	17.7802	-0.0850861	0.771951	22.0937	-0.0384337	0.869939	26.3319	0.675694	0.00147406	24.4617	0.751989	2.55869e-05	113.219	0.379883	0.0218663	231.285	-0.0396661	0.792246	302.077	0.00568198	0.971346	172.453	-0.0111976	0.953873
VIT_11s0052g00880	NADPH-cytochrome P450 oxydoreductase isoform 3	Metabolism.Primary metabolism.Generation of metabolite precursors and energy.Photosynthesis	Metabolism.Cellular metabolism.Oxidation reduction.Cytochrome P450 oxidoreductase	-	-	-	-	-	-	Yes	4897.35	-0.167801	0.228134	4613.61	-0.0892798	0.504742	3610.45	-0.211179	0.0228598	5067.86	-0.112598	0.285396	5499.06	-0.213686	0.00781773	7148.58	-0.258563	0.00341307	5785.65	-0.220149	0.0174295	6644.01	-0.402306	0.000703263
VIT_07s0031g00460	Nicotinate phosphoribosyltransferase	Metabolism.Primary metabolism.Coenzyme and prosthetic group metabolism.Nicotinate and nicotinamide metabolism.NAD biosynthesis	-	-	-	-	-	-	-	Yes	468.117	-0.192586	0.202416	758.666	-0.196711	0.353184	907.978	-0.268459	0.0065312	1291.75	-0.292628	0.025193	1251.74	-0.173733	0.1395	1617.28	-0.169111	0.0404249	1371.01	-0.178588	0.0371263	1786.46	-0.316084	0.0111447
VIT_18s0122g01280	Niemann-Pick C1 protein precursor	Transport overview.Electrochemical Potential-driven Transporters.Porters.Resistance-Nodulation-Cell Division.Eukaryotic (Putative) Sterol Transporter	Transport overview.Macromolecule transport.Lipid transport	-	-	-	-	-	-	Yes	307.697	-0.253525	0.180375	274.601	8.72965e-05	0.999631	239.257	0.354391	0.0178667	197.132	0.375667	0.00741197	293.843	0.327273	0.0135531	530.445	0.326497	0.00732608	269.744	0.374878	0.00247193	463.17	0.12275	0.497753
VIT_01s0010g01000	NIK1 (NSP- interacting kinase 1)	Signaling.Signaling pathway.Protein kinase	-	-	-	-	-	-	-	Yes	257.006	0.306944	0.135651	139.007	0.350921	0.058901	251.89	0.629579	0.000239232	178.245	0.304171	0.0263359	336.36	0.0970504	0.526006	544.297	0.403238	0.0144356	303.638	0.438595	0.00324951	661.432	0.21765	0.155661
VIT_14s0083g00620	NIK1 (NSP- interacting kinase 1)	Signaling.Signaling pathway.Protein kinase	-	-	-	-	-	-	-	Yes	814.287	-0.00174083	0.992485	270.777	0.319157	0.164877	221.708	0.681002	8.39385e-06	117.626	0.519557	0.00318898	42.6354	-0.0415316	0.806288	52.0482	0.208809	0.275673	27.2952	0.0530248	0.745293	74.7627	0.225236	0.283488
VIT_06s0009g00690	NIMA-related kinase NEK6	Signaling.Signaling pathway.Protein kinase	Development.Meristem organization and activity	-	-	-	-	-	-	Yes	1929.04	-0.0480582	0.801085	828.809	0.0697572	0.747393	1254.82	0.568557	2.76645e-07	1141.31	0.354691	0.0212927	719.789	-0.145598	0.277576	910.416	0.256542	0.0778812	572.308	0.194321	0.174143	1141.76	0.0261574	0.86906
VIT_01s0026g01570	Nitrate transporter 1:2	Transport overview.Electrochemical Potential-driven Transporters.Porters.Proton-dependent Oligopeptide Transporter	Transport overview.Ion transport.Anion transport.Nitrate transport	-	-	-	-	-	-	Yes	316.656	0.0494318	0.838521	515.47	0.142425	0.470313	1097.19	0.48271	6.23178e-06	1283.34	0.0360161	0.805207	155.578	0.159139	0.348416	206.238	0.524663	0.000878353	125.742	0.514292	0.00140316	207.62	0.737714	0.00014954
VIT_18s0089g01010	Nitrate transporter NTL1	Transport overview.Electrochemical Potential-driven Transporters.Porters.Proton-dependent Oligopeptide Transporter	Transport overview.Ion transport.Anion transport.Nitrate transport	-	-	-	-	-	-	Yes	72.1053	0.519086	0.0198188	87.2508	0.688708	0.00417163	125.307	0.303653	0.0793189	181.951	0.534339	0.000810622	113.973	0.402922	0.0122857	138.99	0.227575	0.127842	125.007	0.235218	0.131454	150.814	0.686934	0.000140285
VIT_14s0066g00850	Nitrate transporter2.5	Transport overview.Electrochemical Potential-driven Transporters.Porters.Major Facilitator Superfamily.Nitrate/Nitrite Porter	Transport overview.Ion transport.Anion transport.Nitrate transport	-	-	-	-	-	-	Yes	127.051	0.31667	0.205783	96.8078	-0.0414998	0.852235	76.9431	-0.0346363	0.85594	44.8072	-0.370301	0.037883	20.755	-0.303836	0.0530147	27.3841	-0.655327	0.000911548	26.4587	-0.4477	0.00515588	30.9241	-0.692352	0.00245051
VIT_15s0048g02320	No apical meristem cup-shaped cotyledon2	Regulation overview.Regulation of gene expression.Regulation of transcription.Transcription factor.NAC family transcription factor	-	-	-	-	-	-	-	Yes	52.2624	0.0838482	0.746941	40.5374	0.24022	0.323926	23.3118	0.35636	0.0949771	32.843	0.495774	0.00544355	59.8269	0.51326	0.00235357	39.5626	0.191076	0.328945	57.1629	0.545727	0.000736652	44.3347	0.603124	0.00832496
VIT_15s0048g02290	No apical meristem cup-shaped cotyledon2	Regulation overview.Regulation of gene expression.Regulation of transcription.Transcription factor.NAC family transcription factor	-	-	-	-	-	-	-	Yes	13.6538	-0.0284584	0.923488	9.15676	0.128744	0.579088	3.25487	0.182356	0.179474	7.68034	0.360747	0.0110759	24.3533	0.70506	1.80821e-05	11.8089	0.366821	0.0321146	26.7526	0.17733	0.246452	17.8309	0.430579	0.0366628
VIT_05s0102g00660	No hit	No hit	-	-	-	-	-	-	-	Yes	40.9471	0.73076	0.0106191	46.2891	1.03823	1.25677e-05	63.548	0.786338	0.000107903	130.87	1.26205	4.91779e-13	40.0816	0.648263	6.50319e-05	17.2897	0.749094	6.97759e-05	24.4794	0.508283	0.000964503	44.9242	1.35905	1.89717e-09
VIT_05s0049g00550	No hit	No hit	-	-	-	-	-	-	-	Yes	147.984	0.382673	0.0389718	194.534	0.634699	0.00746901	3914.59	0.221554	0.0223569	1860.09	0.436199	0.000155296	3162.79	0.110318	0.485917	1854.43	0.422982	0.010937	2030.92	0.302804	0.0499554	3679.59	0.533986	0.00438803
VIT_05s0102g00190	No hit	No hit	-	-	-	-	-	-	-	Yes	229.524	-0.935591	0.000904701	469.518	-0.612894	0.0109239	4.52954	-0.404002	0.00728998	18.4568	-0.459816	0.00321647	0.303647	-0.0332417	0.31896	0.535488	-0.0207223	0.726019	0.710462	0.00368941	0.927349	0.89962	0.00760401	0.93592
VIT_04s0008g07230	No hit	No hit	-	-	-	-	-	-	-	Yes	17.2251	-0.89351	0.00248999	17.4983	-0.551005	0.0217851	0	NA	NA	0.155991	0.0227664	0.413359	0	NA	NA	0	NA	NA	0	NA	NA	0	NA	NA
VIT_18s0001g12450	No hit	No hit	-	-	-	-	-	-	-	Yes	142.096	-0.797195	0.00317096	316.098	-0.529921	0.0256079	75.4223	-0.837622	9.78505e-06	236.6	-0.0950618	0.52796	88.594	-0.211562	0.200383	135.982	-0.102964	0.504586	89.4035	-0.258206	0.0764074	100.406	-0.162599	0.394783
VIT_13s0101g00460	No hit	No hit	-	-	-	-	-	-	-	Yes	165.393	0.479002	0.0160785	199.137	0.489433	0.00736118	383.725	-0.280143	0.0302412	494.964	-0.16146	0.324415	439.881	0.13972	0.289241	540.606	0.0963561	0.432177	415.834	0.16442	0.275902	543.31	0.105026	0.539433
VIT_03s0017g01410	No hit	No hit	-	-	-	-	-	-	-	Yes	445.656	-0.337797	0.180099	641.446	-0.0819356	0.591738	395.525	-0.6887	4.32868e-05	820.899	-0.3373	0.0176042	156.91	-0.48177	0.0027579	168.506	-0.422268	0.0135399	222.982	-0.385028	0.0181093	182.681	-0.4082	0.0416146
VIT_05s0051g00690	No hit	No hit	-	-	-	-	-	-	-	Yes	5.88142	-0.289731	0.300774	1.38755	-0.0133441	0.888181	3.75107	-0.342496	0.0141666	8.06619	-0.426754	0.00501424	0.468052	-0.0339686	0.313875	0.379476	-0.0403252	0.412127	0.275596	-0.0292021	0.338681	0.531248	-0.0109101	0.878012
VIT_09s0002g06400	No hit	No hit	-	-	-	-	-	-	-	Yes	144.93	-0.970012	0.000580225	236.21	-0.0993006	0.681885	184.569	-0.431325	0.0180453	518.704	-0.547232	0.00132209	67.3121	-0.268853	0.111888	137.137	-0.853411	2.01269e-06	96.231	-0.27205	0.0963363	100.545	-0.896691	1.41934e-05
VIT_03s0017g01460	No hit	No hit	-	-	-	-	-	-	-	Yes	274.309	-0.440731	0.0744564	369.253	-0.240034	0.0908584	194.326	-0.637923	0.000422334	402.888	-0.425758	0.0101785	77.9647	-0.23752	0.156706	66.6755	-0.450484	0.0153356	88.9427	-0.288575	0.0784563	85.3136	-0.344601	0.121808
VIT_01s0011g02710	No hit	No hit	-	-	-	-	-	-	-	Yes	1242.59	0.0569283	0.705627	1826.94	0.0720292	0.686248	1139.43	-0.613926	4.21378e-06	1371.37	-0.343933	0.0268272	198.226	-0.401192	0.00633631	128.741	-0.131165	0.328878	83.3133	-0.199015	0.120318	174.379	-0.733819	0.00129937
VIT_15s0024g00800	No hit	No hit	-	-	-	-	-	-	-	Yes	1144.55	-0.371778	NA	987.663	-0.183611	0.38367	947.569	-0.320179	0.0166425	1045.83	-0.259019	0.0315574	792.451	-0.0885733	0.545526	789.184	-0.341348	0.0116795	1364.77	-0.126332	0.441651	677.238	-0.303945	0.0657822
VIT_01s0011g02720	No hit	No hit	-	-	-	-	-	-	-	Yes	435.232	-0.288007	0.0603456	645.004	-0.0201766	0.926424	468.554	-0.52817	0.0117695	696.65	-0.377835	0.0260318	32.8247	-0.157204	NA	21.6664	-0.143698	0.241954	7.66998	0.00879412	0.941791	35.0313	-0.574341	0.00908566
VIT_05s0020g00840	No hit	No hit	-	-	-	-	-	-	-	Yes	8.05546	0.0604581	0.833381	6.22269	0.0918216	0.611249	26.4876	-0.738469	0.000561905	50.3669	-0.583664	0.00093682	30.1373	0.356145	0.0357836	28.4036	-0.187905	0.333546	35.7922	0.0211209	0.897252	58.5545	0.533456	0.0196956
VIT_00s0199g00040	No hit	No hit	-	-	-	-	-	-	-	Yes	143.424	-0.449655	0.0264078	204.513	-0.219792	0.276044	190.27	-0.460694	0.00230146	297.445	-0.381668	0.00518029	114.038	-0.11238	0.475788	115.458	0.0210665	0.890337	70.5307	-0.117039	0.453445	140.578	-0.258885	0.192625
VIT_12s0134g00170	No hit	No hit	-	-	-	-	-	-	-	Yes	339.126	-0.185348	0.468192	75.8347	-0.278025	0.249864	220.14	0.508033	0.00113177	158.886	0.35127	0.0390292	174.654	-0.101339	0.550346	120.414	0.0737991	0.673881	94.7578	-0.227688	0.16537	272.9	0.00348794	0.9875
VIT_18s0001g04640	No hit	No hit	-	-	-	-	-	-	-	Yes	338.222	-0.485227	0.0864491	130.406	-0.199698	0.412283	80.3982	0.607276	0.00134427	148.828	-0.329416	0.0430829	85.8346	-0.235393	0.14424	66.8872	-0.414699	0.0292197	29.8795	-0.481959	0.00310344	82.86	-0.757534	0.000251509
VIT_03s0091g01040	No hit	No hit	-	-	-	-	-	-	-	Yes	3029.67	-0.17862	0.127565	3166.88	-0.212327	0.16324	3355.23	-0.443046	2.65514e-05	4094.7	-0.234698	0.0664292	3284.6	-0.329562	0.00158044	3234.34	-0.244827	0.0117576	3909.81	-0.199108	0.152941	3582.09	-0.246032	0.11233
VIT_18s0001g06560	No hit	No hit	-	-	-	-	-	-	-	Yes	11111.7	-0.194335	0.232472	3136.83	-0.0590891	0.732302	4110.5	0.304842	0.00135569	3384.37	0.0631352	0.697679	5281.22	-0.362528	0.00295863	3522.76	-0.407832	0.0014358	5800.69	-0.226466	0.167205	5108.61	-0.417773	0.036376
VIT_19s0090g01340	No hit	No hit	-	-	-	-	-	-	-	Yes	323.572	0.215416	0.331912	338.604	0.130306	0.591244	7720.21	0.30867	0.0124703	6357.85	0.136684	NA	27866.8	0.352364	0.0187454	32628	0.460969	0.019744	22664.7	0.157531	0.250793	51993.1	0.236121	0.254857
VIT_00s1881g00010	No hit	No hit	-	-	-	-	-	-	-	Yes	4.59439	0.251074	0.341496	0.778071	0.0115356	0.889142	2.83743	-0.0879443	0.494196	4.41153	-0.111667	0.25308	26.6817	-0.0933207	0.537313	21.3637	-0.338546	0.08682	63.6005	-0.383315	0.0187977	24.4721	-0.730391	0.00130084
VIT_13s0047g01170	No hit	No hit	-	-	-	-	-	-	-	Yes	31.0022	0.116187	0.69153	65.0397	0.0411847	0.857962	26.2272	-0.196788	0.357554	45.7708	-0.296924	0.0954577	19.4383	-0.0523604	0.754571	42.9087	-0.10963	0.569003	28.101	-0.327762	0.0454359	58.4703	-0.501595	0.0196965
VIT_02s0025g02800	No hit	No hit	-	-	-	-	-	-	-	Yes	141.469	-0.361326	0.128769	98.9707	-0.118196	0.599733	64.7495	-0.0242141	0.901516	114.408	-0.0987902	0.527993	364.123	-0.0368509	0.813394	420.457	-0.376725	0.00768514	559.049	-0.327986	0.0353952	339.609	-0.639479	0.00010955
VIT_13s0067g02630	No hit	No hit	-	-	-	-	-	-	-	Yes	709.291	-0.467695	0.0986684	226.765	-0.289885	0.194055	177.369	-0.143781	0.352371	330.227	-0.222703	0.11409	473.28	-0.265336	0.102015	215.726	-0.711989	1.77486e-05	238.961	-0.535303	0.000490602	375.982	-1.12969	1.70188e-12
VIT_00s0181g00030	No hit	No hit	-	-	-	-	-	-	-	Yes	78.0036	0.175665	0.518201	68.9284	0.385636	0.0744738	75.1743	-0.304228	0.105462	116.01	0.123906	0.409433	201.032	0.306372	0.0166483	406.658	0.272894	0.0159323	216.907	0.194648	0.20234	276.286	0.139779	0.335688
VIT_14s0066g01330	No hit	No hit	-	-	-	-	-	-	-	Yes	70.827	0.223423	0.34628	180.299	0.132252	0.483366	150.981	-0.302276	0.0823533	318.357	0.18178	0.241908	161.058	0.275807	0.0456523	326.372	0.339893	0.0102062	156.27	-0.0845975	0.508748	442.806	0.032609	0.849125
VIT_18s0001g14640	No hit	No hit	-	-	-	-	-	-	-	Yes	193.71	-0.296459	0.271462	182.819	-0.00595994	0.973006	443.373	-0.339975	0.0182199	407.342	0.0853386	0.587608	207.931	-0.401919	0.00446337	412.452	-0.393239	0.00317839	381.621	0.0513405	0.71083	358.58	-0.126448	0.411554
VIT_11s0016g04050	No hit	No hit	-	-	-	-	-	-	-	Yes	503.467	-0.390212	0.165624	218.688	-0.0550645	0.810407	130.143	0.0769353	0.642286	267.49	-0.0804029	0.617581	155.683	-0.266474	0.0900023	117.757	-0.255196	0.184486	47.4645	-0.355065	0.0304322	138.467	-0.75755	0.000109923
VIT_18s0001g14260	No hit	No hit	-	-	-	-	-	-	-	Yes	3225.71	-0.0295894	NA	3490.38	-0.483476	0.015235	179.447	-0.387671	0.0281447	325.438	0.0570471	0.74389	120.108	-0.476198	NA	221.95	-0.424505	0.025474	188.291	-0.350158	0.0182408	218.014	-0.849719	2.5445e-05
VIT_13s0064g01110	No hit	No hit	-	-	-	-	-	-	-	Yes	170.184	-0.686971	0.0183647	82.9315	0.0145972	0.95011	46.3096	-0.540245	0.0104805	129.82	-0.610745	0.000199341	76.858	-0.422286	0.00742304	44.935	-0.406965	0.035131	84.6975	-0.115313	0.361707	77.0484	-0.760478	0.000609497
VIT_15s0048g00740	No hit	No hit	-	-	-	-	-	-	-	Yes	12.7769	-0.0854083	0.773344	51.8912	0.0309437	0.895285	261.929	-0.606263	7.03346e-05	381.251	-0.446681	0.00909603	36.0442	0.0858585	0.596751	59.8345	0.365119	0.0427336	33.4308	0.138337	0.395764	45.989	0.345001	0.115712
VIT_15s0046g01220	No hit	No hit	-	-	-	-	-	-	-	Yes	119.334	0.0642799	0.773092	181.299	-0.499637	0.0273046	148.313	-0.335119	0.0461245	233.852	-0.345787	0.0310479	153.167	-0.0381594	0.796038	301.774	-0.165181	0.169635	164.194	-0.160798	0.21119	278.85	-0.238841	0.0896569
VIT_14s0083g00260	No hit	No hit	-	-	-	-	-	-	-	Yes	735.916	-0.198021	0.453861	425.658	0.233912	0.274604	160.357	-0.480536	0.00330448	246.397	-0.357723	0.0420865	4.34582	0.168955	0.126606	3.80409	0.0036567	0.979329	1.88301	0.0501437	0.531276	6.23595	-0.197595	0.283421
VIT_03s0063g01770	No hit	No hit	-	-	-	-	-	-	-	Yes	515.392	0.140906	0.524678	658.224	-0.225208	0.351522	920.078	-0.502017	0.012992	2263.25	-0.474562	0.00367675	403.433	-0.114886	0.461164	430.612	0.777596	1.91139e-12	194.081	0.28686	0.0764982	468.462	0.757913	8.5954e-06
VIT_19s0090g01370	No hit	No hit	-	-	-	-	-	-	-	Yes	94.9768	0.497455	0.059437	178.376	-0.255398	0.241814	1788.54	0.319975	0.000495735	860.586	0.163788	0.346648	7223.48	0.586272	0.000488112	5880.92	1.0752	5.91308e-15	3641.21	0.474165	7.15584e-05	5328.91	1.21065	1.765e-10
VIT_07s0104g01130	No hit	No hit	-	-	-	-	-	-	-	Yes	4.46679	-0.121494	0.634344	5.20853	0.164839	0.369665	17.7289	-0.678378	0.00132887	101.408	-0.249502	0.158501	108.135	-0.325492	0.0409228	155.599	-0.421685	0.0112705	113.147	-0.582097	3.27985e-05	169.726	-0.349215	0.105385
VIT_06s0009g03540	No hit	No hit	-	-	-	-	-	-	-	Yes	118.743	-0.195508	NA	36.9496	0.0165631	0.942446	42.1568	0.293541	0.167894	95.731	0.129106	0.444933	42.5676	0.0285209	0.866311	29.3781	0.137724	0.482532	25.4587	-0.380615	0.0195869	43.8949	-0.474875	0.0359154
VIT_06s0009g01920	No hit	No hit	-	-	-	-	-	-	-	Yes	73.3633	-0.0547536	0.834417	129.806	0.0665885	0.752161	64.5934	-0.196766	0.324357	84.3796	-0.189719	0.225816	108.385	-0.0194602	0.902972	141.131	-0.373329	0.0136893	84.289	-0.340343	0.0207543	149.924	-0.380048	0.0238599
VIT_13s0101g00060	No hit	No hit	-	-	-	-	-	-	-	Yes	440.861	0.106964	0.481628	609.391	-0.190767	0.226852	467.85	-0.142756	0.295796	684.589	0.197963	0.106745	319.319	0.286122	0.0333915	395.643	0.262838	0.0174173	278.951	0.051572	0.684673	440.02	0.383076	0.0122031
VIT_04s0008g00700	No hit	No hit	-	-	-	-	-	-	-	Yes	2323.49	-0.0498672	0.667064	1652.94	0.464506	0.0196994	3784.24	0.0442953	0.629352	2953.15	-0.255785	0.0268077	2002.13	-0.377288	0.00310601	1782.04	-0.288529	0.000354434	2407.68	-0.121407	0.323585	2300.47	-0.0420848	0.790135
VIT_10s0071g00060	No hit	No hit	-	-	-	-	-	-	-	Yes	5.7725	0.316519	0.249483	6.39845	-0.298332	0.137514	4.35331	0.174501	0.241044	11.1964	-0.0941765	0.568973	97.8031	-0.0831286	0.622595	168.674	-0.765216	1.24504e-07	159.297	-0.319362	0.0228502	209.504	-0.407051	0.0394586
VIT_17s0000g09210	No pollen (Osnop)	Cellular process.Cell growth and death	-	-	-	-	-	-	-	Yes	1.75351	-0.0547789	0.774764	7.01896	0.163131	0.436877	58.853	-0.505609	0.0123138	101.849	-0.0907777	0.605532	38.4213	-0.394976	0.019326	63.7058	-0.505461	0.00548246	47.5563	0.0287842	0.859137	54.9421	-0.268263	0.202289
VIT_01s0011g00830	Nodulin	Response to stimulus.Stress response.Biotic stress response	-	-	-	-	-	-	-	Yes	6601.1	-0.332336	0.135611	5988.21	-0.245262	0.240686	4510.38	-0.726659	5.25935e-09	7074.66	-0.305229	0.0309524	1274.42	-0.303235	0.0658019	453.248	0.0875397	0.645429	523.692	-0.215873	0.163498	906.436	-0.0177799	0.937428
VIT_03s0038g02190	Nodulin	Response to stimulus.Stress response.Biotic stress response	-	-	-	-	-	-	-	Yes	192.872	-0.2264	0.33807	179.835	-0.184931	0.360496	342.545	-0.175904	0.235328	255.219	-0.100079	0.566195	335.792	-0.35623	0.0147192	293.515	-0.394019	0.0174442	300.474	-0.0227816	0.878105	270.265	-0.395961	0.0393068
VIT_14s0068g01870	Nodulin	Response to stimulus.Stress response.Biotic stress response	-	-	-	-	-	-	-	Yes	3513.89	0.233216	0.153479	3682	0.10283	0.577051	3748.86	0.0114451	0.894546	3682.09	0.079659	0.483531	625.399	0.180234	0.252089	796.187	0.409895	0.000700041	475.949	0.358975	0.0184688	914.635	0.498956	0.00129413
VIT_08s0007g04860	Nodulin family protein	Metabolism.Primary metabolism.Protein metabolism and modification.Protein modification.Protein myristoylation	Metabolism.Cellular metabolism.Nitrogen and sulfur metabolism.Nitrogen metabolism.Nitrogen assimilation	-	-	-	-	-	-	Yes	114.075	-0.982199	0.000489487	131.261	-0.597938	0.00898175	29.1164	-0.869585	4.84244e-05	105.6	-0.392811	0.0275447	25.755	-0.185009	NA	8.18534	0.0463917	0.765773	5.56841	-0.0118592	0.911922	14.877	0.00945678	0.964206
VIT_18s0001g13360	Nodulin MtN21 family	Transport overview.Electrochemical Potential-driven Transporters.Porters.Drug/Metabolite Transporter.Plant Drug/Metabolite Exporter	-	-	-	-	-	-	-	Yes	82.4681	0.612956	0.0261327	41.5165	0.665172	0.00625983	6.55543	0.181469	0.269802	11.6807	-0.238647	NA	6.78979	0.138656	0.31506	14.4901	0.0501605	0.790264	10.3027	0.38509	0.00692096	7.90721	0.177763	0.387203
VIT_13s0084g00090	Nodulin MtN21 family	Transport overview.Electrochemical Potential-driven Transporters.Porters.Drug/Metabolite Transporter.Plant Drug/Metabolite Exporter	-	-	-	-	-	-	-	Yes	85.1221	1.25537	3.11621e-06	183.312	-0.189409	0.410106	56.4151	-1.06906	1.46806e-07	105.711	-1.06553	6.64475e-12	29.5819	-0.295909	0.056655	41.2509	-0.528835	0.00678068	13.5853	-0.263725	0.0831858	70.4722	-0.0469646	0.782029
VIT_01s0146g00260	Nodulin MtN3	Development.Root development	-	-	-	-	-	-	-	Yes	101.89	-0.245426	0.356796	231.606	0.66881	0.0059967	3214.65	0.776291	1.70615e-10	1864.04	0.437994	0.0116164	10340.9	0.143897	0.296504	10111.4	0.642295	2.99732e-10	5636.38	0.137762	0.15303	8691.34	0.605863	3.69838e-05
VIT_17s0000g00830	Nodulin MtN3 family	Development.Root development	-	-	-	-	-	-	-	Yes	335.128	0.802156	0.00438593	620.894	1.34204	7.82665e-11	3143.77	0.157631	0.196768	3487.47	-0.196576	0.201108	291.509	-0.155501	0.165459	194.816	-0.0199255	0.904881	127.886	-0.05641	0.624947	452.62	-0.313081	0.138055
VIT_03s0091g00680	NPY2 (naked pins in yuc mutants 2)	Signaling.Signaling pathway.Light Signaling	-	-	-	-	-	-	-	Yes	133.412	0.0880102	0.701284	96.2562	0.253628	0.221016	134.383	-0.214208	0.219002	51.9326	0.183814	0.303191	34.7557	0.354107	0.036808	39.7373	0.466545	0.0133053	37.3229	0.120189	0.457457	59.4241	0.0931593	0.651929
VIT_10s0003g00150	NSL1 (necrotic spotted lesions 1)	Cellular process.Cell growth and death.Cell death	-	-	-	-	-	-	-	Yes	568.072	-0.724413	0.00145562	1038.58	-0.118431	0.450626	511.832	-0.841188	2.06125e-09	1005.25	-0.282212	0.0623939	569.454	-0.23797	0.0362115	663.886	-0.19779	0.0361476	563.68	-0.203909	0.0657902	695.59	-0.327907	0.0115719
VIT_05s0062g00790	NSL1 (necrotic spotted lesions 1)	Cellular process.Cell growth and death.Cell death	-	-	-	-	-	-	-	Yes	756.857	-0.527565	0.0114211	843.391	0.0812097	0.636432	676.214	-0.0361319	0.782565	638.104	-0.0222994	0.837968	660.301	-0.283568	0.0490967	646.153	0.0125825	0.929319	509.443	-0.345637	0.0161392	804.598	-0.447089	0.00523534
VIT_15s0024g01470	Nuclear matrix protein 1	Unclear	-	-	-	-	-	-	-	Yes	209.61	-0.0543696	0.757224	217.337	0.134867	0.415011	229.011	-0.376782	0.00698865	216.67	-0.365784	0.00498337	119.251	-0.23291	0.105348	148.043	-0.125784	0.356173	110.964	-0.22248	0.121101	205.491	0.0709802	0.673491
VIT_10s0116g00570	Nuclear transport factor 2B	Transport overview.Primary Active Transporters.P-P-bond hydrolysis-driven transporters.Nuclear mRNA Exporter	Transport overview.Nucleocytoplasmic transport	-	-	-	-	-	-	Yes	180.654	0.189304	0.359597	300.163	0.472959	0.0305603	3030.68	0.391036	2.92453e-05	2019.52	0.205856	0.158784	10544.4	0.271701	0.027563	9387.46	0.349832	3.27328e-05	5247.17	0.316964	0.00492338	9266.18	0.463393	0.000400418
VIT_01s0026g00740	Nucleobase-ascorbate transporter 6 (NAT6)	Transport overview.Electrochemical Potential-driven Transporters.Porters.Nucleobase:Cation Symporter-2	Transport overview.Macromolecule transport.Nucleobase or ascorbate transport	-	-	-	-	-	-	Yes	297.555	0.226568	0.165643	303.996	0.656337	0.000413023	780.973	0.392616	0.0003486	597.969	0.666887	8.07169e-08	2628.67	0.157292	0.328218	2989.24	0.133596	0.166938	2875.94	0.169384	0.105295	3347.42	0.117304	0.402475
VIT_09s0002g02330	Nucleosome/chromatin assembly factor group A	Cellular process.Cellular component organization and biogenesis.Nucleus.Chromosome organization and biogenesis.Chromatin organization	-	-	-	-	-	-	-	Yes	1581.76	-0.00291244	0.980031	1722.45	-0.143078	0.241881	1557.25	-0.152092	0.0811575	1604.83	-0.184011	0.0753166	2678.33	-0.298246	0.0224823	4082.43	-0.565147	3.90917e-08	3535.58	-0.448023	0.000366414	4144.5	-0.552146	8.8839e-05
VIT_06s0004g07930	Nucleotidyltransferase family	Unknown	-	-	-	-	-	-	-	Yes	309.252	-0.242337	0.142543	388.803	0.185449	0.272838	425.124	0.253758	0.0462478	790.587	0.0203322	0.879193	1447.93	0.308882	0.0408169	2040.13	0.306876	0.000115182	1235.08	0.116952	0.148621	1593.21	-0.056122	0.612229
VIT_00s0203g00140	Octicosapeptide/Phox/Bem1p (PB1) domain-containing protein	Unknown	-	-	-	-	-	-	-	Yes	1116.46	0.0791452	0.558445	874.469	-0.0951626	0.645512	1093.83	-0.390617	0.000431233	1039.32	-0.408822	0.00128576	261.604	-0.195557	0.168083	211.004	-0.204	0.14971	189.257	0.0789807	0.569836	241.305	0.150406	0.394126
VIT_14s0066g00700	Oleosin H-isoform	Cellular process.Cellular component organization and biogenesis.Oil body organization and biogenesis	Development.Reproductive development.Seed development	-	-	-	-	-	-	Yes	16.0188	-0.273768	0.352651	19.7384	0.221941	0.320807	1056.5	-0.677161	3.17228e-06	801.036	-0.300775	0.0836037	1795.79	-0.470329	0.000509545	1223.2	-0.367242	0.0371133	1405.72	-0.0172044	0.916403	1757.55	-0.837746	2.2277e-06
VIT_04s0008g00540	Oleosin OLE-3	Cellular process.Cellular component organization and biogenesis.Oil body organization and biogenesis	Development.Reproductive development.Seed development	-	-	-	-	-	-	Yes	2.05674	-0.0652376	0.754726	2.29237	0.0384108	0.792953	20.8186	-0.380564	0.0716332	19.0579	-0.0770079	0.660257	37.3811	-0.165265	0.32117	42.1056	-0.496088	0.0100106	54.9992	-0.484543	0.00274923	58.3225	-0.56684	0.00763402
VIT_18s0001g00290	OPCL1 (OPC-8:0 COA ligase1)	Metabolism.Primary metabolism.Lipid metabolism.Fatty acid metabolism.Alpha-linolenic acid metabolism	Transport overview.Group translocators.Acyl CoA ligase-coupled transporters.Proposed Fatty Acid Transporter	Metabolism.Primary metabolism.Lipid metabolism.Fatty acid metabolism.Oxylipin biosynthesis	-	-	-	-	-	Yes	1718.66	-0.482972	0.0122106	1715.45	-0.350604	0.0155501	711.03	-0.338103	0.0202485	1020.41	-0.206956	0.163681	364.324	-0.177108	0.272819	357.872	-0.0668515	0.64745	249.298	-0.31048	0.0343338	363.991	-0.440483	0.0273399
VIT_01s0137g00290	Oxysterol binding protein	Unclear	-	-	-	-	-	-	-	Yes	788.323	0.0566631	0.719094	583.97	0.0330832	0.845575	443.133	-0.0181671	0.881142	392.367	0.138776	0.238715	123.337	-0.0121502	0.942918	116.906	0.315413	0.0584455	80.7595	0.365758	0.0200767	166.034	0.67647	2.07148e-05
VIT_08s0040g00780	P-coumaroyl shikimate 3'-hydroxylase isoform 1	Metabolism.Secondary metabolism.Phenylpropanoid metabolism.Phenylpropanoid biosynthesis	-	-	-	-	-	-	-	Yes	385.116	-0.571456	0.00172569	276.492	-0.145301	0.546899	111.673	-0.933163	7.73069e-08	136.876	-0.214464	0.224335	111.493	-0.146742	0.383633	78.5972	-0.23664	0.191417	157.281	-0.348239	0.0252233	115.191	-0.394334	0.0466
VIT_18s0001g14660	P-glycoprotein 13	Transport overview.Macromolecule transport.Multidrug transport.Multidrug ABC transport	-	-	-	-	-	-	-	Yes	81.7639	0.277029	0.253019	39.9011	0.27498	0.253594	66.07	0.744918	0.000295718	16.6222	0.375836	0.0163274	59.8158	0.31074	0.0542512	30.294	0.273869	0.0360719	34.0276	0.180325	0.261415	74.2129	0.836018	0.00024277
VIT_12s0034g01180	PAP/fibrillin family	Cellular process	-	-	-	-	-	-	-	Yes	140.632	0.396465	0.0869861	157.355	0.126669	0.596624	66.9583	-0.185379	0.342715	72.0629	0.253826	0.145657	38.9342	0.629551	0.000190869	51.2753	0.73343	8.13865e-05	24.6885	0.0688638	0.670792	61.0996	0.402907	0.0723837
VIT_04s0023g02450	Papain cysteine proteinase	Metabolism.Primary metabolism.Protein metabolism and modification.Proteolysis.Peptidase-mediated proteolysis	-	-	-	-	-	-	-	Yes	3156.94	0.097917	0.451127	2800.41	-0.0365466	0.797905	4956.69	-0.0975296	0.226921	4557.8	-0.142455	0.174881	2317.45	-0.40776	0.000667472	2591.67	-0.469592	9.49046e-07	1985.58	-0.386032	0.00011712	3049.35	-0.418364	0.000235628
VIT_18s0001g15660	Pathogen-related	Response to stimulus.Stress response.Abiotic stress response	-	-	-	-	-	-	-	Yes	60.3182	-0.710275	0.0155395	283.91	-0.202933	0.23284	22.8017	-0.483036	0.0230557	40.4854	-0.361093	0.0360401	29.733	0.24061	0.15181	29.7761	0.151282	0.440515	54.3263	-0.219143	0.175935	48.6938	0.0822559	0.716756
VIT_05s0077g01580	Pathogenesis protein 10 [Vitis vinifera]	Response to stimulus.Stress response.Biotic stress response	-	-	-	-	-	-	-	Yes	878.935	-0.483291	0.041488	2264.95	-0.554116	0.0196769	2409.55	-0.396487	0.00142174	2563.85	-0.107944	0.521959	10477.2	0.0961202	0.534646	8503.89	0.22617	0.0176188	10307.9	-0.224108	0.0594279	9941.35	0.119799	0.486554
VIT_15s0046g00070	PBP1 (pinoid-binding protein 1)	Signaling.Hormone Signaling.Auxin Signaling.Auxin transport	Signaling.Signaling pathway.Calcium sensors and Signaling	-	-	-	-	-	-	Yes	151.762	-0.269933	0.276609	156.662	0.271736	0.142304	67.5328	-0.472777	0.0216888	96.4453	-0.423185	0.0132631	21.835	-0.0136962	0.93425	10.7769	-0.072406	0.684071	10.5123	-0.0415799	0.743859	20.7384	0.496123	0.0295888
VIT_05s0051g00590	Pectate lyase	Cellular process.Cellular component organization and biogenesis.Cell wall organization and biogenesis.Cell wall metabolism.Cell wall catabolism.Pectin catabolism	-	-	-	-	-	-	-	Yes	984.919	0.443484	0.0338331	2949	0.732485	0.00243951	21270.2	-0.0161998	0.874564	18612.3	-0.285733	0.0208784	2198.24	-0.0309524	0.804839	1137.4	0.332502	0.0880023	811.694	0.0948327	0.345565	1903.85	1.12733	1.55739e-10
VIT_17s0000g09810	Pectate lyase	Cellular process.Cellular component organization and biogenesis.Cell wall organization and biogenesis.Cell wall metabolism.Cell wall catabolism.Pectin catabolism	-	-	-	-	-	-	-	Yes	30.6515	-0.112123	0.70334	63.3462	0.787706	0.0011431	5866.73	0.220307	0.262824	3459.28	-0.469346	0.000180115	530.824	-0.0907222	0.559829	507.56	0.201429	0.247524	661.143	0.29756	0.0492496	693.094	0.440136	0.00166283
VIT_12s0035g01900	Pectinesterase family	Cellular process.Cellular component organization and biogenesis.Cell wall organization and biogenesis.Cell wall metabolism.Cell wall modification.Pectin modification	-	-	-	-	-	-	-	Yes	3529.33	0.628132	0.00820331	4536.09	0.661069	0.00201103	13847.7	-0.0739414	0.437274	9899.46	0.156307	0.172121	4589.27	0.090075	0.561022	3022.72	0.41108	0.0105714	3122.27	0.122242	0.44805	7046.27	0.408983	0.0195199
VIT_10s0116g00590	Pectinesterase family	Cellular process.Cellular component organization and biogenesis.Cell wall organization and biogenesis.Cell wall metabolism.Cell wall modification.Pectin modification	-	-	-	-	-	-	-	Yes	105.387	0.109518	0.662103	47.5388	0.628145	0.00984417	208.281	0.878731	5.34128e-09	47.0342	0.487244	0.0063493	201.531	0.0161055	0.918211	195.203	0.262748	0.0421435	120.427	0.180843	0.24904	296.569	0.376275	0.0141586
VIT_15s0048g00500	Pectinesterase family	Cellular process.Cellular component organization and biogenesis.Cell wall organization and biogenesis.Cell wall metabolism.Cell wall modification.Pectin modification	-	-	-	-	-	-	-	Yes	5.81635	0.0972511	0.715565	18.3976	-0.093371	0.701202	37.5213	-0.665091	0.00163009	223.473	-0.486364	0.00304679	582.161	-0.220239	0.0990089	1015.78	-0.592516	0.00195759	559.397	-0.535873	0.000145525	600.292	-1.47268	2.22202e-15
VIT_15s0048g00480	Pectinesterase inhibitor	Cellular process.Cellular component organization and biogenesis.Cell wall organization and biogenesis	Metabolism.Primary metabolism.Carbohydrate metabolism.Carbohydrate metabolism enzyme inhibitor.Invertase/pectin methylesterase inhibitor family	-	-	-	-	-	-	Yes	0.803066	0.108055	0.458285	0.501908	0.0583475	0.391176	0.818597	0.0679567	0.356709	6.58951	-0.254023	0.0748674	11.7466	-0.0343765	0.821017	33.4706	-0.764931	0.000106046	10.8813	-0.28883	0.0370569	14.9802	-0.479775	0.0318555
VIT_16s0022g00940	Pectinesterase PME3	Cellular process.Cellular component organization and biogenesis.Cell wall organization and biogenesis.Cell wall metabolism.Cell wall modification.Pectin modification	-	-	-	-	-	-	-	Yes	48.8547	-0.994793	0.00031405	141.998	-0.264396	0.264824	119.849	-0.973965	5.45188e-08	423.19	-0.371119	0.0308857	6.63336	-0.201715	0.074093	2.12652	0.106763	0.37077	1.30065	0.0806704	0.218284	3.42214	-0.0784346	0.54686
VIT_14s0060g00270	Pentatricopeptide (PPR) repeat-containing	Diverse functions.Gene family with diverse functions.Pentatricopeptide domain family	-	-	-	-	-	-	-	Yes	52.9096	-0.341069	0.233059	25.9624	-0.221494	0.361916	134.691	0.356232	0.0335559	74.3191	0.491517	0.00383272	131.446	0.257034	0.0677412	168.08	0.23794	0.129568	122.008	-0.113096	0.455652	199.028	0.164283	0.381737
VIT_08s0007g08590	Pentatricopeptide (PPR) repeat-containing protein	Diverse functions.Gene family with diverse functions.Pentatricopeptide domain family	-	-	-	-	-	-	-	Yes	481.332	-0.42335	0.0150184	435.021	-0.139054	0.523668	303.692	-0.971222	8.64398e-14	519.736	-0.34943	0.0117997	420.013	-0.145952	0.308793	528.78	-0.0351337	0.743156	358.759	-0.0147866	0.911703	431.999	-0.0124532	0.933699
VIT_14s0060g01260	Peptide chain release factor 2	Metabolism.Primary metabolism.Protein metabolism and modification.Protein synthesis.Translation.Translational termination	-	-	-	-	-	-	-	Yes	52.2553	0.296486	0.230185	43.6567	-0.0336901	0.885235	57.8481	-0.0935858	0.637272	43.0828	-0.0187334	0.91649	59.217	0.319328	0.0436529	63.6487	0.338347	0.0464742	64.5958	0.106006	0.508755	101.478	0.361108	0.0436205
VIT_01s0026g02070	Peptidyl-prolyl cis-trans isomerase cyclophilin-type	Metabolism.Primary metabolism.Protein metabolism and modification.Protein folding.Peptidyl prolyl isomerase-mediated protein folding	-	-	-	-	-	-	-	Yes	156.327	0.110033	0.59155	138.706	0.100508	0.639162	204.722	0.11708	0.444397	146.259	0.159824	0.314845	65.8565	0.393202	0.0165267	69.6723	0.440837	0.0147191	47.938	0.185083	0.257577	92.3943	0.408155	0.0404959
VIT_07s0005g00140	Peripheral-type benzodiazepine receptor	Transport overview.Incompletely characterized transport systems.Functionally characterized transporters lacking identified sequences.Mitoc Outer Membrane Insertion Ptw	-	-	-	-	-	-	-	Yes	4.93989	0.0169915	0.948157	2.72472	0.0470713	0.744143	22.0359	-0.457349	0.0274211	97.4366	-0.373619	0.0185172	124.551	-0.0563084	0.702134	96.3675	-0.295518	0.128231	198.26	-0.186644	0.224756	167.862	-0.158599	0.424952
VIT_14s0060g01560	PHD finger transcription factor	Regulation overview.Regulation of gene expression.Regulation of transcription.Transcription factor.PHD family transcription factor	-	-	-	-	-	-	-	Yes	212.62	-0.44669	0.0287104	308.706	0.0280742	0.884749	340.466	-0.214656	0.0993917	575.524	-0.0747113	0.54222	644.541	-0.0782592	0.580567	989.106	-0.173113	0.0733035	875.24	-0.320971	0.00424459	774.635	-0.28853	0.0365867
VIT_13s0019g00490	PHD zinc finger protein	Unknown	-	-	-	-	-	-	-	Yes	465.328	0.223477	0.2143	508.373	0.153632	0.486502	436.327	0.0771899	0.532167	322.486	0.314235	0.0577417	403.08	0.361942	0.00591503	461.393	0.316994	0.00664882	388.572	0.15265	0.181559	508.931	0.258225	0.110793
VIT_03s0038g01050	Phenylalanine-tRNA ligase	Metabolism.Primary metabolism.Amino acid metabolism.Aromatic amino acid metabolism.Aromatic amino acid biosynthesis	Metabolism.Primary metabolism.Nucleobase, nucleoside, nucleotide, nucleic acid metabolism.Nucleic acid metabolism.RNA metabolism.tRNA metabolism.tRNA processing	Metabolism.Primary metabolism.Protein metabolism and modification.Protein synthesis.Translation.Amino acid activation	-	-	-	-	-	Yes	38.2478	0.850727	0.00131778	32.8019	0.747152	0.00160756	45.4129	0.163533	0.429304	47.8881	0.406768	0.019414	9.22673	0.185923	0.146944	4.89392	0.127946	0.364223	4.51378	0.0820096	0.432729	12.0536	0.671945	0.00237247
VIT_04s0008g05300	Phosphate translocator	Transport overview.Electrochemical Potential-driven Transporters.Porters.Drug/Metabolite Transporter.Triose-phosphate Transporter	Transport overview.Ion transport.Anion transport.Phosphate transport	Transport overview.Macromolecule transport.Carbohydrate transport.Sugar transport	-	-	-	-	-	Yes	391.653	-0.325702	0.0447285	318.211	-0.181296	0.371526	543.444	-0.0255216	0.820781	258.186	0.171261	0.212714	297.282	-0.314972	0.0101395	343.421	-0.257838	0.030825	432.653	0.0634502	0.594122	395.176	0.047498	0.76329
VIT_03s0017g01210	Phosphate-induced protein 1	Unclear	-	-	-	-	-	-	-	Yes	3659.6	0.0338412	0.862034	2297.74	0.016095	0.937281	1207.27	-0.00712417	0.947522	1073.77	0.0339953	0.839976	1567.09	-0.28562	0.0463029	1565.16	-0.518228	3.63185e-05	2846.43	-0.279404	0.0180831	2336.11	-0.747272	6.28586e-07
VIT_03s0038g03860	Phosphate-induced protein 1	Unclear	-	-	-	-	-	-	-	Yes	7007.04	-0.00605853	0.966546	1576.01	0.428327	0.0614309	4526.57	0.696886	4.2495e-08	1556.79	0.425642	0.0113606	2136.89	-0.327623	0.0200493	1273.32	0.229557	0.244971	1407.51	0.184408	0.162218	2873.52	0.0823685	0.714133
VIT_08s0007g01510	Phosphatidic acid phosphatase / PAP2	Metabolism.Primary metabolism.Lipid metabolism.Glycerolipid metabolism.Glycerophospholipid metabolism	Metabolism.Primary metabolism.Lipid metabolism.Ether lipid metabolism	Metabolism.Primary metabolism.Lipid metabolism.Sphingolipid metabolism	-	-	-	-	-	Yes	1427.75	-0.514873	0.0183995	2347.19	-0.391534	0.0111801	1959.98	-0.406388	0.000233801	3416.54	-0.228003	0.0199745	1257.29	-0.0935257	0.470581	1226.83	0.158035	0.237929	750.825	-0.0132034	0.905512	1675.86	-0.130572	0.426978
VIT_09s0002g06990	Phosphatidic acid phosphatase / PAP2	Metabolism.Primary metabolism.Lipid metabolism.Glycerolipid metabolism.Glycerophospholipid metabolism	Metabolism.Primary metabolism.Lipid metabolism.Ether lipid metabolism	Metabolism.Primary metabolism.Lipid metabolism.Sphingolipid metabolism	-	-	-	-	-	Yes	55.8052	-0.229846	0.351133	40.4564	-0.0096212	0.967377	65.8538	-0.0673875	0.73358	40.2877	-0.315648	0.0771317	84.8854	-0.31619	0.0494976	113.268	-0.437081	0.00959329	103.101	-0.373171	0.00955746	123.345	-0.507881	0.00822907
VIT_08s0040g02280	Phosphatidic acid phosphatase / PAP2	Metabolism.Primary metabolism.Lipid metabolism.Glycerolipid metabolism.Glycerophospholipid metabolism	Metabolism.Primary metabolism.Lipid metabolism.Ether lipid metabolism	Metabolism.Primary metabolism.Lipid metabolism.Sphingolipid metabolism	-	-	-	-	-	Yes	336.969	-0.213977	0.288044	426.897	0.0325721	0.87942	1240	-0.220072	0.0274416	2012.65	-0.263112	0.026461	1139.85	-0.0328105	0.803055	725.772	0.1213	0.279309	773.269	0.065298	0.56414	946.063	0.00858576	0.950479
VIT_15s0045g00370	Phosphatidylglycerol specific phospholipase C	Metabolism.Primary metabolism.Amino acid metabolism.Glycine, serine, and threonine metabolism	Metabolism.Primary metabolism.Carbohydrate metabolism.Monosaccharide metabolism.Inositol phosphate metabolism	Metabolism.Primary metabolism.Lipid metabolism.Glycerolipid metabolism.Glycerophospholipid metabolism	Metabolism.Primary metabolism.Lipid metabolism.Ether lipid metabolism	Signaling.Signaling pathway.Calcium sensors and Signaling	Signaling.Signaling pathway.Phospholipid Signaling	-	-	Yes	53.0822	-0.386663	0.162127	78.5352	0.388706	0.0925614	82.3914	-0.126585	0.511063	146.533	-0.359016	0.0439316	87.1711	-0.34528	0.0379689	146.019	-0.857272	4.03172e-06	247.622	-0.360014	0.0266293	82.3123	-1.17685	4.33604e-09
VIT_15s0046g00440	Phosphatidylinositol 3- and 4-kinase / ubiquitin	Signaling.Signaling pathway.Protein kinase	-	-	-	-	-	-	-	Yes	392.309	-0.762269	0.00110364	295.297	-0.155406	0.394574	331.641	-0.0117887	0.932624	408.555	0.147309	0.276803	781.875	-0.158819	0.215272	782.228	-0.102974	0.454727	680.404	-0.268174	0.0165185	1060.44	-0.414107	0.00663
VIT_14s0083g00880	Phosphatidylinositol 4-kinase type-II	Metabolism.Primary metabolism.Carbohydrate metabolism.Monosaccharide metabolism.Inositol phosphate metabolism	Signaling.Signaling pathway.Phosphatidylinositol Signaling	Signaling.Signaling pathway.Protein kinase	-	-	-	-	-	Yes	122.543	0.10869	0.586082	193.232	0.0574278	0.738062	291.542	0.230184	0.104042	285.333	0.267825	0.0267438	1600.36	-0.0219742	0.889048	2094.13	-0.307277	0.00168956	1565.79	-0.249576	0.0415083	1685.68	-0.31829	0.0138154
VIT_02s0012g01840	Phosphatidylinositol glycan, class X	Metabolism.Primary metabolism.Lipid metabolism.Glycolipid metabolism.GPI anchor biosynthesis	-	-	-	-	-	-	-	Yes	149.933	0.159608	0.407282	189.092	-0.148167	0.4799	127.203	-0.36914	0.0284419	176.639	-0.32699	0.0142559	113.996	0.212496	0.169809	154.623	-0.0805818	0.60439	143.446	0.0778812	0.570304	149.681	0.221513	0.244993
VIT_02s0012g00090	Phosphatidylinositol-4-phosphate 5-kinase	Metabolism.Primary metabolism.Carbohydrate metabolism.Monosaccharide metabolism.Inositol phosphate metabolism	Signaling.Signaling pathway.Phosphatidylinositol Signaling	Cellular process.Cellular component organization and biogenesis.Cytoskeleton organization and biogenesis.Actin organization and biogenesis	Transport overview.Macromolecule transport.Protein transport.Protein coat	-	-	-	-	Yes	802.817	0.416956	0.0197199	626.784	0.771282	5.16798e-05	1362.91	0.23148	0.0683159	937.309	-0.0938715	0.460278	843.716	0.157581	0.324387	955.551	0.499216	1.41149e-05	721.156	0.364311	0.00767663	1191.57	0.489812	0.00531351
VIT_02s0012g00620	Phosphoacetylglucosamine mutase	Metabolism.Primary metabolism.Carbohydrate metabolism.Monosaccharide metabolism.Amino sugar metabolism	-	-	-	-	-	-	-	Yes	118.691	-0.163626	0.414419	133.596	-0.0318065	0.870652	94.03	-0.317685	0.0968121	118.679	-0.120936	0.452084	82.1755	-0.493738	0.00179024	113.525	-0.416672	0.0078206	80.2871	-0.310041	0.0490538	117.179	-0.304797	0.0761474
VIT_15s0045g00380	Phosphoesterase	Unclear	-	-	-	-	-	-	-	Yes	223.28	-0.490423	0.0422649	382	0.14329	0.553011	209.505	-0.489917	0.00063202	425.962	-0.404668	0.0210595	129.702	-0.619068	7.43059e-05	245.264	-0.878568	1.26418e-06	280.316	-0.403018	0.0072349	151.234	-1.12304	2.88533e-09
VIT_17s0000g02430	Phosphoethanolamine N-methyltransferase	Metabolism.Primary metabolism.Lipid metabolism.Glycerolipid metabolism.Glycerophospholipid metabolism	-	-	-	-	-	-	-	Yes	454.766	0.0307933	0.882883	544.434	-0.517243	0.0335999	643.309	-0.144409	0.227908	524.798	-0.284837	0.056371	419.003	-0.418712	0.0125291	351.81	-0.376754	0.0208832	271.408	-0.2094	0.186521	493.038	-0.384339	0.0194101
VIT_11s0016g02850	Phosphofructokinase	Metabolism.Primary metabolism.Carbohydrate metabolism.Monosaccharide metabolism.Fructose and mannose metabolism	Metabolism.Primary metabolism.Carbohydrate metabolism.Glycolysis Gluconeogenesis	-	-	-	-	-	-	Yes	1782.19	-0.613832	0.00728208	2937.79	-0.288742	0.223835	2339.86	-0.31971	0.00016486	9068.89	-0.412485	0.0148444	2668.14	-0.362144	0.00435894	2635.98	-0.186901	0.0672079	1993.38	-0.0983719	0.206592	3370.89	-0.276395	0.0138556
VIT_04s0008g05120	Phospholipase/carboxylesterase	Metabolism.Cellular metabolism.Esterase activity	-	-	-	-	-	-	-	Yes	1119.14	0.374723	0.0113801	1194.45	0.06843	0.698493	612.486	0.42882	0.000109538	289.078	0.387097	0.00832497	47.8747	-0.123571	0.466362	36.6592	0.0923666	0.639755	30.7513	0.151806	0.355219	63.2315	0.145019	0.47571
VIT_09s0002g01730	Phospholipid-transporting ATPase	Transport overview.Primary Active Transporters.P-P-bond hydrolysis-driven transporters.P-type ATPase (P-ATPase).phospholipid transporting	Transport overview.Macromolecule transport.Lipid transport	-	-	-	-	-	-	Yes	525.641	-0.480277	0.0224028	534.163	0.123684	0.527085	445.458	0.137871	0.269068	379.08	0.373424	0.00567595	336.314	-0.255864	0.0156771	444.059	-0.275472	0.0151928	494.069	-0.0302078	0.798267	478.574	-0.237538	0.132293
VIT_00s2607g00010	Phosphoserine aminotransferase	Metabolism.Primary metabolism.Amino acid metabolism.Glycine, serine, and threonine metabolism	Metabolism.Primary metabolism.Coenzyme and prosthetic group metabolism.Pyridoxine metabolism	-	-	-	-	-	-	Yes	129.385	-0.278241	0.13496	123.388	-0.228354	0.338106	195.64	-0.325725	0.0327236	228.26	-0.480596	0.00127865	143.037	-0.485235	0.00138468	158.953	-0.568113	0.000104868	190.012	-0.332233	0.0067857	156.218	-0.296313	0.0879988
VIT_00s2579g00010	Phosphoserine aminotransferase	Metabolism.Primary metabolism.Amino acid metabolism.Glycine, serine, and threonine metabolism	Metabolism.Primary metabolism.Coenzyme and prosthetic group metabolism.Pyridoxine metabolism	-	-	-	-	-	-	Yes	155.686	-0.516239	0.0159973	190.358	-0.217319	0.369928	221.472	-0.252549	0.0792196	359.845	-0.326427	0.0428011	231.073	-0.639757	1.61542e-06	247.386	-0.533584	0.000797343	337.704	-0.459488	0.000107819	262.627	-0.535884	0.00103183
VIT_08s0007g01560	Photoassimilate-responsive protein	Unknown	-	-	-	-	-	-	-	Yes	622.069	-0.695639	0.0186035	1616.36	-0.192951	0.389808	409.953	-1.26638	3.31323e-09	1100	-0.0748698	0.654424	382.284	-0.719749	8.0277e-06	73.7138	-0.576448	0.00097114	277.297	-0.495505	NA	242.921	-0.982568	7.59867e-06
VIT_04s0044g01410	Photosystem I reaction center subunit N (PSAN)	Metabolism.Primary metabolism.Generation of metabolite precursors and energy.Photosynthesis.Photosystem I	Transport overview.Transmembrane Electron Carriers.Transmembrane 1-electron transfer carriers.Plant Photosystem I Supercomplex	-	-	-	-	-	-	Yes	2177.01	0.0178263	0.911126	1984.64	0.0313977	0.867617	347.873	0.0397864	0.755468	179.217	0.310509	0.0778479	14.7039	0.413151	0.00914808	21.8095	0.670752	0.000574884	8.25386	0.0368942	0.761987	23.6794	0.463569	0.0427954
VIT_12s0028g01080	Photosystem II oxygen-evolving complex precursor, 23kda PSBP	Metabolism.Primary metabolism.Generation of metabolite precursors and energy.Photosynthesis.Photosystem II	Transport overview.Primary Active Transporters.Light absorption-driven transporters.Photosynthetic Reaction Center	-	-	-	-	-	-	Yes	4448.55	0.0700966	0.617322	3710.61	0.186506	0.346298	1270.8	0.0495032	0.675094	968.114	0.390673	0.000505083	358.19	0.327134	0.0424159	289.064	0.718085	2.39573e-06	197.003	0.293825	0.0388225	346.676	0.583629	0.00514498
VIT_00s0207g00210	Photosystem II PsbO protein	Metabolism.Primary metabolism.Generation of metabolite precursors and energy.Photosynthesis.Photosystem II	Transport overview.Macromolecule transport.Protein transport.Thylakoid targeting pathway	Transport overview.Primary Active Transporters.Light absorption-driven transporters.Photosynthetic Reaction Center	-	-	-	-	-	Yes	4666.11	0.132959	0.392131	3911.45	0.223302	0.263418	2492.26	0.0630247	0.542133	1725.06	0.313172	0.00452327	405.556	0.331535	0.039393	360.731	0.79645	2.26081e-06	199.479	0.396999	0.0142009	426.437	0.903886	1.56169e-07
VIT_07s0129g00380	Phototropic-responsive NPH3	Regulation overview.Regulation of gene expression.Regulation of transcription.Transcription factor.TRAF	Signaling.Signaling pathway.Light Signaling	-	-	-	-	-	-	Yes	84.7182	0.355104	0.175283	33.7344	0.112512	0.637327	11.4246	0.148666	0.442539	12.0071	-0.0160778	0.920814	10.0243	0.407814	0.00656298	13.6298	0.370362	0.0250683	8.3753	0.0984701	0.462805	15.6555	0.31967	0.156221
VIT_12s0134g00010	Phototropic-responsive NPH3 protein	Signaling.Signaling pathway.Light Signaling	-	-	-	-	-	-	-	Yes	3.21057	0.242569	0.285113	4.87137	0.0304604	0.866615	21.2594	0.636249	0.00259565	4.57832	0.422342	0.000336294	1.39798	-0.0225182	0.747041	1.59534	0.00391985	0.964449	3.21811	0.0430079	0.653554	2.47391	0.200881	0.145612
VIT_06s0004g03700	Phototropin-1	Transport overview.Channels and pores.a-Type channels.The Voltage-gated Ion Channel	Signaling.Signaling pathway.Light Signaling.Blue light Signaling	-	-	-	-	-	-	Yes	700.037	-0.146795	0.338104	353.082	0.207146	0.301468	522.391	0.39931	0.00577521	300.029	0.170479	0.226369	147.821	0.116384	0.469966	220.069	0.530418	0.00216449	147.441	0.326839	0.0435314	241.711	0.432046	0.0122865
VIT_03s0038g04210	Phototropin-2	Transport overview.Channels and pores.a-Type channels.The Voltage-gated Ion Channel	Signaling.Signaling pathway.Light Signaling.Blue light Signaling	-	-	-	-	-	-	Yes	43.6017	0.122551	0.657201	28.3999	0.245544	0.297496	57.4685	0.204304	0.309598	81.9635	0.278324	0.116762	83.9053	0.46831	0.00429773	102.549	0.509727	0.00776761	100.164	0.305278	0.0602052	205.502	0.488065	0.0151844
VIT_07s0005g00340	Phytochrome A-associated F-box protein	Signaling.Signaling pathway.Light Signaling.Red/Far red light Signaling	-	-	-	-	-	-	-	Yes	724.935	0.232181	0.108422	572.829	0.175165	0.358217	984.242	-0.312287	0.00262893	1332.14	-0.0395559	0.650996	638.353	0.200624	0.0825661	680.322	0.162688	0.195806	638.73	0.291923	0.00274657	703.497	0.365528	0.0043811
VIT_03s0063g01750	PI-3-kinase-related kinase SMG-1	Signaling.Signaling pathway.TOR Signaling pathway	Metabolism.Primary metabolism.Carbohydrate metabolism.Monosaccharide metabolism.Inositol phosphate metabolism	-	-	-	-	-	-	Yes	374.671	0.0277254	0.879798	327.93	0.0866903	0.624617	482.509	0.315063	0.0210348	366.847	0.311389	0.0235432	438.803	0.287225	0.0345606	718.836	0.0478435	0.605148	476.611	0.27183	0.0118484	692.318	-0.0835734	0.651969
VIT_18s0122g00830	PMI1 (plastid movement impaired1)	Unknown	-	-	-	-	-	-	-	Yes	515.674	0.180245	0.213432	302.058	0.155414	0.466219	446.518	0.416176	0.0029519	297.991	0.0316747	0.79761	127.671	0.17703	0.257668	175.933	0.407581	0.0109293	141.623	0.284868	0.0357211	180.731	0.536021	0.00108038
VIT_19s0014g00450	PMR5 (powdery mildew resistant 5)	Response to stimulus.Stress response.Biotic stress response	-	-	-	-	-	-	-	Yes	1583.19	0.582685	0.00560569	2234.14	0.123494	0.5374	7517.53	0.502587	1.66646e-06	2053.69	0.345595	0.0484758	3433.8	0.190367	0.169961	2134.87	0.469942	0.00357671	1629.25	0.44932	0.0027902	3123.47	0.490042	0.000250239
VIT_02s0025g00260	Polygalacturonase GH28	Cellular process.Cellular component organization and biogenesis.Cell wall organization and biogenesis.Cell wall metabolism.Cell wall modification.Pectin modification	-	-	-	-	-	-	-	Yes	12.4726	-0.113644	0.700472	12.3184	-0.107674	0.589435	2.3841	0.0329185	0.784244	4.50598	0.119901	0.346211	92.1857	0.566937	0.00067048	60.3735	0.515233	0.00913191	37.8761	0.314349	0.0554558	42.0133	0.571979	0.0124169
VIT_01s0011g01300	Polygalacturonase QRT3	Cellular process.Cellular component organization and biogenesis.Cell wall organization and biogenesis.Cell wall metabolism.Cell wall modification.Pectin modification	-	-	-	-	-	-	-	Yes	44.7209	-0.0660392	0.821983	19.5885	0.02375	0.900694	64.1463	0.712037	0.000459435	17.4873	0.385504	0.0175327	38.7333	0.293904	0.0802731	30.0961	-0.103122	0.600857	48.1781	-0.107919	0.510603	44.4909	0.324761	0.129465
VIT_00s0480g00040	Polyphenol oxidase II, chloroplast precursor	Metabolism.Primary metabolism.Amino acid metabolism.Aromatic amino acid metabolism.Tyrosine metabolism.Tyrosine catabolism	Transport overview.Incompletely characterized transport systems.Recognized transporters of unknown biochemical mechanism.Iron/Lead Transporter.Oxidase-dep Fe2+ Transporter	Metabolism.Primary metabolism.Amino acid metabolism.Amino acid catabolism	Metabolism.Secondary metabolism.Aromatic compound metabolism.Rosmarinic acid biosynthesis	Response to stimulus.Stress response.Abiotic stress response.Oxidative stress response	-	-	-	Yes	201.444	-1.31022	4.3691e-07	209.955	-0.37642	0.122224	94.8985	-0.580417	0.00138452	187.352	-0.272224	0.124656	187.66	-0.270713	0.110702	139.195	-0.710011	0.000164492	256.991	-0.326396	0.0345047	103.404	-0.622119	0.0040421
VIT_16s0050g02640	Polypyrimidine tract-binding protein 2	Unknown	-	-	-	-	-	-	-	Yes	734.384	-0.140505	0.332419	713.28	0.114565	0.50536	727.987	-0.247553	0.0198528	584.02	-0.372042	0.00383897	413.387	-0.141129	0.200006	506.827	-0.180102	0.127424	467.364	-0.153218	0.143792	581.684	-0.227287	0.164027
VIT_06s0061g01380	Pop3 peptide	Response to stimulus.Stress response.Biotic stress response	-	-	-	-	-	-	-	Yes	381.263	-0.0566903	0.814493	545.141	-0.280588	0.217244	133.451	-0.49034	0.00400113	136.443	-0.436822	0.0144964	2.71141	0.0327111	0.673216	0.545161	-0.0313633	0.603891	1.75907	-0.0119406	0.854508	3.46224	0.129355	0.415301
VIT_04s0023g01110	PQ-loop repeat protein	Unknown	-	-	-	-	-	-	-	Yes	4598.11	0.324631	0.114724	4001.33	0.474452	0.021979	20444	0.216378	0.0414091	6975.97	0.519545	0.00242211	5502.26	0.299464	0.0633307	4121.75	0.911276	1.06612e-09	2937.15	0.247597	0.125923	6510.08	0.650394	2.13683e-06
VIT_06s0061g01300	Prephenate dehydratase	Metabolism.Primary metabolism.Amino acid metabolism.Aromatic amino acid metabolism.Aromatic amino acid biosynthesis	Metabolism.Cellular metabolism.Shikimate metabolism	Metabolism.Primary metabolism.Amino acid metabolism.Amino acid biosynthesis	-	-	-	-	-	Yes	1740.33	-0.686209	0.00039199	624.556	-0.0610197	0.774259	248.36	-0.111144	0.461588	300.42	-0.20075	0.222202	505.93	-0.379128	0.00463525	352.55	-0.605247	0.00046328	586.409	-0.405518	0.00126722	376.218	-0.839207	1.98637e-07
VIT_04s0023g01000	PRLI-interacting factor G-like protein	Unclear	-	-	-	-	-	-	-	Yes	139.766	0.0154215	0.943444	91.4254	0.33048	0.122369	164.219	0.428246	0.00717045	117.874	0.444622	0.00323209	645.2	0.10168	0.496564	583.187	0.0243205	0.833577	543.108	-0.0608081	0.593189	769.028	0.0932547	0.450995
VIT_03s0088g01180	Proline iminopeptidase	Metabolism.Primary metabolism.Amino acid metabolism.Arginine and proline metabolism	Metabolism.Primary metabolism.Protein metabolism and modification.Proteolysis	-	-	-	-	-	-	Yes	1119.36	-0.618253	0.0352868	937.048	-0.291149	0.220423	1173.31	-0.317732	0.0163782	1686.69	-0.274772	0.0272194	1270.05	-0.0788348	0.486627	1396.17	-0.202118	0.213895	620.921	-0.318009	0.00518272	1789.39	-0.594879	0.000194802
VIT_15s0046g02160	Proline iminopeptidase	Metabolism.Primary metabolism.Amino acid metabolism.Arginine and proline metabolism	Metabolism.Primary metabolism.Protein metabolism and modification.Proteolysis	-	-	-	-	-	-	Yes	245.44	-0.113019	0.479439	249.635	-0.0295309	0.860945	191.259	0.152665	0.333891	152.871	0.0560732	0.685863	57.6985	-0.0680242	0.681074	66.8443	0.55449	0.00226969	38.5137	0.435262	0.00796999	64.6777	0.410625	0.0411605
VIT_03s0017g02260	Protease inhibitor/seed storage/lipid transfer protein (LTP)	Transport overview.Macromolecule transport.Lipid transport	-	-	-	-	-	-	-	Yes	1779.64	-0.853287	3.19249e-05	1002.33	-0.126693	0.602936	135.29	-0.971041	1.26829e-08	128.146	-0.384308	0.0307928	14.0744	-0.297541	0.0698747	5.73912	-0.365533	0.0134674	11.6589	-0.280078	0.0399393	8.2757	-0.416146	0.0328501
VIT_09s0002g00350	Proteasome 20S alpha subunit E2 (PAE2)	Metabolism.Primary metabolism.Protein metabolism and modification.Proteolysis.cytoplasmic and nuclear protein degradation.Ubiquitin-mediated proteolysis.Proteasome	-	-	-	-	-	-	-	Yes	551.877	-0.0915379	0.52623	594.58	-0.111815	0.521434	903.854	-0.315858	0.00440652	754.515	-0.427748	5.3804e-06	639.519	-0.267809	0.0155657	747.813	-0.547408	2.53479e-07	711.733	-0.395187	3.13419e-05	923.029	-0.432931	0.000334333
VIT_19s0015g00980	Protein CWC15	Metabolism.Primary metabolism.Nucleobase, nucleoside, nucleotide, nucleic acid metabolism.Nucleic acid metabolism.RNA metabolism.RNA processing.mRNA processing.mRNA splicing	Metabolism.Primary metabolism.Protein metabolism and modification.Protein folding	-	-	-	-	-	-	Yes	1068.74	0.169344	0.189291	1404.87	-0.295456	0.0857772	1115.61	0.0278514	0.796536	1705.34	0.060263	0.592625	2126.27	0.174823	0.0268837	2672.13	0.170374	0.0291566	2265.45	-0.0333987	0.695077	2736.89	0.187966	0.0783566
VIT_04s0008g02900	Protein disulfide isomerase	Metabolism.Primary metabolism.Protein metabolism and modification.Protein folding.Disulfide bond rearrangement	-	-	-	-	-	-	-	Yes	386.301	0.459265	0.00791937	489.13	0.109852	0.594983	445.648	0.0496943	0.686435	358.389	0.195573	0.143672	171.85	0.322212	0.046283	294.858	0.554181	0.000104261	170.413	0.267319	0.0530157	276.86	0.4274	0.0189251
VIT_16s0039g01870	Protein kinase	Signaling.Signaling pathway.Protein kinase	-	-	-	-	-	-	-	Yes	551.121	-0.385099	0.189501	211.759	-0.0431495	0.853893	188.754	-0.327358	0.0317131	337.355	-0.363212	0.0215977	109.261	-0.299548	0.0706437	84.7177	-0.351715	0.0595031	47.5628	-0.511535	0.00159735	120.94	-0.751372	0.000436322
VIT_08s0007g05560	Protein kinase	Signaling.Signaling pathway.Protein kinase	-	-	-	-	-	-	-	Yes	187.443	-0.127907	0.631266	258.658	-0.417662	0.0621057	182.552	-0.48809	0.00533659	329.124	-0.284392	0.0339125	117.559	0.0364914	0.814755	74.0735	0.200037	0.301627	62.9224	0.026873	0.867543	126.827	0.0341234	0.86504
VIT_13s0019g01080	Protein kinase APK1B	Signaling.Signaling pathway.Protein kinase	-	-	-	-	-	-	-	Yes	204.68	-0.673614	0.00531788	273.934	-0.238974	0.325122	83.8813	-0.422291	0.023085	173.79	-0.434502	0.0134602	31.2946	-0.316209	0.0386915	55.8752	0.00830736	0.96436	43.7258	-0.0231954	0.887499	35.5474	-0.436094	0.0564076
VIT_09s0070g00490	Protein phosphatase 2C	Signaling.Signaling pathway.Protein phosphatase.PP2C	-	-	-	-	-	-	-	Yes	767.796	-0.499932	0.00724869	1528.86	-0.407443	0.0441693	812.837	-0.436278	7.6202e-05	1882.14	-0.274988	0.0205024	905.543	-0.253701	0.0157156	1097.51	-0.256921	0.0095694	956.283	-0.106868	0.362501	1206.32	-0.0689208	0.617627
VIT_06s0004g06840	Protein phosphatase 2C	Signaling.Signaling pathway.Protein phosphatase.PP2C	-	-	-	-	-	-	-	Yes	2835.25	-0.278991	0.345978	247.807	-0.185243	0.446937	700.498	0.850846	4.47789e-11	900.917	0.0387637	0.805282	1391.84	0.133641	0.321881	1502.5	-0.100725	0.442795	871.902	-0.29934	0.0196881	1336.72	-0.407193	0.0141903
VIT_18s0001g09390	Protein phosphatase 2C	Signaling.Signaling pathway.Protein phosphatase.PP2C	-	-	-	-	-	-	-	Yes	663.846	-0.406553	0.0375646	524.679	-0.133991	0.526749	121.579	-0.50157	0.00537937	234.175	0.201515	0.144616	107.935	-0.249104	0.114486	129.374	0.112637	0.469954	95.8609	-0.460061	0.00232154	155.319	-0.479966	0.0139224
VIT_08s0007g00310	Protein phosphatase 2C POLTERGEIST-like 4	Signaling.Signaling pathway.Protein phosphatase.PP2C	Development.Meristem organization and activity	-	-	-	-	-	-	Yes	406.125	-0.538555	0.0630574	176.417	-0.148216	0.527044	182.3	0.393697	0.0166526	517.036	-0.162889	0.251374	125.7	-0.243435	0.144161	142.044	-0.487698	0.0129954	41.7192	-0.612414	0.000177982	138.944	-0.639511	0.00431845
VIT_02s0087g00750	Proteinase inhibitor I4, serpin	Metabolism.Primary metabolism.Protein metabolism and modification.Proteolysis.Protease inhibition	-	-	-	-	-	-	-	Yes	42.9054	-0.672223	0.0230614	86.439	0.415314	0.0860274	3.09171	-0.0535264	0.684046	118.03	-0.257849	0.0567324	29.4306	-0.493141	0.000761127	81.9528	-1.14388	5.94155e-09	52.1049	-0.0674325	0.494513	24.3608	-0.270626	0.236299
VIT_09s0002g04130	Proton-dependent oligopeptide transport (POT) family protein	Transport overview.Electrochemical Potential-driven Transporters.Porters.Proton-dependent Oligopeptide Transporter	Transport overview.Macromolecule transport.Oligopeptide transport	-	-	-	-	-	-	Yes	608.203	0.289897	0.0496269	802.246	0.358678	0.0289271	615.813	0.160609	0.208928	690.704	0.098066	0.434063	87.0683	0.0486491	0.765606	133.131	0.369457	0.021528	138.383	0.240736	0.142537	155.155	0.561726	0.00288527
VIT_18s0041g00560	Proton-dependent oligopeptide transport (POT) family protein	Transport overview.Electrochemical Potential-driven Transporters.Porters.Proton-dependent Oligopeptide Transporter	Transport overview.Macromolecule transport.Oligopeptide transport	-	-	-	-	-	-	Yes	41.3063	0.361173	0.186268	56.8329	0.229387	0.333876	347.118	0.737816	2.92934e-06	96.1649	0.625348	0.000369037	29.0864	0.0909791	0.522496	5.38239	0.210756	0.135661	4.65578	0.026464	0.799077	18.6117	0.914781	4.6624e-05
VIT_13s0067g03200	Proton-dependent oligopeptide transport (POT) family protein	Transport overview.Electrochemical Potential-driven Transporters.Porters.Proton-dependent Oligopeptide Transporter	Transport overview.Macromolecule transport.Oligopeptide transport	-	-	-	-	-	-	Yes	167.576	-0.00553507	0.97773	210.748	-0.175372	0.444506	178.94	-0.320564	0.0417204	152.429	-0.446808	0.00994449	606.734	0.106008	0.507007	720.139	-0.00624684	0.971603	929.443	0.351695	0.00378638	578.877	-0.0405088	0.840433
VIT_13s0019g02460	Proton-dependent oligopeptide transport (POT) family protein	Transport overview.Electrochemical Potential-driven Transporters.Porters.Proton-dependent Oligopeptide Transporter	Transport overview.Macromolecule transport.Oligopeptide transport	-	-	-	-	-	-	Yes	4.38575	-0.146306	0.531609	9.83404	-0.153767	0.473943	16.3357	0.0230084	0.909862	12.1629	0.0897854	0.591621	17.9524	0.405817	0.00546875	37.0346	0.607138	0.00197737	13.4671	0.184069	0.165045	49.3902	0.496632	0.0286008
VIT_15s0021g00330	Proton-dependent oligopeptide transport (POT) family protein	Transport overview.Electrochemical Potential-driven Transporters.Porters.Proton-dependent Oligopeptide Transporter	Transport overview.Macromolecule transport.Oligopeptide transport	-	-	-	-	-	-	Yes	26.4538	-0.597208	0.0377071	33.1357	-0.474052	0.0511212	47.6023	-0.394385	0.0594754	30.289	-0.486511	0.00595508	45.3431	-0.426746	0.0119234	82.9077	-0.343063	0.0620957	62.6035	-0.568141	0.000388947	74.3667	-0.643283	0.00243912
VIT_17s0000g05550	Proton-dependent oligopeptide transport (POT) family protein	Transport overview.Electrochemical Potential-driven Transporters.Porters.Proton-dependent Oligopeptide Transporter	Transport overview.Macromolecule transport.Oligopeptide transport	-	-	-	-	-	-	Yes	1348.19	0.179533	0.198552	1735.57	-0.638486	0.00770882	292.662	-0.427496	0.0065236	706.187	-0.347763	0.0355497	74.2511	-0.269741	0.0917199	57.8466	0.0537295	0.784859	41.2157	-0.364423	0.0264605	101.844	0.00389052	0.986224
VIT_11s0016g01400	PSBX (photosystem II subunit X)	Metabolism.Primary metabolism.Generation of metabolite precursors and energy.Photosynthesis.Photosystem II	-	-	-	-	-	-	-	Yes	1276.23	0.0770294	0.671211	802.758	0.349102	0.107227	281.536	-0.128812	0.36327	190.297	0.00299688	0.983379	19.0834	0.0350575	0.834159	22.7589	0.52123	0.00828205	21.9786	0.369067	0.0208502	23.4711	0.498198	0.0293479
VIT_07s0104g00850	Pto kinase interactor	Signaling.Signaling pathway.Protein kinase	-	-	-	-	-	-	-	Yes	71.7337	-0.69076	0.00908507	120.772	-0.292537	0.226367	13.697	-0.336861	0.0917122	53.1472	-0.373912	0.0336448	15.0284	-0.438867	0.00657066	40.1381	-0.792697	4.31769e-05	42.8036	-0.175815	0.282863	26.903	-0.624693	0.00634476
VIT_01s0011g06290	Purple acid phosphatase 3 ATPAP3/PAP3	Metabolism.Primary metabolism.Coenzyme and prosthetic group metabolism.Riboflavin metabolism	Metabolism.Cellular metabolism.Phosphate metabolism	-	-	-	-	-	-	Yes	184.757	0.324723	0.0852495	157.009	0.311331	0.144273	224.378	-0.205756	0.19545	317.625	-0.297188	0.038007	1088.78	-0.336865	0.000285348	1094.81	-0.476208	0.000105308	1171.07	-0.338573	0.00319165	1038.66	-0.489553	0.00334922
VIT_18s0001g13330	Purple acid phosphatase 32- ATPAP32/PAP32	Metabolism.Primary metabolism.Coenzyme and prosthetic group metabolism.Riboflavin metabolism	Metabolism.Cellular metabolism.Phosphate metabolism	-	-	-	-	-	-	Yes	196.792	0.324246	0.0900706	218.374	-0.0571252	0.77683	183.725	0.467284	0.00252466	119.582	0.442457	0.00365009	122.061	0.215208	0.155604	168.723	0.313038	0.0232368	125.905	0.323136	0.0318443	184.56	0.324362	0.0438234
VIT_13s0019g02360	Pyrroline-5-carboxylate synthetase	Metabolism.Primary metabolism.Amino acid metabolism.Arginine and proline metabolism.Urea cycle	-	-	-	-	-	-	-	Yes	1613.01	0.0180261	0.87449	1831.66	0.144164	0.365137	2874.47	-0.0582074	0.470368	3598.88	-0.122762	0.179784	1548.75	0.229282	0.0279663	1759.33	0.20844	0.045027	1645.27	-0.0866519	0.456108	2392.9	0.1012	0.399797
VIT_08s0217g00100	Pyruvate decarboxylase isozyme 2	Metabolism.Primary metabolism.Carbohydrate metabolism.Glycolysis Gluconeogenesis	Metabolism.Primary metabolism.Organic acid metabolism.Pyruvate fermentation	-	-	-	-	-	-	Yes	4384.5	-0.521213	0.0249818	6721.33	0.101421	0.659996	6742.42	-0.22959	0.00824149	12183.2	-0.338258	0.0518686	5242.25	-0.669858	2.56135e-08	6189.12	-0.399851	0.00301644	5437.8	-0.120654	0.166308	5640.37	-0.581886	2.41104e-05
VIT_02s0025g02920	Quercetin 3-O-methyltransferase 1	Metabolism.Secondary metabolism.Phenylpropanoid metabolism.Flavonoid metabolism.Flavonoid biosynthesis	-	-	-	-	-	-	-	Yes	62.0701	-0.900382	0.00231307	99.6027	-0.0726645	0.762021	211.333	-0.168501	0.260976	390.008	-0.137824	0.403687	484.023	-0.0687567	0.612041	746.651	-0.346593	0.00544	564.306	-0.234623	0.0375541	780.154	-0.448316	0.00517134
VIT_18s0001g06460	Queuine tRNA-ribosyltransferase	Metabolism.Primary metabolism.Nucleobase, nucleoside, nucleotide, nucleic acid metabolism.Nucleotide metabolism.Purine metabolism	-	-	-	-	-	-	-	Yes	94.5958	-0.934862	0.000443532	238.614	-0.478815	0.0493137	30.499	-0.921365	1.64641e-05	68.7985	-0.0266334	0.876442	6.80046	-0.197526	0.131215	6.45446	-0.0930678	0.558127	2.42772	-0.0158451	0.862175	8.06474	-0.234293	0.235104
VIT_15s0024g00440	R protein PRF disease resistance protein	Response to stimulus.Stress response.Biotic stress response.Plant-pathogen interaction.R proteins from Plant-pathogen interaction	-	-	-	-	-	-	-	Yes	26.0171	0.574452	0.0436187	22.0199	0.429509	0.0718068	28.35	0.704336	0.00100109	17.3103	0.524053	0.00265473	57.3523	0.397509	0.018784	55.0347	0.189567	0.292141	70.1994	0.394223	0.014791	52.2024	0.301923	0.176651
VIT_07s0197g00240	R protein disease resistance protein	Response to stimulus.Stress response.Biotic stress response.Plant-pathogen interaction.R proteins from Plant-pathogen interaction	-	-	-	-	-	-	-	Yes	495.573	-0.711956	0.00676484	97.1274	-0.165139	0.362451	80.6143	0.596131	0.00446234	105.513	0.38937	0.0287345	158.627	0.4899	0.00225149	111.283	0.378127	0.0311569	66.0701	-0.136963	0.398512	153.047	0.14507	0.466635
VIT_18s0041g01620	R protein L6	Response to stimulus.Stress response.Biotic stress response.Plant-pathogen interaction.R proteins from Plant-pathogen interaction	-	-	-	-	-	-	-	Yes	139.3	0.356673	0.112169	116.303	0.0858564	0.661094	157.811	0.724703	5.97139e-05	99.7871	0.407437	0.0176419	76.1014	-0.194548	0.210863	167.171	-0.253746	0.113346	65.945	-0.00314242	0.983563	146.51	-0.30917	0.0926733
VIT_00s0467g00030	R protein MLA10	Response to stimulus.Stress response.Biotic stress response.Plant-pathogen interaction.R proteins from Plant-pathogen interaction	-	-	-	-	-	-	-	Yes	69.652	0.162199	0.537179	66.714	0.107197	0.636662	94.5759	0.45543	0.0202389	60.4932	0.193867	0.260102	148.299	0.307645	0.0297712	373.757	0.444564	0.00152459	244.392	0.0984563	0.479662	329.268	-0.0412399	0.847322
VIT_18s0001g11250	R protein MLA10	Response to stimulus.Stress response.Biotic stress response.Plant-pathogen interaction.R proteins from Plant-pathogen interaction	-	-	-	-	-	-	-	Yes	1031.99	-0.293839	0.0435034	1523.26	0.021921	0.916277	1768.89	-0.482504	5.44655e-06	2263.08	-0.195204	0.0390962	1669.3	-0.162468	0.0968889	2044.73	0.0213993	0.853317	1666.02	-0.169544	0.132717	1577.03	-0.0783899	0.578634
VIT_15s0024g00400	R protein MLA10	Response to stimulus.Stress response.Biotic stress response.Plant-pathogen interaction.R proteins from Plant-pathogen interaction	-	-	-	-	-	-	-	Yes	2169.16	-0.408581	0.153519	610.398	0.0189784	0.936525	670.676	-0.0782615	0.602959	495.394	0.043921	0.70006	322.874	-0.022054	0.892821	257.099	-0.332992	0.0523354	229.289	-0.34595	0.0338252	283.329	-0.781374	0.000118554
VIT_04s0008g05030	Ras GTP-binding protein (RAN3)	Transport overview.Nucleocytoplasmic transport.Nuclear pore complex	Signaling.Signaling pathway.G-protein signaling pathway	Cellular process.Cellular component organization and biogenesis.Ribosome organization and biogenesis	Transport overview.Macromolecule transport.RNA transport	-	-	-	-	Yes	1443.77	-0.0717924	0.614713	2022.15	-0.0131206	0.941081	3432.27	-0.341036	0.000343577	3920.73	-0.162988	0.200463	3988.63	-0.269729	0.00142902	4415.84	-0.258759	0.00984258	5067.22	-0.194953	0.029029	5309.22	-0.284744	0.0246002
VIT_09s0002g05940	Ras GTP-binding protein (RAN3)	Transport overview.Nucleocytoplasmic transport.Nuclear pore complex	Signaling.Signaling pathway.G-protein signaling pathway	Cellular process.Cellular component organization and biogenesis.Ribosome organization and biogenesis	Transport overview.Macromolecule transport.RNA transport	-	-	-	-	Yes	1321.1	-0.0575036	0.637973	1788.62	0.0798786	0.597126	1672.27	0.0458735	0.680559	2175.95	-0.2657	0.0436746	3657.42	-0.176931	0.214908	5241.29	-0.37235	0.00213492	5907.78	-0.258669	0.00918994	5422.97	-0.342026	0.0337793
VIT_04s0008g03930	RD22	Response to stimulus.Stress response.Abiotic stress response.Drought stress response	-	-	-	-	-	-	-	Yes	7881.17	0.113177	0.445274	5467.36	-0.133203	0.398881	5720.29	0.353923	0.00275283	4052.76	0.265233	0.0101046	8313.69	0.182478	0.221279	5008.92	0.357746	0.0245206	6658.48	0.302918	0.0191974	7033.22	0.470671	0.0035945
VIT_01s0011g05870	RDR1 (RNA-dependent RNA polymerase 1)	Metabolism.Primary metabolism.Nucleobase, nucleoside, nucleotide, nucleic acid metabolism.Nucleic acid metabolism.RNA metabolism.RNA processing	-	-	-	-	-	-	-	Yes	66.0064	0.57834	0.0397895	83.3422	0.814152	0.000803801	103.874	0.704801	0.000181453	89.3096	0.983292	2.10871e-08	67.0285	0.712996	2.33299e-05	68.5238	0.926996	1.54173e-06	77.9021	0.470149	0.00311243	89.6042	1.45051	8.21129e-13
VIT_01s0011g05880	RDR1 (RNA-dependent RNA polymerase 1)	Metabolism.Primary metabolism.Nucleobase, nucleoside, nucleotide, nucleic acid metabolism.Nucleic acid metabolism.RNA metabolism.RNA processing	-	-	-	-	-	-	-	Yes	1503.13	-0.144046	0.359259	1541.63	0.0854749	0.664598	1495.72	0.228157	0.0190228	1174.11	0.458511	0.0009456	1052.76	0.0814176	0.397703	1042.63	0.250387	0.00514136	962.36	0.0658213	0.489915	1229.26	0.191964	0.23162
VIT_03s0180g00090	Receptor kinase	Signaling.Signaling pathway.Protein kinase	-	-	-	-	-	-	-	Yes	418.939	-0.29345	0.069952	199.539	0.0038652	0.986503	67.9941	0.121626	0.532213	53.6227	0.0043982	0.979483	35.9073	-0.411728	0.0149792	69.6105	-0.425364	0.0172523	67.9661	-0.168659	0.29182	62.7099	-0.48572	0.0226527
VIT_18s0001g09550	Receptor kinase TRKe	Signaling.Signaling pathway.Protein kinase	-	-	-	-	-	-	-	Yes	56.5184	-0.599017	0.0146348	34.1067	0.121926	0.613743	45.427	-0.714885	0.000557085	70.9819	-0.366097	0.0382112	122.656	0.0353685	0.784423	341.174	-0.913931	8.67208e-08	397.391	-0.137249	0.314326	184.73	-0.895502	2.60502e-05
VIT_06s0009g01640	Receptor protein kinase	Signaling.Signaling pathway.Protein kinase	-	-	-	-	-	-	-	Yes	78.0385	0.0176961	0.942799	36.6077	0.148124	0.542201	46.971	0.515207	0.0160913	26.1935	0.350588	0.0481992	6.44755	0.161183	0.233028	12.8214	0.127493	0.497056	9.86375	0.0656855	0.63423	13.9276	-0.169364	0.405626
VIT_10s0092g00710	Receptor protein kinase	Signaling.Signaling pathway.Protein kinase	-	-	-	-	-	-	-	Yes	106.388	0.136432	0.524394	161.891	-0.162825	0.395825	236.389	0.00214366	0.988043	455.8	-0.381893	0.00643544	294.583	-0.00456914	0.972793	617.315	-0.219939	0.110891	415.465	-0.25732	0.0407906	547.679	-0.371405	0.00476853
VIT_09s0002g04210	Receptor protein kinase PERK1	Signaling.Signaling pathway.Protein kinase	-	-	-	-	-	-	-	Yes	430.593	-0.254861	0.138978	484.031	0.00784454	0.966553	654.462	-0.221073	0.0403418	838.683	-0.249694	0.0486471	551.766	-0.131969	0.202032	531.29	-0.083673	0.476708	402.739	-0.0843838	0.462202	615.328	-0.177759	0.258686
VIT_16s0022g01650	Receptor serine/threonine kinase PR5K	Signaling.Signaling pathway.Protein kinase	-	-	-	-	-	-	-	Yes	1049.76	0.276812	0.128605	814.724	-0.159238	0.446045	962.804	0.125066	0.301518	441.637	0.268175	0.0763101	389.489	0.0609198	0.699877	594.103	0.472688	0.00283418	264.658	0.332806	0.0147747	590.057	0.442489	0.000640558
VIT_05s0049g01860	Receptor-like protein kinase	Signaling.Signaling pathway.Protein kinase	-	-	-	-	-	-	-	Yes	615.805	0.142018	0.410548	397.316	0.100249	0.625333	582.427	0.485539	6.56895e-05	280.376	0.36078	0.0205884	129.403	0.0964377	0.566256	112.477	0.570502	0.00174499	99.2904	0.146311	0.273971	207.55	0.331277	0.0568779
VIT_00s0226g00100	Regulator of chromosome condensation (RCC1)	Transport overview.Nucleocytoplasmic transport.Nuclear pore complex	Signaling.Signaling pathway.G-protein signaling pathway.RCC1 superfamily protein	-	-	-	-	-	-	Yes	45.0675	-0.445243	0.131261	64.7768	0.0833226	0.727358	24.2018	-0.100773	0.634533	68.1841	-0.202274	0.247899	65.9297	0.160907	0.337704	77.7125	-0.309867	0.0836127	59.4213	-0.38028	0.015015	78.921	-0.811814	0.000138967
VIT_16s0050g02320	Regulator of nonsense transcripts 1	Metabolism.Primary metabolism.Nucleobase, nucleoside, nucleotide, nucleic acid metabolism.Nucleic acid metabolism.RNA metabolism.tRNA metabolism.tRNA processing	Metabolism.Primary metabolism.Nucleobase, nucleoside, nucleotide, nucleic acid metabolism.Nucleic acid metabolism.RNA metabolism.RNA catabolism.RNA surveillance	Transport overview.Macromolecule transport.RNA transport	-	-	-	-	-	Yes	110.744	0.607386	0.00840101	104.281	0.94694	4.15052e-05	119.507	0.560541	0.00252094	135.798	0.758549	1.65134e-05	53.914	0.120506	0.471792	71.3338	0.151874	0.384891	63.6405	0.133496	0.384588	70.98	0.313399	0.160413
VIT_01s0010g01850	Regulator of nonsense transcripts 1	Metabolism.Primary metabolism.Nucleobase, nucleoside, nucleotide, nucleic acid metabolism.Nucleic acid metabolism.RNA metabolism.tRNA metabolism.tRNA processing	Metabolism.Primary metabolism.Nucleobase, nucleoside, nucleotide, nucleic acid metabolism.Nucleic acid metabolism.RNA metabolism.RNA catabolism.RNA surveillance	Transport overview.Macromolecule transport.RNA transport	-	-	-	-	-	Yes	370.907	0.116916	0.532778	508.05	0.133015	0.4408	441.411	0.48621	0.00225681	484.75	0.641609	4.74542e-05	624.675	0.114795	0.389226	823.071	0.0300424	0.739869	688.103	-0.0100208	0.919387	916.064	-0.0633519	0.707505
VIT_01s0010g01830	Regulator of nonsense transcripts 1	Metabolism.Primary metabolism.Nucleobase, nucleoside, nucleotide, nucleic acid metabolism.Nucleic acid metabolism.RNA metabolism.tRNA metabolism.tRNA processing	Metabolism.Primary metabolism.Nucleobase, nucleoside, nucleotide, nucleic acid metabolism.Nucleic acid metabolism.RNA metabolism.RNA catabolism.RNA surveillance	Transport overview.Macromolecule transport.RNA transport	-	-	-	-	-	Yes	151.907	0.264817	0.262176	152.001	0.673302	0.00221371	230.765	0.280586	0.187668	235.178	0.932732	1.73387e-07	248.546	0.301228	0.0274091	265.68	0.337186	0.0157833	260.584	0.233508	0.0527604	288.77	0.167663	0.426484
VIT_16s0050g02330	Regulator of nonsense transcripts 1	Metabolism.Primary metabolism.Nucleobase, nucleoside, nucleotide, nucleic acid metabolism.Nucleic acid metabolism.RNA metabolism.tRNA metabolism.tRNA processing	Metabolism.Primary metabolism.Nucleobase, nucleoside, nucleotide, nucleic acid metabolism.Nucleic acid metabolism.RNA metabolism.RNA catabolism.RNA surveillance	Transport overview.Macromolecule transport.RNA transport	-	-	-	-	-	Yes	223.686	-0.0224584	0.920347	241.184	0.350809	0.10766	192.02	0.874264	9.84701e-08	196.83	0.734256	7.4433e-06	52.391	0.285618	0.0908471	44.1841	0.436701	0.026405	59.6332	0.599675	0.00022628	47.9867	0.888611	7.61184e-05
VIT_16s0050g02340	Regulator of nonsense transcripts 1	Metabolism.Primary metabolism.Nucleobase, nucleoside, nucleotide, nucleic acid metabolism.Nucleic acid metabolism.RNA metabolism.tRNA metabolism.tRNA processing	Metabolism.Primary metabolism.Nucleobase, nucleoside, nucleotide, nucleic acid metabolism.Nucleic acid metabolism.RNA metabolism.RNA catabolism.RNA surveillance	Transport overview.Macromolecule transport.RNA transport	-	-	-	-	-	Yes	434.952	-0.0917976	0.635638	488.819	0.312295	0.106847	406.442	0.461665	0.00058751	430.465	0.680802	4.97992e-06	271.419	0.199102	0.167716	284.161	0.0381953	0.821077	278.747	0.251279	0.0256753	305.742	0.543685	0.00128302
VIT_08s0007g08280	Remorin	Unclear	-	-	-	-	-	-	-	Yes	727.536	0.605331	0.000267953	1431.58	0.437905	0.0362666	4012.28	-0.320271	0.0025106	5624.53	0.00288861	0.975788	3887.97	0.307764	0.00144513	4435.96	0.14408	0.0710221	3398.61	0.00610119	0.96037	5115.57	0.0606958	0.638021
VIT_14s0060g02320	Respiratory burst oxidase protein B (ATRBOHB)	Response to stimulus.Stress response.Biotic stress response.Plant-pathogen interaction	Transport overview.Transmembrane Electron Carriers.Transmembrane 1-electron transfer carriers.Phagocyte (gp91phox) NADPH Oxidase	Metabolism.Cellular metabolism.Oxidation reduction	-	-	-	-	-	Yes	1719.01	-1.3263	6.41096e-08	1438.57	0.0231746	0.922974	433.159	-0.734461	0.000601212	2195.79	-0.161291	0.363403	364.361	-0.281854	NA	237.545	-1.02221	1.32364e-08	178.084	-0.399219	0.00656821	334.253	-1.2122	2.35952e-10
VIT_02s0025g00510	Respiratory burst oxidase protein F (RBOHF)	Signaling.Hormone Signaling.ABA Signaling.ABA-mediated Signaling pathway	Response to stimulus.Stress response.Biotic stress response.Plant-pathogen interaction	Transport overview.Transmembrane Electron Carriers.Transmembrane 1-electron transfer carriers.Phagocyte (gp91phox) NADPH Oxidase	Metabolism.Cellular metabolism.Oxidation reduction	-	-	-	-	Yes	189.194	-0.555893	0.0178924	168.214	0.11189	0.575427	77.4998	-0.621724	0.000939811	205.98	-0.260813	0.097136	97.6339	0.293024	0.0788933	93.9892	-0.485116	0.00859751	80.906	-0.395819	0.0150027	102.67	-0.49873	0.0292998
VIT_10s0003g05430	Reticuline oxidase precursor	Metabolism.Secondary metabolism.Primary amino acids derivated metabolism.Alkaloid metabolism.Alkaloid biosynthesis	-	-	-	-	-	-	-	Yes	83.3044	-0.808548	0.00608715	147.216	-0.144521	0.552733	44.0972	-1.17366	1.63655e-08	103.503	-0.277573	0.120358	22.6546	-0.348903	0.0389883	35.597	-0.504437	0.00999766	28.2201	-0.360403	0.0273809	30.5203	-0.562271	0.0138931
VIT_10s0003g05450	Reticuline oxidase precursor	Metabolism.Secondary metabolism.Primary amino acids derivated metabolism.Alkaloid metabolism.Alkaloid biosynthesis	-	-	-	-	-	-	-	Yes	1467.43	-0.759977	0.0102096	2176.16	-0.158931	0.493874	679.785	-0.867406	2.46624e-05	1518.32	-0.203278	0.250175	594.016	-0.546752	0.000139731	586.463	-0.832432	1.22601e-07	623.235	-0.254954	0.114928	553.549	-1.2464	1.3082e-14
VIT_18s0075g00520	Retrotransposon protein, Unclassified	Transposable elements viral and plasmid proteins.Protein from transposable element	-	-	-	-	-	-	-	Yes	247.455	-0.338324	0.0861099	338.504	-0.0252711	0.899352	434.706	-0.557467	0.000157166	653.01	-0.247076	0.0398449	505.275	-0.429646	0.000681877	541.736	-0.353399	0.00290081	610.888	-0.268719	0.0646185	530.45	-0.439251	0.00430947
VIT_18s0001g00610	Rho GTPase activator	Signaling.Signaling pathway.G-protein signaling pathway	-	-	-	-	-	-	-	Yes	377.735	0.429864	0.0441171	294.103	0.19552	0.395489	44.0401	-0.213499	0.302789	99.1645	-0.234563	0.185578	114.48	-0.446143	0.00379358	156.699	-0.355411	0.0242961	184.669	-0.349369	0.0246958	97.1329	-0.516351	0.00898282
VIT_00s0616g00020	Ribosomal protein L19	Metabolism.Primary metabolism.Protein metabolism and modification.Protein synthesis.Ribosome	-	-	-	-	-	-	-	Yes	596.528	0.0604354	0.647536	528.054	0.0304326	0.867609	302.492	0.0794211	0.550143	284.307	0.378202	0.0164606	125.093	-0.000202523	0.99899	148.221	0.473147	0.00161545	96.8895	0.299367	0.044262	155.498	0.467773	0.00507732
VIT_00s0317g00130	Ribosomal protein L35 (RPL35B) 60S	Metabolism.Primary metabolism.Protein metabolism and modification.Protein synthesis.Ribosome	-	-	-	-	-	-	-	Yes	2405.62	0.0252786	0.845209	2735.69	-0.332329	0.00376507	1712.95	-0.230313	0.0276929	1716.98	-0.269098	0.0165691	1052.51	-0.0531117	0.565799	1213.09	-0.0718348	0.418064	1435	-0.125563	0.171164	1391.66	-0.0933572	0.446864
VIT_12s0035g01020	Ribosomal protein L3B	Metabolism.Primary metabolism.Protein metabolism and modification.Protein synthesis.Ribosome	-	-	-	-	-	-	-	Yes	297.63	-0.043577	0.800736	1109.96	-0.07853	0.736769	890.545	-0.0979455	0.385707	1082.89	-0.226935	0.131938	565.788	-0.198802	0.0372913	775.453	-0.349842	0.000124341	818.295	-0.150838	0.189769	950.132	-0.400435	0.000545003
VIT_06s0061g01600	Ribosomal protein P2 60s acidic	Metabolism.Primary metabolism.Protein metabolism and modification.Protein synthesis.Ribosome	-	-	-	-	-	-	-	Yes	1164.69	0.106818	0.409121	1315.16	-0.185376	0.2962	1163.74	-0.214058	0.0672512	1066.47	-0.229184	0.0165432	918.507	-0.234451	0.0325594	1070.64	-0.242527	0.00707948	1300.14	-0.164965	0.0937751	1299.03	-0.15495	0.198704
VIT_11s0016g02690	Ribosomal protein S30 (RPS30C) 40S	Metabolism.Primary metabolism.Protein metabolism and modification.Protein synthesis.Ribosome	-	-	-	-	-	-	-	Yes	597.057	-0.080798	0.557433	737.256	-0.393212	0.022088	449.388	-0.309362	0.0146299	468.496	-0.424207	0.000512851	377.788	-0.19543	0.104954	404.112	-0.301765	0.012774	509.474	-0.314363	0.00238557	523.432	-0.0189199	0.89187
VIT_17s0000g03690	Ribulose-1,5-bisphophate carboxylase/oxygenase small subunit	Metabolism.Primary metabolism.Carbon fixation	Metabolism.Primary metabolism.Generation of metabolite precursors and energy.Photosynthesis.Calvin cycle	-	-	-	-	-	-	Yes	20721.5	0.0802364	0.568507	12482.1	0.0823751	0.657969	5158.37	0.0700729	0.569661	2937.91	0.361289	0.0116447	1209.52	0.29193	0.059561	1048.56	0.629379	6.8952e-05	857.653	0.259236	0.0423929	1160.86	0.704829	0.000254781
VIT_00s0187g00160	Ripening-related protein	Unknown	-	-	-	-	-	-	-	Yes	9347.04	-0.0565325	0.785964	7602.69	0.296285	0.194103	27576	-0.254609	0.0109945	27513.7	-0.35502	0.000588677	4357.15	-0.0936811	0.556531	3077.42	-0.18636	0.340487	2610.56	-0.0179545	0.903458	4489.18	0.0508298	0.724926
VIT_10s0003g01900	RKF1 (receptor-like kinase in flowers 1)	Signaling.Signaling pathway.Protein kinase	-	-	-	-	-	-	-	Yes	808.332	-0.250883	0.194678	866.725	-0.129301	0.548594	390.727	-0.359788	0.00791099	1072.08	-0.238402	0.0914661	201.084	-0.365398	0.0257574	489.783	-0.506419	6.45603e-05	273.27	-0.115034	0.328765	403.757	-0.535201	3.09915e-05
VIT_18s0001g01960	RKF3 (receptor-like kinase IN in flowers 3)	Signaling.Signaling pathway.Protein kinase	-	-	-	-	-	-	-	Yes	445.689	-0.572285	0.0435612	288.295	-0.311418	0.19069	102.493	-0.15804	0.434532	178.619	-0.274244	0.118847	82.9749	-0.170491	0.308423	48.4614	-1.04461	8.83307e-08	26.381	-0.430467	0.00686393	67.7103	-1.22716	2.98588e-08
VIT_12s0034g02220	RKF3 (receptor-like kinase IN in flowers 3)	Signaling.Signaling pathway.Protein kinase	-	-	-	-	-	-	-	Yes	360.004	-0.786138	0.00276864	225.404	0.101876	0.649085	146.218	-0.0975184	0.556171	240.053	-0.136688	0.415102	204.376	-0.212118	0.153501	224.787	-0.206047	0.160994	203.793	-0.32124	0.016175	176.166	-0.459078	0.0231729
VIT_04s0008g01220	RKL1 (Receptor-like kinase 1)	Signaling.Signaling pathway.Protein kinase	-	-	-	-	-	-	-	Yes	1029.92	-0.584615	0.00776851	209.022	-0.0750735	0.757796	487.284	0.724935	1.15766e-06	285.605	0.365714	0.0208006	353.693	-0.0851572	0.58229	379.092	0.30787	0.0978771	254.27	0.122598	0.299285	543.565	0.118297	0.557808
VIT_05s0020g03760	RNA helicase SDE3 (SDE3)	Metabolism.Primary metabolism.Nucleobase, nucleoside, nucleotide, nucleic acid metabolism.Nucleic acid metabolism.RNA metabolism	-	-	-	-	-	-	-	Yes	727.655	-0.14067	0.330515	461.928	0.188873	0.367632	319.161	0.369092	0.00500347	192.003	0.433288	0.00700977	68.1557	0.363838	0.0214134	87.1792	0.066745	0.688505	64.6141	0.23982	0.117913	119.928	0.452522	0.00810974
VIT_05s0049g01930	RNA-binding protein cp29	Transport overview.Primary Active Transporters.P-P-bond hydrolysis-driven transporters.Nuclear mRNA Exporter	Metabolism.Primary metabolism.Nucleobase, nucleoside, nucleotide, nucleic acid metabolism.Nucleic acid metabolism.RNA metabolism	-	-	-	-	-	-	Yes	153.447	0.0837143	0.687658	153.307	0.443174	0.0334998	170.637	0.179163	0.260483	146.587	0.242112	0.0877234	93.261	0.380089	0.0115528	131.37	0.397905	0.00967926	100.839	0.164666	0.299811	134.371	0.0524526	0.772801
VIT_05s0049g01660	RNA-binding protein Musashi	Metabolism.Primary metabolism.Nucleobase, nucleoside, nucleotide, nucleic acid metabolism.Nucleic acid metabolism	Metabolism.Primary metabolism.Protein metabolism and modification.Protein synthesis.Ribosome	Metabolism.Primary metabolism.Nucleobase, nucleoside, nucleotide, nucleic acid metabolism.Nucleic acid metabolism.RNA metabolism.RNA catabolism.RNA surveillance	-	-	-	-	-	Yes	2500.36	-0.0620661	0.609822	2301.13	-0.0513422	0.702133	3354.07	-0.0842756	0.346988	3017.9	-0.140365	0.150009	4612.16	-0.366114	2.28052e-05	4612.57	-0.26434	0.00357823	4923.84	-0.500603	3.34329e-09	4746.39	-0.413707	0.00312035
VIT_13s0158g00210	RPM1 (resistance to p. syringae pv maculicola 1)	Response to stimulus.Stress response.Biotic stress response.Plant-pathogen interaction	-	-	-	-	-	-	-	Yes	69.8017	-0.349801	0.144757	74.2472	-0.335663	0.149875	133.396	0.356022	0.0667542	132.369	0.433486	0.00843105	238.545	0.289069	0.0259954	312.485	0.42515	0.00080144	220.713	0.203452	0.1262	360.126	-0.172743	0.404947
VIT_19s0014g05180	RPS2 (resistant to p. syringae 2)	Response to stimulus.Stress response.Biotic stress response.Plant-pathogen interaction	Diverse functions.Gene family with diverse functions.NBS-LRR superfamily	-	-	-	-	-	-	Yes	20.4127	0.125534	0.670842	13.8875	-0.239255	0.309336	36.599	0.427036	0.0436646	23.2137	0.370787	0.0379772	25.4117	-0.14419	0.392879	26.973	0.139479	0.477369	21.6318	-0.234775	0.141457	45.446	0.106558	0.632367
VIT_09s0002g03980	RPS5 (resistant to p. syringae 5)	Response to stimulus.Stress response.Biotic stress response.Plant-pathogen interaction.R proteins from Plant-pathogen interaction	Diverse functions.Gene family with diverse functions.NBS-LRR superfamily	-	-	-	-	-	-	Yes	137.037	-0.170736	0.449609	92.882	0.0502868	0.819399	103.016	0.428766	0.015202	106.578	0.409114	0.0101814	106.809	0.0397323	0.787514	219.03	0.227255	0.132298	115	-0.0694069	0.642775	250.742	-0.0222198	0.889874
VIT_04s0008g01330	RTE1 (reversion-to-ethylene sensitivity1)	Signaling.Hormone Signaling.Ethylene Signaling.Ethylene-mediated Signaling pathway	-	-	-	-	-	-	-	Yes	241.601	-0.704104	0.00107758	344.551	-0.227197	0.330282	177.83	-0.548254	0.000880162	273.052	-0.355607	0.0178821	118.503	-0.0431122	0.771283	135.62	-0.0483099	0.768503	128.77	-0.0647226	0.645753	158.96	0.279557	0.0861037
VIT_14s0060g02140	Rubber elongation factor (REF)	Unclear	-	-	-	-	-	-	-	Yes	2229.19	-0.501151	0.0055648	2374.68	-0.0299706	0.858252	2722.88	-0.399182	0.000498853	4218.13	-0.278902	0.0565284	3035.96	-0.239811	0.00705716	2226.82	-0.226617	0.00849601	2926.46	-0.0773183	0.541795	2460.71	-0.148949	0.20476
VIT_07s0005g00170	Rubber elongation factor (REF)	Unclear	-	-	-	-	-	-	-	Yes	1181.93	0.219702	0.13861	1342.23	-0.0714878	0.670524	1193.32	-0.208646	0.101757	2501.17	-0.418096	0.00841685	4552.66	-0.160966	0.241563	3489.91	-0.0897724	0.489684	4329.96	-0.300875	0.00181836	3608.93	-0.356359	0.0061854
VIT_16s0039g02540	Rubredoxin	Metabolism.Primary metabolism.Lipid metabolism.Fatty acid metabolism	Metabolism.Primary metabolism.Generation of metabolite precursors and energy.Electron transport.Respiratory-chain phosphorylation	-	-	-	-	-	-	Yes	404.448	0.0804224	0.626546	309.635	0.0816403	0.674313	246.75	0.108686	0.458629	157.845	0.168285	0.293597	68.3497	0.0318435	0.849708	41.2796	0.255474	0.195552	33.7701	0.357036	0.0271494	86.8522	0.471356	0.0275845
VIT_04s0023g02290	S-adenosyl-L-methionine:salicylic acid carboxyl methyltransferase	Metabolism.Primary metabolism.Amino acid metabolism.Aromatic amino acid metabolism.Phenylalanine metabolism.Phenylalanine biosynthesis	Metabolism.Secondary metabolism.Aromatic compound metabolism	-	-	-	-	-	-	Yes	50.9161	0.146059	0.619226	39.1408	0.523916	0.0312616	79.3281	0.456925	0.0193808	190.337	-0.240962	0.0934534	29.4579	0.458524	0.00653909	40.125	0.549261	0.00397951	20.5664	0.204991	0.174165	39.7018	0.334979	0.133754
VIT_08s0007g05000	S-adenosylmethionine synthetase	Metabolism.Primary metabolism.Amino acid metabolism.Methionine metabolism	Metabolism.Cellular metabolism.Amino acid derivative metabolism.Selenoamino acid metabolism	-	-	-	-	-	-	Yes	850.386	-0.619238	0.00894919	933.622	-0.176409	0.459862	953.464	-0.802763	1.74817e-09	2296.85	-0.599213	1.30286e-06	1035.71	-0.118243	0.443192	653.571	0.0178825	0.927776	1063.9	0.231303	0.120584	1049.95	-0.206024	0.238798
VIT_07s0005g02230	S-adenosylmethionine synthetase 1 (SAM1)	Metabolism.Primary metabolism.Amino acid metabolism.Methionine metabolism	Metabolism.Cellular metabolism.Amino acid derivative metabolism.Selenoamino acid metabolism	Signaling.Hormone Signaling.Ethylene Signaling.Ethylene metabolism.Ethylene biosynthesis	-	-	-	-	-	Yes	1407.56	-0.432933	0.00986918	1187.74	-0.00252326	0.991234	1189.68	-0.20205	0.066517	1001.74	-0.423649	0.000392142	466.154	-0.306603	0.0209493	434.716	-0.400087	0.00103266	562.448	-0.36996	0.000681816	501.813	-0.417455	0.00867144
VIT_00s0762g00030	S-locus lectin protein kinase	Signaling.Signaling pathway.Protein kinase	-	-	-	-	-	-	-	Yes	16.4524	-0.358632	0.226555	59.9344	0.0726377	0.757418	24.6728	-0.16143	0.450429	43.9504	-0.172076	0.33559	40.5842	-0.373239	0.0246327	74.1164	-0.470996	0.00993029	52.7544	-0.0593623	0.715583	76.1721	-0.380694	0.0505538
VIT_19s0014g04470	S-locus protein kinase	Signaling.Signaling pathway.Protein kinase	-	-	-	-	-	-	-	Yes	5.38471	-0.0791937	0.764588	9.78372	0.244096	0.26275	45.9569	0.130589	0.527858	38.8715	0.00999416	0.953684	44.6396	0.361035	0.0300506	49.0077	0.480866	0.00905187	21.8259	0.198844	0.221267	58.8079	0.154185	0.473912
VIT_18s0086g00210	S-locus receptor protein kinase	Signaling.Signaling pathway.Protein kinase	-	-	-	-	-	-	-	Yes	1460.91	-0.510704	0.0304069	596.655	-0.00898995	0.96713	808.615	0.199032	0.0738999	649.276	0.0170286	0.884968	685.108	0.114997	0.335889	703.091	-0.111216	0.433529	462.824	-0.278654	0.0276483	721.809	-0.395567	0.00148197
VIT_04s0044g00660	S-receptor kinase	Signaling.Signaling pathway.Protein kinase	-	-	-	-	-	-	-	Yes	16.1806	-0.218037	0.461687	20.2879	0.484781	0.0425979	11.7843	-0.705968	0.000273782	25.9907	-0.08788	0.610066	21.45	-0.119102	0.46584	11.9945	-0.0207786	0.91286	14.8788	-0.448042	0.00393892	21.2223	-0.450618	0.0421428
VIT_04s0069g00860	Sarcosine oxidase	Metabolism.Primary metabolism.Amino acid metabolism.Glycine, serine, and threonine metabolism	-	-	-	-	-	-	-	Yes	154.619	-0.190336	0.434225	193.899	0.300025	0.209704	711.784	-0.376418	0.00288946	852.833	-0.36958	0.0155412	325.382	-0.378743	NA	306.018	-0.165889	0.349089	227.233	-0.0649412	0.666597	319.029	-0.209079	0.303929
VIT_13s0019g01710	Scarecrow transcription factor 14 (SCL14)	Regulation overview.Regulation of gene expression.Regulation of transcription.Transcription factor.GRAS family transcription factor	-	-	-	-	-	-	-	Yes	33.0272	-0.41638	0.138252	32.0804	-0.128815	0.590781	10.847	-0.524491	0.00738339	14.8089	-0.0241849	0.88366	16.0508	-0.128821	0.37479	80.6777	-0.310585	0.11076	91.3632	-0.454572	0.00214529	24.1569	-0.594444	0.00940562
VIT_18s0001g15270	SCL1 (scarecrow-like 1)	Regulation overview.Regulation of gene expression.Regulation of transcription.Transcription factor.GRAS family transcription factor	-	-	-	-	-	-	-	Yes	971.333	-0.490232	0.0251693	841.809	-0.102246	0.611693	1123.36	0.0629026	0.494472	1514.99	0.0834935	0.402901	1560.11	-0.0956074	0.406924	1711.67	-0.175799	0.137694	1378.04	-0.285611	0.00393774	1848.16	-0.385376	0.000223144
VIT_14s0068g01800	SEPALLATA3	Development.Reproductive development.Flower development	Regulation overview.Regulation of gene expression.Regulation of transcription.Transcription factor.MADS-box family transcription factor	-	-	-	-	-	-	Yes	78.7363	-0.318024	0.162467	94.321	-0.443921	0.044518	34.6633	-0.426723	0.0457143	62.643	-0.390396	0.0198992	42.171	-0.369199	0.0295329	72.8079	-0.209946	0.250658	50.015	-0.322321	0.0492867	59.5454	-0.399195	0.0800827
VIT_19s0085g00550	Ser/Thr protein kinase	Signaling.Signaling pathway.Protein kinase	-	-	-	-	-	-	-	Yes	548.256	-0.448033	0.0146767	926.08	-0.305361	0.195431	316.694	-0.028876	0.829461	875.466	-0.270237	0.0841346	506.186	-0.358257	0.00519132	1077.23	-0.29892	0.00289821	730.653	-0.175969	0.0779198	865.083	-0.518152	0.000210372
VIT_00s0194g00120	Serine acetyltransferase	Metabolism.Primary metabolism.Amino acid metabolism.Cysteine metabolism	Metabolism.Cellular metabolism.Nitrogen and sulfur metabolism.Sulfur metabolism	-	-	-	-	-	-	Yes	66.8594	-0.18086	0.335162	25.5594	-0.373686	0.119034	21.2924	-0.595975	0.00487479	60.2299	-0.0744643	0.675189	59.3334	-0.302983	0.0740848	33.4102	-0.406875	0.0387771	34.129	-0.374989	0.0197665	61.6952	-1.00828	4.39291e-06
VIT_03s0063g00860	Serine carboxypeptidase	Metabolism.Primary metabolism.Protein metabolism and modification.Proteolysis.Peptidase-mediated proteolysis	-	-	-	-	-	-	-	Yes	2582.1	0.165213	0.285129	2500.1	0.361777	0.0384198	5590.01	0.426589	8.50782e-08	2663.8	0.305393	0.0248867	1961.5	0.0295384	0.855811	884.7	0.580946	0.000849997	748.885	0.139449	0.384123	2035.5	0.433826	0.000586373
VIT_07s0141g00520	Serine carboxypeptidase 1 precursor	Metabolism.Primary metabolism.Protein metabolism and modification.Proteolysis.Peptidase-mediated proteolysis	-	-	-	-	-	-	-	Yes	655.394	0.279775	0.0611309	659.08	0.389154	0.018711	3472.79	0.231483	0.0109601	2529.76	0.346564	0.00206003	3952.96	0.0281763	0.801427	4165.9	0.0946703	0.193574	3564.22	0.0224736	0.78148	5046.38	0.0907525	0.366988
VIT_12s0035g01000	Serine protease inhibitor, serine-type	Metabolism.Primary metabolism.Protein metabolism and modification.Proteolysis.Protease inhibition	-	-	-	-	-	-	-	Yes	0.345784	-0.0566349	0.486489	6.78275	-0.205852	0.169671	0.751236	-0.078898	0.238596	2.4823	-0.0580078	0.51773	11.2463	-0.214254	0.0411559	30.9017	-0.581944	0.00137316	21.4559	-0.0653086	0.448874	15.097	-0.183392	0.334781
VIT_06s0009g03740	Serine-glyoxylate aminotransferase	Metabolism.Primary metabolism.Amino acid metabolism.Glycine, serine, and threonine metabolism	-	-	-	-	-	-	-	Yes	1004.97	0.330753	0.0978951	552.652	0.0889296	0.696763	304.57	0.115994	0.483853	214.077	0.270082	0.0906408	360.471	0.265945	0.0292084	525.355	0.351854	0.0105759	613.638	-0.0576984	0.646266	573.629	0.441962	0.00144353
VIT_18s0041g01290	Serine/threonine-protein kinase CCR4	Signaling.Signaling pathway.Protein kinase	-	-	-	-	-	-	-	Yes	444.878	-0.501489	0.0823977	44.2685	-0.0909586	0.703003	39.9802	0.347334	0.102816	75.2331	-0.129263	0.463829	145.298	-0.216107	0.142074	188.511	-0.717886	2.96995e-05	129.146	-0.446537	0.00592181	125.171	-0.954256	5.41964e-06
VIT_12s0057g00520	Serine/threonine-protein kinase WNK3	Signaling.Signaling pathway.Protein kinase	-	-	-	-	-	-	-	Yes	942.428	-0.539055	0.0258442	1276.83	0.126508	0.476232	1218.06	-0.259905	0.0245374	2689.34	-0.29203	0.0423343	1333.66	-0.355989	0.000630235	1476.67	-0.144393	0.117571	1116.93	-0.156406	0.180077	1351.75	-0.371776	0.00379778
VIT_06s0004g01130	Seven in absentia SINA2	Metabolism.Primary metabolism.Protein metabolism and modification.Proteolysis.cytoplasmic and nuclear protein degradation.Ubiquitin-mediated proteolysis	-	-	-	-	-	-	-	Yes	221.147	-0.165178	0.472477	392.714	0.315175	0.148934	804.571	-0.272913	0.034618	1758.73	-0.35324	0.00704203	417.196	-0.170954	0.310012	466.152	0.104655	0.481416	301.344	0.0784076	0.598731	620.392	-0.212546	0.268839
VIT_16s0039g02500	Shikimate kinase	Metabolism.Primary metabolism.Amino acid metabolism.Aromatic amino acid metabolism.Aromatic amino acid biosynthesis	Metabolism.Cellular metabolism.Shikimate metabolism	Metabolism.Primary metabolism.Amino acid metabolism.Amino acid biosynthesis	-	-	-	-	-	Yes	159.37	-0.136319	0.537761	202.211	-0.117925	0.495963	145.712	-0.364764	0.0223017	273.388	-0.353511	0.024298	175.927	-0.261762	0.0753581	261.442	-0.152726	0.260107	249.298	-0.259151	0.0959917	220.394	-0.20005	0.229166
VIT_17s0000g04680	Signal peptide peptidase SPPA	Metabolism.Primary metabolism.Protein metabolism and modification.Proteolysis.Peptidase-mediated proteolysis	-	-	-	-	-	-	-	Yes	81.9137	-0.069766	0.754256	80.7863	-0.126696	0.584343	108.304	0.184074	0.316676	95.2861	0.0386353	0.817717	66.4413	0.313782	0.0486533	71.7248	0.362864	0.0497014	51.6459	0.145309	0.359904	82.6355	0.215503	0.30549
VIT_11s0037g00300	Signal recognition particle receptor alpha subunit	Metabolism.Primary metabolism.Protein metabolism and modification.Protein folding.Protein export	Transport overview.Macromolecule transport.Protein transport.Thylakoid targeting pathway	Transport overview.Primary Active Transporters.P-P-bond hydrolysis-driven transporters.General Secretory Pathway (Sec)	-	-	-	-	-	Yes	2284.13	-0.277836	0.0497333	3269.28	-0.254455	0.132053	2433.66	-0.196868	0.0167683	3066.79	-0.0600029	0.592086	3245.28	-0.121924	0.284498	4821.26	-0.256975	0.00407882	3585.93	-0.168667	0.0458502	4610.14	-0.32343	0.00127644
VIT_17s0000g08830	SOUL heme-binding	Transport overview.Macromolecule transport.Heme prostetic groups trafficking	-	-	-	-	-	-	-	Yes	262.106	0.231638	0.181029	290.634	0.143125	0.432352	331.429	0.146362	0.285548	369.203	0.227261	0.0354184	335.311	0.231375	0.0363587	340.674	0.246686	0.0362998	273.862	0.153526	0.194538	338.334	0.258801	0.0881789
VIT_05s0020g03200	Spermine synthase	Metabolism.Primary metabolism.Amino acid metabolism.Arginine and proline metabolism.Urea cycle	Metabolism.Secondary metabolism.Polyamine metabolism.Polyamine biosynthesis	-	-	-	-	-	-	Yes	10.6683	-0.101812	0.719318	7.8994	0.239161	0.223942	9.26916	0.0283328	0.877519	5.10525	0.0147191	0.910836	46.1408	0.277549	0.101965	99.312	0.823134	1.37682e-05	42.9831	0.403332	0.0128461	112.928	0.685214	0.000696529
VIT_16s0050g02670	Spermine synthase	Metabolism.Primary metabolism.Amino acid metabolism.Arginine and proline metabolism.Urea cycle	Metabolism.Secondary metabolism.Polyamine metabolism.Polyamine biosynthesis	-	-	-	-	-	-	Yes	277.949	0.174059	0.256448	318.03	-0.150604	0.363387	444.381	-0.0581012	0.643396	399.159	0.0267199	0.817611	806.489	-0.0451233	0.611852	927	-0.288096	0.00110791	1045.83	-0.36341	0.000371163	1015.64	-0.310363	0.0479586
VIT_11s0065g00170	Squamosa promoter-binding protein 2 (SPL2)	Regulation overview.Regulation of gene expression.Regulation of transcription.Transcription factor.SBP family transcription factor	-	-	-	-	-	-	-	Yes	863.394	0.0130373	0.925087	667.478	0.227358	0.269476	522.593	0.376031	0.00204177	335.29	0.374691	0.00244757	372.161	0.137686	0.235828	488.205	0.127978	0.300457	281.963	0.121216	0.32392	570.736	0.37747	0.017505
VIT_17s0000g05020	Squamosa promoter-binding protein 6 (SPL6)	Regulation overview.Regulation of gene expression.Regulation of transcription.Transcription factor.SBP family transcription factor	-	-	-	-	-	-	-	Yes	213.615	-0.0654581	0.739317	114.727	-0.26224	0.277199	17.7239	0.294921	0.160254	28.603	0.463016	0.00948164	12.8559	0.339477	0.0295652	17.3247	0.442071	0.0160276	11.7879	-0.0325598	0.817247	29.6172	0.675421	0.00312651
VIT_14s0060g02390	SRC2/SRC2 (soybean gene regulated BY cold-2)	Signaling.Signaling pathway.Protein kinase	-	-	-	-	-	-	-	Yes	989.36	-0.609484	0.0397615	487.817	-0.185291	0.446369	98.0039	-0.792747	6.93176e-05	205.25	-0.326191	0.0637253	298.485	-0.388894	0.0116649	138.107	-0.944706	5.23185e-10	302.376	-0.174784	0.274785	144.262	-0.91716	2.18733e-06
VIT_05s0020g01310	SRG1 (senescence-related gene 1)	Metabolism.Primary metabolism.Carbohydrate metabolism.Glycosyl transference	Development.Senescence	-	-	-	-	-	-	Yes	14.8649	0.118271	0.689131	39.3994	-0.0550514	0.821165	19.5651	-0.880575	3.39685e-05	68.6848	-0.462505	0.00951054	7.31889	0.163693	0.228979	13.3953	-0.358133	0.0638681	7.14838	0.0463361	0.716143	8.27792	0.0602668	0.721572
VIT_09s0018g01370	STE20/SPS1 proline-alanine-rich protein kinase	Signaling.Signaling pathway.Protein kinase	-	-	-	-	-	-	-	Yes	6.23867	0.744431	0.00724487	18.8864	0.5195	0.0244954	77.2597	-0.0648256	0.72799	100.852	0.0858997	0.627455	97.1534	0.0888116	0.555926	180.511	0.0652477	0.70218	102.891	0.10363	0.486587	198.155	0.352354	0.0490619
VIT_00s0561g00020	Stem-specific protein TSJT1	Unknown	-	-	-	-	-	-	-	Yes	4.51523	-0.00485736	0.982946	2.93828	0.200461	0.210699	3.08913	-0.356578	0.00734609	11.9322	-0.349889	0.0209066	0.834906	-0.0417042	0.463055	2.62603	0.121954	0.354002	3.20713	-0.00146335	0.986759	0.794882	-0.0278069	0.738272
VIT_05s0102g01170	Sterol-4-alpha-carboxylate 3-dehydrogenase, decarboxylating	Metabolism.Primary metabolism.Lipid metabolism.Steroid metabolism.Steroid biosynthesis	-	-	-	-	-	-	-	Yes	621.436	0.437612	0.0113983	482.069	-0.133454	0.546322	281.368	0.463981	0.000561608	300.357	0.377697	0.0108247	285.866	-0.0253667	0.829885	320.316	0.0158878	0.888479	259.082	0.155854	0.204559	400.663	-0.024881	0.859698
VIT_16s0100g00910	Stilbene synthase - grape	Metabolism.Secondary metabolism.Phenylpropanoid metabolism.Phenylpropanoid biosynthesis	Metabolism.Cellular metabolism.Phytoalexin metabolism.Phytoalexin biosynthesis	Metabolism.Secondary metabolism.Phenylpropanoid metabolism.Stilbenoid metabolism.Stilbenoid biosynthesis	-	-	-	-	-	Yes	15.2336	-0.517437	0.0692522	32.4046	-0.0761947	0.679381	38.6488	-0.469148	0.0254878	11.7065	-0.499653	0.000824742	27.888	-0.110461	0.439041	8.57589	-0.480761	0.00401304	25.8919	-0.453009	NA	10.1684	-0.456294	0.0299453
VIT_16s0100g00900	Stilbene synthase [Vitis pseudoreticulata]	Metabolism.Secondary metabolism.Phenylpropanoid metabolism.Phenylpropanoid biosynthesis	Metabolism.Cellular metabolism.Phytoalexin metabolism.Phytoalexin biosynthesis	Metabolism.Secondary metabolism.Phenylpropanoid metabolism.Stilbenoid metabolism.Stilbenoid biosynthesis	-	-	-	-	-	Yes	75.0614	-1.10681	0.000164849	188.771	-0.0913606	0.603089	101.014	-0.281861	0.161506	42.784	-0.263994	0.124312	55.8525	-0.0840768	0.582809	25.2463	-0.338361	0.0653556	23.2757	-0.517976	0.00110849	42.5306	-0.720586	0.00162047
VIT_16s0100g01030	Stilbene synthase [Vitis quinquangularis]	Metabolism.Secondary metabolism.Phenylpropanoid metabolism.Phenylpropanoid biosynthesis	Metabolism.Cellular metabolism.Phytoalexin metabolism.Phytoalexin biosynthesis	Metabolism.Secondary metabolism.Phenylpropanoid metabolism.Stilbenoid metabolism.Stilbenoid biosynthesis	-	-	-	-	-	Yes	52.0144	-0.473043	0.0556636	134.44	-0.0881228	0.574559	101.501	-0.641806	0.0012727	54.3295	-0.347933	0.0377347	124.401	-0.401135	NA	87.9631	-0.97886	6.60887e-07	130.266	-0.254131	0.0582806	92.8885	-0.944215	3.17725e-05
VIT_16s0100g01000	Stilbene synthase 4	Metabolism.Secondary metabolism.Phenylpropanoid metabolism.Phenylpropanoid biosynthesis	Metabolism.Cellular metabolism.Phytoalexin metabolism.Phytoalexin biosynthesis	Metabolism.Secondary metabolism.Phenylpropanoid metabolism.Stilbenoid metabolism.Stilbenoid biosynthesis	-	-	-	-	-	Yes	73.1572	-1.70971	4.10231e-09	153.623	-0.0274514	0.883504	105.796	-0.056289	0.76704	40.8828	-0.154712	0.216132	91.8001	-0.0533415	0.679499	42.2898	-0.354284	0.0710064	47.2095	-0.610798	0.000183219	69.9532	-0.732714	0.00136838
VIT_08s0058g00450	Substrate carrier, Mitochondrial	Transport overview.Electrochemical Potential-driven Transporters.Porters.Mitochondrial Carrier	Transport overview.Mitochondrial membrane transport	-	-	-	-	-	-	Yes	326.105	0.47387	0.0153609	505.371	0.382702	0.0959249	1806.52	0.080227	0.379615	1143.24	0.0042427	0.977339	97.4525	0.0290848	0.825637	55.0764	0.402042	0.0364965	46.2504	0.35476	0.0251524	108.496	1.11821	3.16553e-07
VIT_03s0038g02230	Subtilisin-like serine protease 2	Transport overview.Channels and pores._-Barrel porins.Autotransporter	Metabolism.Primary metabolism.Protein metabolism and modification.Proteolysis.Peptidase-mediated proteolysis.Subtilase-mediated proteolysis	-	-	-	-	-	-	Yes	4009.95	0.0976598	0.427496	1770.16	0.0462955	0.830495	507.317	0.323074	0.00655961	263.391	0.431218	0.00242916	108.772	-0.17399	0.293305	78.8922	0.187387	0.288035	58.9666	0.291064	0.0698707	94.4849	0.136511	0.528674
VIT_17s0053g00120	Succinyl-CoA ligase alpha 2 subunit	Metabolism.Primary metabolism.Generation of metabolite precursors and energy.Citric acid cycle	-	-	-	-	-	-	-	Yes	449.404	-0.0850474	0.560139	459.292	0.0219696	0.887905	779.991	-0.0801266	0.432148	582.85	-0.202326	0.0475285	798.932	-0.178813	0.10957	907.072	-0.323374	0.00320968	1007.48	-0.174905	0.0369713	1075.8	-0.301675	0.0188179
VIT_11s0016g00470	Sucrose synthase	Metabolism.Primary metabolism.Carbohydrate metabolism.Polysaccharide metabolism.Starch and sucrose metabolism	-	-	-	-	-	-	-	Yes	9217.44	-0.135341	0.226908	6809.23	0.191309	0.346688	4937.99	-0.452345	1.31654e-07	6395.84	-0.300878	0.0148953	1846.19	-0.169428	0.253968	3618.2	-0.44377	0.000494703	2570.85	-0.115876	0.376466	2872.81	-0.0397195	0.846815
VIT_05s0029g01140	Sucrose-phosphate synthase	Metabolism.Primary metabolism.Carbohydrate metabolism.Polysaccharide metabolism.Starch and sucrose metabolism.Sucrose biosynthesis	-	-	-	-	-	-	-	Yes	185.473	0.500586	0.0329036	231.421	0.672104	0.00211324	739.22	0.0983954	0.460166	677.107	0.380618	0.0145913	1699.28	0.210889	0.146951	2251.88	0.0698042	0.488252	1564.8	0.083225	0.425758	2679.91	0.075988	0.589534
VIT_00s0181g00010	Sugar transporter 1	Transport overview.Electrochemical Potential-driven Transporters.Porters.Major Facilitator Superfamily.Sugar Porter	Transport overview.Macromolecule transport.Carbohydrate transport.Sugar transport	-	-	-	-	-	-	Yes	805.032	-0.439134	0.0550923	988.198	0.0372487	0.870828	434.732	-1.50444	5.01418e-21	1271.86	-0.109976	0.523819	154.422	-0.356657	0.0338324	284.649	0.655168	1.52932e-05	200.149	0.423633	0.00533111	131.679	0.437954	0.0481422
VIT_05s0020g02170	Sugar transporter ERD6-like 16	Transport overview.Electrochemical Potential-driven Transporters.Porters.Major Facilitator Superfamily.Sugar Porter	Transport overview.Macromolecule transport.Carbohydrate transport.Sugar transport	-	-	-	-	-	-	Yes	2.3641	-0.00381221	0.985167	11.1957	-0.021126	0.918983	49.9176	-0.574193	0.00513317	153.737	-0.346534	0.0395926	475.059	-0.25134	0.118889	1078.7	-0.230225	0.0840786	555.783	-0.16293	0.314931	1075.31	-0.122801	0.479037
VIT_07s0031g00940	Sulfate transporter 2.1 (AST68)	Transport overview.Electrochemical Potential-driven Transporters.Porters.Sulfate Permease	Transport overview.Ion transport.Anion transport.Sulfate transport	-	-	-	-	-	-	Yes	3.35436	-0.010671	0.965516	3.31069	0.23347	0.147584	4.15225	-0.338348	0.0196757	5.15235	-0.37253	0.00510984	0.316901	0.0179661	0.528502	0.327277	0.0202	0.650492	0.173199	0.0139121	0.565161	0.45108	-0.0176419	0.769032
VIT_05s0020g03970	Sulfate transporter 3.1 (AST12) (AtST1)	Transport overview.Electrochemical Potential-driven Transporters.Porters.Sulfate Permease	Transport overview.Ion transport.Anion transport.Sulfate transport	-	-	-	-	-	-	Yes	1549.56	0.763641	9.12658e-05	1158.06	0.558344	0.00576705	5683.6	-0.348853	0.000635325	6156.38	-0.0433512	0.710876	78.229	0.0492679	NA	34.9135	0.130621	0.494284	21.6201	0.250393	0.0448842	129.181	1.14185	2.19589e-07
VIT_07s0151g00340	Sulfate transporter 3.1 (AST12) (AtST1)	Transport overview.Electrochemical Potential-driven Transporters.Porters.Sulfate Permease	Transport overview.Ion transport.Anion transport.Sulfate transport	-	-	-	-	-	-	Yes	559.973	-0.264255	0.274084	262.442	0.268439	0.260073	115.388	-0.296104	0.101145	641.856	-0.183003	0.259449	194.505	-0.036716	0.788622	117.035	-0.366663	0.0605054	120.484	-0.343208	0.0321483	151.515	-0.466333	0.00878523
VIT_07s0130g00190	Suppressor of gene silencing 3 (SGS3)	Metabolism.Primary metabolism.Nucleobase, nucleoside, nucleotide, nucleic acid metabolism.Nucleic acid metabolism.DNA metabolism	-	-	-	-	-	-	-	Yes	840.927	-0.00644208	0.959888	858.131	0.0282361	0.858346	1334.39	0.205617	0.0449465	1299.35	0.25087	0.0309073	1805.09	0.212383	0.0364624	2198.55	0.493496	4.25054e-06	1501.45	0.156885	0.0777249	2779.7	0.184524	0.089697
VIT_08s0032g01040	SYNC1 protein, related	Unknown	-	-	-	-	-	-	-	Yes	474.071	-0.00859502	0.962362	474.562	-0.162968	0.426337	400.162	-0.169562	0.191086	443.267	0.195025	0.0751014	470.265	-0.228541	0.0489703	797.652	-0.214238	0.0281985	771.861	-0.0682144	0.483469	651.815	-0.143465	0.23296
VIT_15s0048g00790	TCH2 (touch 2)	Response to stimulus.Stress response.Biotic stress response.Plant-pathogen interaction	-	-	-	-	-	-	-	Yes	32.5759	0.701688	0.0114937	17.3093	0.260373	0.283468	36.9497	-0.498992	0.01798	106.42	-0.404285	0.0222101	16.4095	-0.202242	0.218342	26.7918	-0.0697985	0.71841	21.3668	0.0698317	0.665307	21.8407	-0.423213	0.0644264
VIT_11s0037g00840	Tetratricopeptide repeat (TPR)-containing	Unknown	-	-	-	-	-	-	-	Yes	138.99	-0.164211	0.539305	102.136	-0.0877508	0.715909	148.516	0.372495	0.0583122	70.3038	0.475553	NA	76.3186	0.395094	0.0110917	94.751	0.40518	0.0259738	50.4483	0.210589	0.195585	87.2677	0.0467199	0.8348
VIT_11s0037g00850	Tetratricopeptide repeat (TPR)-containing	Unknown	-	-	-	-	-	-	-	Yes	451.217	0.161713	0.382899	268.543	0.268418	0.211546	235.499	0.200133	0.17659	107.997	0.492543	0.00576237	96.9176	0.50118	0.001075	141.651	0.543423	0.000601728	75.3803	0.126323	0.411774	129.753	0.657339	0.000223051
VIT_02s0025g04330	Thaumatin VVTL1 [Vitis vinifera]	Response to stimulus.Stress response	-	-	-	-	-	-	-	Yes	167.388	-0.844586	0.000664014	616.393	0.0405804	0.853641	20840	-0.370588	0.0012521	21477.5	-0.258326	0.0973966	13783.6	-0.187525	0.185107	14285.3	-0.689897	1.72257e-07	15122.9	-0.315128	0.0159536	15222.1	-0.622063	7.41665e-05
VIT_10s0116g00530	Thiazole biosynthetic enzyme, chloroplast (ARA6)	Metabolism.Primary metabolism.Coenzyme and prosthetic group metabolism.Thiamine metabolism.Thiamine biosynthesis	-	-	-	-	-	-	-	Yes	344.811	0.835164	2.6418e-05	291.245	0.386752	0.0789503	360.894	0.355882	0.0158842	151.501	0.603747	0.000408957	94.4616	0.245726	0.139825	77.1596	0.277999	0.148672	184.503	0.360114	0.0112518	91.767	0.580589	0.00368556
VIT_19s0177g00140	Thiazole biosynthetic enzyme, chloroplast (ARA6)	Metabolism.Primary metabolism.Coenzyme and prosthetic group metabolism.Thiamine metabolism.Thiamine biosynthesis	-	-	-	-	-	-	-	Yes	11037	0.24587	0.081432	7065.75	0.254266	0.182319	16598.9	0.223556	0.0234045	5944.01	0.263058	0.0128408	24628.8	0.0515362	0.667687	16163.7	0.251733	0.0757364	19798.1	0.324209	0.023866	24987.7	0.0352816	0.834158
VIT_11s0016g02310	Thioredoxin 2	Cellular process.Cellular homeostasis.Cell redox homeostasis	-	-	-	-	-	-	-	Yes	125.612	-0.258567	0.255154	130.917	-0.0786756	0.731167	82.7298	-0.707791	0.000272685	132.185	-0.177303	0.237405	87.786	-0.323059	0.0434378	116.844	-0.410957	0.011854	110.473	-0.213126	0.190898	90.9163	-0.361208	0.0788547
VIT_18s0001g10510	Thioredoxin family	Cellular process.Cellular homeostasis.Cell redox homeostasis	-	-	-	-	-	-	-	Yes	101.52	0.062974	0.795269	73.0079	-0.129372	0.58265	52.4652	0.46814	0.022103	39.0858	0.437168	0.0114108	15.2315	0.325642	0.0399726	30.7513	0.684145	0.000460255	11.687	0.103565	0.442327	31.6522	0.506411	0.0258713
VIT_04s0023g02700	Thioredoxin H	Cellular process.Cellular homeostasis.Cell redox homeostasis	-	-	-	-	-	-	-	Yes	1027.04	-0.028439	0.892892	1077.39	0.100403	0.553727	792.866	-0.0210511	0.867158	554.02	-0.000391996	0.997762	946.526	0.291555	0.0134916	977.987	0.534033	2.6234e-06	792.597	0.137286	0.217395	1111.31	0.44197	9.06663e-05
VIT_00s0532g00030	Thioredoxin H	Cellular process.Cellular homeostasis.Cell redox homeostasis	-	-	-	-	-	-	-	Yes	1485.48	0.166062	0.242742	1166.01	-0.0386415	0.823201	734.868	-0.101314	0.37732	773.548	-0.00746263	0.946984	1043.2	0.290306	0.02638	991.221	0.249169	0.022842	1128.02	0.0529202	0.64361	1014.66	0.38987	0.0038394
VIT_18s0001g13250	Thioredoxin H-type 1	Cellular process.Cellular homeostasis.Cell redox homeostasis	-	-	-	-	-	-	-	Yes	1902.13	-0.390069	0.024307	1589.19	-0.683099	7.99972e-06	3190.83	-0.611002	2.75425e-08	3766.89	-0.693554	1.56071e-07	5358.43	-0.603349	1.0929e-05	8616.68	-0.956691	2.99139e-12	5303.59	-0.923145	9.20731e-14	8605.25	-1.07751	4.49209e-10
VIT_11s0016g01720	Threonine synthase	Metabolism.Primary metabolism.Amino acid metabolism.Glycine, serine, and threonine metabolism.Threonine metabolism.Threonine biosynthesis	Metabolism.Primary metabolism.Coenzyme and prosthetic group metabolism.Pyridoxine metabolism	Metabolism.Primary metabolism.Amino acid metabolism.Amino acid biosynthesis	-	-	-	-	-	Yes	145.835	-0.0123349	0.955432	125.393	0.298916	0.139954	74.2418	-0.0929709	0.632355	99.7646	-0.107624	0.546369	92.8659	-0.323975	0.0424005	104.712	-0.40369	0.0112706	133.406	-0.0217821	0.88083	92.6331	-0.514094	0.00757039
VIT_17s0000g01170	Thylakoid lumenal 17.9 kDa protein, chloroplast	Unknown	-	-	-	-	-	-	-	Yes	63.8186	0.1293	0.584829	47.5134	0.405329	0.0815029	47.2545	0.426911	0.0396267	30.0407	0.478635	0.00721155	20.6964	0.163596	0.319119	38.4596	0.0409314	0.827775	23.3672	0.154182	0.336896	40.1284	0.0438663	0.839386
VIT_02s0012g00560	Tobamovirus multiplication 2A TOM2A	Response to stimulus.Stress response.Biotic stress response.Virus stress response.Tobamovirus replication host gene	-	-	-	-	-	-	-	Yes	2191.59	0.119471	0.281298	1741.81	0.0110878	0.939091	1715.18	-0.0723268	0.422911	1396.92	-0.0309989	0.739187	1261.47	-0.191146	0.0470716	1381.98	-0.163413	0.0476552	1408.94	-0.131303	0.135231	1771.35	-0.0679328	0.615597
VIT_07s0005g00180	TOC159 (translocon outer membrane complex 159)	Transport overview.Primary Active Transporters.P-P-bond hydrolysis-driven transporters.Chloroplast Env Prot Translocase	Transport overview.Macromolecule transport.Protein transport	Transport overview.Plastid membrane transport.Plastid membrane protein transport	-	-	-	-	-	Yes	832.507	0.177024	0.170171	724.954	0.36456	0.00780729	1170.47	0.213698	0.049566	809.75	0.316361	0.0152268	1633.99	0.0855994	0.522613	2203.99	-0.150348	0.163639	2407.44	-0.0472173	0.668478	1840.38	-0.1949	0.237344
VIT_18s0001g02050	TolB protein-related	Transport overview.Electrochemical Potential-driven Transporters.Ion gradient-driven energizers.Auxiliary Proteins for Energization of Outer Membrane Rpt	-	-	-	-	-	-	-	Yes	704.218	0.274604	0.0711998	533.231	0.423505	0.0320152	762.189	0.28401	0.0159436	592.077	0.405472	0.00135955	935.848	0.125551	0.231721	734.982	0.280991	0.0137583	893.064	0.266987	0.0119991	773.003	0.217577	0.133378
VIT_04s0008g06330	TPR1 (topless-related 1)	Signaling.Hormone Signaling.Auxin Signaling.Auxin-mediated Signaling pathway	Regulation overview.Regulation of gene expression.Regulation of transcription.Transcriptional co-repression	-	-	-	-	-	-	Yes	450.32	0.174765	0.276811	482.977	0.275867	0.0526518	1002.11	0.237504	0.0349168	919.61	0.391613	0.000274557	1222.43	0.112745	0.334264	1817.43	0.123781	0.149009	1132.76	-0.00974502	0.911673	1782.9	-0.0590218	0.705049
VIT_11s0065g00350	Trans-cinnamate 4-monooxygenase	Metabolism.Primary metabolism.Amino acid metabolism.Aromatic amino acid metabolism.Phenylalanine metabolism.Phenylalanine biosynthesis	Metabolism.Secondary metabolism.Phenylpropanoid metabolism.Phenylpropanoid biosynthesis	-	-	-	-	-	-	Yes	134.235	-1.51264	2.57784e-07	371.215	-0.0713022	NA	217.314	-0.68163	0.00140883	327.548	-0.267281	0.105064	331.031	-0.608142	0.000327935	323.623	-1.13987	4.84707e-11	366.105	-0.214831	0.178696	318.649	-1.42095	5.38204e-12
VIT_10s0116g00960	Transcription factor jumonji (jmjC) domain-containing protein	Regulation overview.Regulation of gene expression.Regulation of transcription.Transcription factor.Jumonji family transcription factor	-	-	-	-	-	-	-	Yes	63.7434	-0.85416	0.00124938	141.07	-0.251098	0.302056	19.7714	-0.894309	2.38407e-05	76.0772	-0.312197	0.0760704	62.677	-0.351585	0.0296214	144.318	-0.717681	0.000254316	235.184	-0.248432	0.0959104	85.6009	-0.841314	3.98893e-05
VIT_18s0001g11600	Transducin protein	Unclear	-	-	-	-	-	-	-	Yes	227.431	0.282612	0.133603	317.086	0.613661	0.00231236	688.866	0.20055	0.0910312	237.061	-0.0167674	0.91114	337.986	-0.0275955	0.852772	273.209	0.352923	0.0214006	323.265	0.30962	0.0111056	267.277	0.381418	0.0280936
VIT_03s0063g01790	Transducin protein	Unclear	-	-	-	-	-	-	-	Yes	589.493	-0.459481	NA	135.548	0.1304	0.592389	228.065	0.544138	0.00273912	366.219	-0.36971	0.0292227	313.927	0.0272455	0.861721	251.241	-0.361931	0.0347195	170.619	-0.443575	0.00412512	398.455	-1.15586	6.26447e-13
VIT_14s0030g01950	Transferase	Unclear	-	-	-	-	-	-	-	Yes	118.716	0.036891	0.88205	68.5531	0.373793	0.123908	183.314	-0.334721	0.0331284	83.3284	-0.121567	0.488998	102.396	0.0621859	0.713638	66.3853	0.186486	0.322269	103.954	0.373902	0.0190974	85.4234	0.655718	0.00188583
VIT_08s0032g00760	Translation initiation factor eIF-2 beta subunit	Metabolism.Primary metabolism.Protein metabolism and modification.Protein synthesis.Translation.Translational initiation	Transport overview.Macromolecule transport.RNA transport	-	-	-	-	-	-	Yes	648.702	-0.436202	0.0184027	448.947	-0.117685	0.510759	597.992	-0.399557	0.000846159	625.889	-0.548519	0.00016542	263.775	0.156507	0.295229	146.587	0.0209394	0.903775	131.676	-0.0378243	0.801704	204.094	0.271616	0.205628
VIT_14s0083g00170	Translation initiation factor eIF-2B delta subunit	Metabolism.Primary metabolism.Protein metabolism and modification.Protein synthesis.Translation.Translational initiation	Transport overview.Macromolecule transport.RNA transport	-	-	-	-	-	-	Yes	217.504	0.135825	0.435557	360.901	-0.00621655	0.968085	490.229	-0.0226931	0.852396	316.161	0.0107681	0.932319	546.338	0.22385	0.0231329	556.872	0.199508	0.0445474	572.999	0.101645	0.327692	653.136	0.0546382	0.658455
VIT_01s0011g03200	Transmembrane protein FT27/PFT27	Transport overview.Incompletely characterized transport systems.Putative transport protein.PF27	-	-	-	-	-	-	-	Yes	657.429	-0.0692809	0.678426	604.476	-0.0273816	0.860481	776.341	0.0885935	0.385691	717.576	0.028064	0.78582	1871.21	0.0240528	0.835533	2077.09	-0.278925	0.00181462	2045.19	-0.250958	0.00181288	2113.93	-0.299283	0.0398226
VIT_10s0003g01680	Trehalose synthase	Metabolism.Primary metabolism.Carbohydrate metabolism.Polysaccharide metabolism.Starch and sucrose metabolism	Metabolism.Primary metabolism.Carbohydrate metabolism.Oligosaccharide metabolism.Trehalose metabolism	-	-	-	-	-	-	Yes	2125.38	-0.465117	0.0400425	1015.56	-0.149228	0.498328	1199.64	0.314112	0.00934853	1309.1	0.229292	0.0475708	1486.39	0.0165323	0.888272	1831.94	0.297973	0.0260475	1608.59	-0.0266925	0.819806	1797.35	-0.0648746	0.663777
VIT_16s0022g00660	Trehalose-6-phosphate phosphatase	Metabolism.Primary metabolism.Carbohydrate metabolism.Polysaccharide metabolism.Starch and sucrose metabolism	Metabolism.Primary metabolism.Carbohydrate metabolism.Oligosaccharide metabolism.Trehalose metabolism	-	-	-	-	-	-	Yes	215.27	-0.312449	0.133176	454.044	-0.0358149	0.872509	473.925	-0.622049	3.09644e-06	436.993	-0.164972	0.311998	323.154	-0.257544	0.0976969	175.29	0.0368818	0.849986	172.116	-0.28623	0.0436779	391.564	-0.384924	0.0121852
VIT_08s0040g00980	Tubulin beta-1 chain	Cellular process.Cellular component organization and biogenesis.Cytoskeleton organization and biogenesis	Cellular process.Cellular transport.Protein trafficking.Vesicle-mediated trafficking.Phagosome	-	-	-	-	-	-	Yes	2335.96	0.125912	NA	1428.31	0.482151	0.00498117	1608.78	0.0857132	0.406058	1160.55	0.184594	0.0664177	297.206	-0.129607	0.404682	245.449	0.144674	0.41629	189.784	0.335528	0.0313393	353.935	0.454241	0.00199891
VIT_04s0023g00430	Tyrosine specific protein phosphatase	Signaling.Signaling pathway.Protein phosphatase	-	-	-	-	-	-	-	Yes	153.35	-0.622929	0.0336853	102.167	0.390398	0.108195	111.298	-1.0113	2.07508e-08	272.274	-0.386092	0.028241	46.7907	-0.552496	NA	70.3628	-0.522417	0.00610278	35.9918	-0.239528	0.144397	41.8161	-0.653983	0.00307508
VIT_04s0044g00870	U-box domain containing protein	Unknown	-	-	-	-	-	-	-	Yes	89.5366	-0.883175	0.00254562	47.1356	-0.132878	0.584028	23.0468	-0.575244	0.00709715	57.5172	-0.420129	0.0183865	92.9645	-0.182404	0.282272	181.28	-0.689349	7.8199e-06	201.961	-0.0790502	0.586376	94.6182	-0.743785	0.000191452
VIT_06s0009g00370	U-box domain-containing protein	Unknown	-	-	-	-	-	-	-	Yes	79.1988	-0.766223	0.00903782	83.1366	-0.515124	0.0337042	36.8815	-0.378903	0.0735519	64.6411	-0.341126	0.0522394	54.9184	0.336751	0.0459465	33.6394	-0.188863	0.328638	18.964	0.0167235	0.914092	50.5775	-0.231959	0.28858
VIT_03s0038g03680	Ubiquilin-2	Metabolism.Primary metabolism.Protein metabolism and modification.Proteolysis.Peptidase-mediated proteolysis.Subtilase-mediated proteolysis	Metabolism.Primary metabolism.Protein metabolism and modification.Protein processing in endoplasmic reticulum	-	-	-	-	-	-	Yes	964.772	0.0307634	0.831558	949.449	0.0236765	0.85381	1700.32	-0.0170704	0.84706	1556.28	-0.166676	0.0959061	2223.02	-0.0859214	0.365774	2130.09	-0.183338	0.0818693	2393.87	-0.187276	0.0238345	2590.56	-0.263578	0.0439557
VIT_17s0000g06960	UDP-glucose 6-dehydrogenase	Metabolism.Primary metabolism.Carbohydrate metabolism.Monosaccharide metabolism.Pentose glucuronate interconversion	Metabolism.Primary metabolism.Carbohydrate metabolism.Polysaccharide metabolism.Starch and sucrose metabolism.Starch biosynthesis catabolism	Metabolism.Primary metabolism.Carbohydrate metabolism.Monosaccharide metabolism.Nucleotide sugar metabolism	Cellular process.Cellular component organization and biogenesis.Cell wall organization and biogenesis.Cell wall metabolism.Cell wall biosynthesis.Cell wall glycan monomers generation	Metabolism.Primary metabolism.Organic acid metabolism.Ascorbate and aldarate metabolism	-	-	-	Yes	341.113	-0.571222	0.00527913	492.413	-0.288238	0.155419	588.414	-0.273697	0.0219251	869.717	-0.354051	0.00776309	1118.12	-0.13562	0.416637	1439.92	-0.685138	9.87019e-06	1547.08	-0.205282	0.204109	1130.84	-0.677959	0.000393963
VIT_01s0011g00690	UDP-glucose 6-dehydrogenase	Metabolism.Primary metabolism.Carbohydrate metabolism.Monosaccharide metabolism.Pentose glucuronate interconversion	Metabolism.Primary metabolism.Carbohydrate metabolism.Polysaccharide metabolism.Starch and sucrose metabolism.Starch biosynthesis catabolism	Metabolism.Primary metabolism.Carbohydrate metabolism.Monosaccharide metabolism.Nucleotide sugar metabolism	Cellular process.Cellular component organization and biogenesis.Cell wall organization and biogenesis.Cell wall metabolism.Cell wall biosynthesis.Cell wall glycan monomers generation	Metabolism.Primary metabolism.Organic acid metabolism.Ascorbate and aldarate metabolism	-	-	-	Yes	13419.3	-0.508981	0.00735215	9786.01	-0.238297	0.113512	8377.21	-0.400452	1.14237e-05	7783.46	-0.0571325	0.601732	4726.98	-0.416533	0.000167103	3072.36	-0.286845	0.0133712	3912.43	-0.255852	0.0637208	4680.92	-0.423368	0.00711658
VIT_12s0055g00020	UDP-glucose glucosyltransferase	Metabolism.Primary metabolism.Carbohydrate metabolism.Polysaccharide metabolism.Starch and sucrose metabolism	Metabolism.Secondary metabolism.Aromatic compound metabolism.Aromatic compound glysosylation	-	-	-	-	-	-	Yes	67.7047	-1.08635	3.75618e-05	43.6903	-0.664056	0.00621745	16.3889	0.123652	0.549208	36.8179	-0.130933	0.460912	58.464	-0.200286	0.202456	52.038	0.11782	0.528135	45.5319	-0.435298	0.00727735	52.8315	0.233247	0.273142
VIT_03s0063g00050	UDP-glucuronosyl/UDP-glucosyltransferase	Metabolism.Primary metabolism.Carbohydrate metabolism.Monosaccharide metabolism.Pentose glucuronate interconversion	Metabolism.Primary metabolism.Carbohydrate metabolism.Polysaccharide metabolism.Starch and sucrose metabolism	Metabolism.Primary metabolism.Organic acid metabolism.Ascorbate and aldarate metabolism	-	-	-	-	-	Yes	1265.44	-0.160007	0.278848	929.308	-0.294596	0.0984466	3002.17	-0.191062	0.0509156	2624.03	0.0985039	0.462608	1755.16	-0.299819	0.000246612	1598.83	-0.355175	0.00142241	1715.35	-0.215987	0.0120663	2198.9	-0.486117	0.00443902
VIT_18s0001g06080	UDP-glycosyltransferase 85A1	Metabolism.Primary metabolism.Carbohydrate metabolism.Glycosyl transference	Metabolism.Primary metabolism.Carbohydrate metabolism.Polysaccharide metabolism	-	-	-	-	-	-	Yes	6.62977	-0.339265	0.21836	12.5299	-0.201535	0.318223	11.2829	0.275266	0.142974	32.6141	0.0426237	0.808433	16.951	0.310551	0.0491013	36.3361	0.586813	0.00241288	10.6975	0.393841	0.00777708	19.0923	0.68772	0.00241601
VIT_18s0001g05990	UDP-glycosyltransferase 85A1	Metabolism.Primary metabolism.Carbohydrate metabolism.Glycosyl transference	Metabolism.Primary metabolism.Carbohydrate metabolism.Polysaccharide metabolism	-	-	-	-	-	-	Yes	15.7716	0.179427	0.536808	56.5769	0.591872	0.0149262	1094.57	0.515192	1.32838e-06	446.354	0.120218	0.448304	159.692	0.211388	0.212473	129.994	1.18434	4.67298e-14	60.3306	0.445873	0.00498555	152.799	1.26651	6.54974e-13
VIT_18s0001g06060	UDP-glycosyltransferase 85A1	Metabolism.Primary metabolism.Carbohydrate metabolism.Glycosyl transference	Metabolism.Primary metabolism.Carbohydrate metabolism.Polysaccharide metabolism	-	-	-	-	-	-	Yes	64.6285	0.572976	0.0510446	310.202	0.453695	0.0389138	6012.83	0.472455	3.04022e-07	2723.98	0.190729	0.178935	888.75	0.222669	0.18185	809.104	1.10836	2.16044e-13	339.981	0.320303	0.0282445	942.583	1.30785	1.03952e-15
VIT_00s0218g00160	UDP-rhamnose:rhamnosyltransferase	Metabolism.Secondary metabolism.Phenylpropanoid metabolism.Flavonoid metabolism.Flavonoid biosynthesis.Anthocyanin biosynthesis.Anthocyanin-glycoside biosynthesis	-	-	-	-	-	-	-	Yes	14.1189	-0.538205	0.0671477	19.5416	-0.396518	0.089173	11.2655	-0.537961	0.00553369	16.3395	-0.588716	0.000358534	2.46366	0.0187239	0.787606	3.87329	-0.265433	0.061956	4.79762	-0.0975493	0.351231	2.57809	0.00757096	0.950483
VIT_08s0007g04570	UGT73D1 (UDP-glucosyl transferase 73D1); UDP-glycosyltransferase	Metabolism.Primary metabolism.Carbohydrate metabolism.Glycosyl transference	-	-	-	-	-	-	-	Yes	92.4432	-1.05884	0.000318617	104.065	-0.341596	0.152257	120.004	-0.687572	0.000126617	305.573	-0.399632	0.0243103	40.4084	-0.311549	0.0559277	53.6558	-0.766964	8.74099e-05	110.848	-0.156445	0.264201	37.7071	-0.759994	0.000647625
VIT_08s0007g03680	Unknown	Unknown	-	-	-	-	-	-	-	Yes	14.6566	-0.612431	0.0240335	23.2315	-0.603372	0.00337778	2.36783	-0.0307805	0.7774	3.21437	-0.0986322	0.356242	0.905519	-0.0133295	0.812717	6.89177	-0.0234049	0.884254	8.03409	-0.0221257	0.865345	2.45243	-0.0661052	0.662494
VIT_02s0025g01710	Unknown	Unknown	-	-	-	-	-	-	-	Yes	32.0097	0.600402	0.0428879	24.7101	0.532153	0.0265727	72.9587	0.279444	0.171691	21.0102	0.0114775	0.946374	123.814	0.193482	0.25211	80.38	0.0480012	0.779892	156.661	0.0631204	0.618707	152.212	0.14517	0.469058
VIT_07s0151g00800	Unknown	Unknown	-	-	-	-	-	-	-	Yes	1503.97	0.641277	0.00244541	2248.02	0.456446	0.0317056	3358.77	-0.309905	0.00467822	6844.11	-0.085848	0.476378	2405.59	0.0258412	0.817659	3220.05	0.21949	0.0497164	2144.5	0.197206	0.0765051	2831.19	0.142543	0.149944
VIT_15s0046g03420	Unknown	Unknown	-	-	-	-	-	-	-	Yes	54.2467	-0.630773	0.0302429	44.8271	-0.584264	0.0162686	0	NA	NA	2.51905	0.0315551	0.754561	0.402768	0.0307197	0.408102	0.422606	0.0134774	0.779508	0.283788	-0.00313961	0.915226	0.426488	0.0555267	0.366245
VIT_02s0025g04480	Unknown	Unknown	-	-	-	-	-	-	-	Yes	95.1958	-0.543482	0.0446176	29.5199	-0.63698	0.008918	5.29622	-0.034402	0.831347	12.2245	0.046473	0.776612	0.713935	0.00190393	0.967925	0.761919	-0.0871435	0.220727	0.554174	-0.066486	0.145829	1.5219	0.0149169	0.903415
VIT_00s1361g00010	Unknown	Unknown	-	-	-	-	-	-	-	Yes	181.011	-0.563202	0.004617	75.2789	-0.202233	0.385363	55.2256	0.54149	0.00705172	37.5988	0.536092	0.00212922	128.475	-0.0269391	0.858953	104.17	-0.151994	0.356314	138.779	-0.140375	0.311665	121.997	-0.41595	0.0142489
VIT_09s0002g02970	Unknown	Unknown	-	-	-	-	-	-	-	Yes	0.860237	-0.198212	0.175146	0.959516	-0.059216	0.387176	1.51817	-0.157948	0.110318	2.54793	-0.161917	0.130432	16.1134	-0.0258887	0.832624	16.8254	-0.432265	0.0170929	21.8203	-0.26748	0.0442611	11.6828	-0.445933	0.0423251
VIT_10s0003g04080	Unknown	Unknown	-	-	-	-	-	-	-	Yes	13.0252	-1.0758	0.000156469	110.834	-0.209163	NA	4.06699	-0.0994601	0.463382	19.4416	-0.312806	0.0277699	17.5488	-0.0535977	0.711206	31.9774	-0.478087	0.015554	28.5626	-0.353996	0.0120312	22.952	-0.548765	0.0164427
VIT_13s0074g00350	Unknown	Unknown	-	-	-	-	-	-	-	Yes	16.6521	-0.64166	0.0305004	3.82385	0.25201	0.138867	2.29718	0.071781	0.5587	6.48285	0.189642	0.14866	11.3067	-0.0873681	0.538309	23.3343	-0.600487	0.00230875	42.0552	-0.348775	0.0180325	17.9366	-0.526991	0.0182222
VIT_15s0046g01650	Unknown	Unknown	-	-	-	-	-	-	-	Yes	855.249	0.123939	0.35105	839.573	-0.0255498	0.878845	358.002	-0.138241	0.300079	346.259	0.160946	0.284875	183.745	0.348495	0.0152116	226.059	0.323071	0.0244317	189.06	0.201855	0.102508	216.147	0.299678	0.0424272
VIT_05s0020g01080	Unknown	Unknown	-	-	-	-	-	-	-	Yes	188.519	0.035553	0.871093	166.049	-0.00422201	0.981988	757.353	0.292608	0.00680488	486.792	-0.0815267	0.581989	331.817	0.0463422	0.767214	474.013	0.527142	0.00145397	389.489	0.344679	0.0249413	834.382	0.617687	3.95514e-06
VIT_04s0008g01700	Unknown protein	Unknown	-	-	-	-	-	-	-	Yes	627.144	-0.764416	0.000369142	176.235	-0.589232	0.00851602	65.9198	0.898445	9.66149e-06	39.4264	0.400712	0.0234415	37.9925	-0.188812	0.254998	13.1847	0.120045	0.50524	9.4323	0.0849569	0.547059	44.062	0.0813686	0.72201
VIT_13s0064g00460	Unknown protein	Unknown	-	-	-	-	-	-	-	Yes	9548.44	0.47985	0.000174698	8574.05	0.456009	0.0286909	31282.7	0.286465	0.000903637	8035.12	0.45478	0.00780965	3588.83	-0.0033241	0.9826	1983.21	0.338551	0.085088	1654.57	0.188084	0.144048	3663.25	0.565882	0.000584177
VIT_01s0026g01250	Unknown protein	Unknown	-	-	-	-	-	-	-	Yes	82.8467	0.471406	0.0361476	100.138	0.495458	0.0266798	99.4056	0.246045	0.169239	70.6031	0.421959	0.0177269	67.19	0.65843	7.94649e-05	57.0991	0.0954268	0.627803	80.2267	0.236075	0.129628	57.5304	0.449075	0.043168
VIT_12s0142g00160	Unknown protein	Unknown	-	-	-	-	-	-	-	Yes	45.6375	0.581782	0.0305448	82.4812	0.500797	0.0323088	324.064	0.055999	0.660816	327.909	0.0484299	0.739502	159.237	0.0458738	0.786937	131.342	0.234946	0.183141	67.5763	0.130157	0.426379	153.754	0.563706	0.00482665
VIT_18s0001g14410	Unknown protein	Unknown	-	-	-	-	-	-	-	Yes	1000.71	-0.47349	0.00885905	2062.68	-0.340685	0.0346441	890.34	-0.821318	4.8543e-10	1842.92	-0.0952009	0.47218	541.161	-0.155329	0.285308	436.432	-0.0635665	0.727341	296.652	-0.270832	0.0699815	681.23	-0.318962	0.09447
VIT_09s0054g01750	Unknown protein	Unknown	-	-	-	-	-	-	-	Yes	68.3111	0.689539	0.0101582	46.8974	0.573794	0.0182086	87.366	-0.0773155	0.696934	93.8184	-0.119665	0.444807	17.9306	0.265741	0.0903622	17.3955	-0.193636	0.32391	17.737	0.0525275	0.73099	31.5652	0.203378	0.37374
VIT_04s0008g02760	Unknown protein	Unknown	-	-	-	-	-	-	-	Yes	61.1078	0.783227	0.00136814	60.0341	0.560467	0.0168608	121.625	-0.773048	8.90405e-06	257.16	-0.210746	0.202582	94.7724	0.0886006	0.598477	130.985	-0.0155264	0.929793	61.0557	0.380942	0.0168921	74.5468	0.122223	0.591099
VIT_18s0001g07090	Unknown protein	Unknown	-	-	-	-	-	-	-	Yes	1449.34	-0.473387	0.0184287	1997.11	-0.395831	0.020928	1328.25	-0.316776	0.0151388	1868.57	-0.150516	0.252397	822.242	-0.22956	0.0702555	970.243	0.0428246	0.708412	536.55	-0.0828387	0.444323	1054.61	-0.141281	0.28669
VIT_04s0008g01380	Unknown protein	Unknown	-	-	-	-	-	-	-	Yes	2378.61	-0.610135	0.0168926	2683.98	-0.514756	0.00930495	2693.88	-0.133459	0.148344	3673.58	-0.0850318	0.428096	4099.36	0.000946782	0.991817	4392.65	-0.0768746	0.480764	3398.27	-0.12317	0.102284	4928.52	-0.149259	0.271095
VIT_07s0104g00470	Unknown protein	Unknown	-	-	-	-	-	-	-	Yes	38.2868	1.38851	4.48141e-07	6.22275	0.34647	0.0400887	11.5408	0.359671	0.0577383	3.53958	0.332543	0.00394567	6.68385	0.0517601	0.651962	4.39151	-0.126152	0.40904	6.50774	0.064302	0.605559	7.95684	-0.113564	0.583894
VIT_14s0108g00840	Unknown protein	Unknown	-	-	-	-	-	-	-	Yes	856.422	-0.597701	0.00172184	1302.48	-0.594535	0.00113381	173.301	-0.774647	9.32185e-06	407.819	0.0137877	0.916457	406.988	-0.257706	0.0800665	505.77	-0.0128264	0.926734	473.321	-0.237291	0.0958769	531.435	-0.330379	0.0744822
VIT_18s0001g11950	Unknown protein	Unknown	-	-	-	-	-	-	-	Yes	64.6443	-0.675704	0.0224967	39.2603	-0.553812	0.0213609	9.88138	0.190664	0.31626	45.0409	-0.186992	0.271218	66.492	-0.249416	0.13968	127.433	-0.416981	0.0131996	79.7914	-0.0332042	0.821948	87.1209	0.0839901	0.704922
VIT_13s0156g00100	Unknown protein	Unknown	-	-	-	-	-	-	-	Yes	81.9798	0.599245	0.0287051	105.424	0.698809	0.00302134	709.358	-0.301135	0.0224464	440.988	0.176567	0.309409	136.963	-0.128053	0.444367	174.862	0.312468	0.0497485	144.066	0.232176	0.150182	287.165	0.678508	0.000405818
VIT_01s0011g06580	Unknown protein	Unknown	-	-	-	-	-	-	-	Yes	159.182	0.329356	0.0788235	72.4154	0.530578	0.0265748	162.966	0.523965	0.00286938	95.1196	0.424637	0.0090299	41.0878	-0.0316488	0.851375	66.8125	-0.234049	0.232145	63.3823	0.147465	0.366509	66.2198	0.0857995	0.669926
VIT_06s0061g00680	Unknown protein	Unknown	-	-	-	-	-	-	-	Yes	383.903	-0.760615	0.00634512	408.677	-0.227404	0.350401	185.966	-0.682565	4.28643e-05	625.021	-0.411394	0.0123977	28.7979	-0.160404	0.283812	16.6401	-0.313443	0.105386	6.46218	-0.0972729	0.445013	20.5091	-0.0240357	0.916278
VIT_17s0000g03790	Unknown protein	Unknown	-	-	-	-	-	-	-	Yes	466.925	-0.199848	0.257655	628.576	-0.136996	0.552018	236.327	-0.526862	0.00072283	489.274	-0.383021	0.00764234	474.067	-0.0460323	0.769896	228.458	-0.267704	0.0432827	267.646	-0.0490997	0.695453	378.202	-0.38481	0.0458993
VIT_10s0003g01070	Unknown protein	Unknown	-	-	-	-	-	-	-	Yes	451.073	0.616497	0.0130648	361.306	0.188819	0.393021	759.905	-0.404116	0.00161835	1459.38	-0.487183	0.00319105	56.2889	-0.109061	0.242287	32.8843	-0.181142	0.315712	13.0746	0.00545867	0.969511	46.4238	0.0151018	0.947163
VIT_06s0004g05650	Unknown protein	Unknown	-	-	-	-	-	-	-	Yes	654.631	0.0325829	0.859634	1653.63	0.351712	0.0439833	2762.6	-0.310153	0.000630723	3006.92	-0.219935	0.025387	839.003	0.230578	0.170705	2069.13	0.541461	4.1599e-05	1283.51	0.152679	0.335545	1586.36	0.474133	5.96435e-06
VIT_09s0002g06770	Unknown protein	Unknown	-	-	-	-	-	-	-	Yes	35.7885	0.277923	0.329536	35.3444	0.306835	0.193853	29.9091	-0.530757	0.0131293	129.5	-0.341702	0.0478229	40.6889	0.155252	0.358851	39.0585	0.240748	0.21171	23.4048	-0.106072	0.508786	35.1666	0.499112	0.027683
VIT_12s0035g02270	Unknown protein	Unknown	-	-	-	-	-	-	-	Yes	127.124	-0.420718	0.0624904	192.518	-0.181183	0.32501	153.053	-0.404463	0.0162718	291.094	-0.357219	0.0127577	154.959	-0.130318	0.373304	189.956	-0.0661114	0.629752	191.213	-0.221321	0.108722	218.339	0.0262141	0.872074
VIT_02s0025g00500	Unknown protein	Unknown	-	-	-	-	-	-	-	Yes	71.269	-0.459715	0.0969261	80.0494	-0.050466	0.835697	212.165	-0.372331	0.019668	647.323	-0.446238	0.00570655	155.59	-0.206896	0.201387	270.212	-0.0652455	0.670048	142.651	0.0399867	0.807064	299.67	-0.209849	0.27731
VIT_14s0036g01060	Unknown protein	Unknown	-	-	-	-	-	-	-	Yes	557.332	0.253934	0.0744623	301.317	0.291027	0.210447	227.455	0.322153	0.0391052	251.686	0.350301	0.016729	78.5396	-0.163491	0.334567	84.5382	0.0691019	0.708158	74.5965	0.150186	0.360104	149.212	0.355331	0.0866695
VIT_19s0014g02720	Unknown protein	Unknown	-	-	-	-	-	-	-	Yes	381.642	0.211396	0.230573	258.903	0.036337	0.845601	295.069	0.644121	5.78864e-06	150.659	0.428452	0.00298973	170.835	-0.283592	0.0249393	282.068	0.235191	0.0714577	298.654	0.130942	0.277872	298.886	0.216401	0.229704
VIT_00s0179g00320	Unknown protein	Unknown	-	-	-	-	-	-	-	Yes	733.237	0.371722	0.0175582	428.974	0.217688	0.151991	838.295	0.444698	0.000361863	395.133	0.271046	0.0191561	143.388	-0.179951	0.273014	140.587	0.041828	0.782477	151.707	0.235707	0.101703	208.256	0.0988596	0.554151
VIT_01s0011g04620	Unknown protein	Unknown	-	-	-	-	-	-	-	Yes	306.077	0.00915346	0.952484	438.897	0.0447822	0.849756	1087.5	-0.337574	0.00210493	1623.03	-0.268907	0.0213754	669.157	-0.00966706	0.952173	678.123	0.0661578	0.583874	410.394	0.144763	0.303273	930.614	0.183175	0.231124
VIT_01s0011g04650	Unknown protein	Unknown	-	-	-	-	-	-	-	Yes	707.047	-0.482774	0.103158	304.597	-0.30257	0.194757	595.974	-0.515562	0.00029188	773.021	-0.469601	2.84408e-05	347.865	-0.0207696	0.874298	221.87	0.300664	0.106589	266.12	-0.160459	0.317012	300.855	0.147031	0.47052
VIT_06s0009g00310	Unknown protein	Unknown	-	-	-	-	-	-	-	Yes	391.159	0.0879255	0.556232	358.681	0.391159	0.043812	440.05	-0.502059	0.0162246	366.468	-0.141707	0.42133	233.817	-0.835227	9.93423e-08	168.843	-0.772483	5.29468e-05	164.742	-0.428945	0.00589239	154.626	-0.554045	0.0147457
VIT_06s0004g02510	Unknown protein	Unknown	-	-	-	-	-	-	-	Yes	3.06886	-0.292904	0.155305	5.14104	-0.122761	0.379955	4.81399	0.274037	0.0716461	12.094	0.497263	0.0020163	15.7306	0.366328	0.0243464	27.3282	0.472884	0.0167794	33.6313	0.505457	0.00208794	22.5107	0.325906	0.150444
VIT_01s0137g00400	Unknown protein	Unknown	-	-	-	-	-	-	-	Yes	25.2794	0.248758	0.398222	26.5697	0.492882	0.0407783	48.9364	0.174375	0.394268	17.5484	0.0246515	0.882872	21.453	0.375006	0.0182927	31.3897	0.366539	0.0499612	20.907	0.242939	0.0855202	69.5272	0.327602	0.149435
VIT_05s0020g00130	Unknown protein	Unknown	-	-	-	-	-	-	-	Yes	151.039	0.324522	0.0778071	187.991	0.16978	0.329571	235.133	0.127958	0.391377	211.677	0.107893	0.413894	155.574	0.284592	0.0379069	178.916	0.283524	0.0285484	156.297	0.0752849	0.593865	257.743	0.185693	0.18496
VIT_01s0011g02320	Unknown protein	Unknown	-	-	-	-	-	-	-	Yes	124.41	-1.40877	2.28849e-07	73.1452	-0.0213288	0.928619	55.1748	-0.339254	0.0952965	219.554	-0.402482	0.0117119	508.955	-0.280466	0.0406129	544.153	-0.5579	0.000601075	999.053	-0.282381	0.0814847	524.379	-0.645167	0.000344382
VIT_06s0080g01100	Unknown protein	Unknown	-	-	-	-	-	-	-	Yes	326.799	0.0515357	0.746469	228.806	0.0244333	0.907061	200.903	0.253862	0.145447	212.775	0.203697	0.17285	115.99	0.396807	0.00805917	157.545	0.374502	0.00844815	114.82	-0.095662	0.503265	157.147	0.568826	0.000904603
VIT_18s0001g02100	Unknown protein	Unknown	-	-	-	-	-	-	-	Yes	5.66262	-0.0877485	0.735241	11.4784	-0.146254	NA	11.7711	-0.346009	0.0770809	19.2083	-0.348324	0.0460825	49.0545	-0.203775	0.225578	42.1593	-0.440801	0.0253286	73.1468	-0.328132	0.0428404	46.8307	-0.805832	0.00030049
VIT_18s0001g11680	Unknown protein	Unknown	-	-	-	-	-	-	-	Yes	812.039	-0.588	0.0473941	238.66	-0.313482	0.197672	111.623	0.209708	0.303613	219.915	0.20388	0.190189	91.8381	-0.267872	0.10013	43.7169	-0.0248181	0.894442	27.9684	-0.483522	0.00141781	93.1487	-0.914703	1.6992e-06
VIT_04s0079g00260	Unknown protein	Unknown	-	-	-	-	-	-	-	Yes	589.558	0.325797	0.0918757	525.905	0.094614	0.621239	892.497	0.107382	0.32633	448.662	0.232434	0.0861665	86.1798	0.188193	0.264821	73.3635	0.105856	0.566326	59.7481	0.439286	0.0074324	122.513	0.472547	0.00631001
VIT_05s0020g00260	Unknown protein	Unknown	-	-	-	-	-	-	-	Yes	323.092	0.170851	0.31001	312.08	0.0663076	0.663187	456.482	0.028113	0.839639	397.473	0.18106	0.114052	326.813	0.153868	0.267403	361.319	0.407556	0.00086722	322.549	0.27873	0.0156863	498.197	0.389499	0.00350708
VIT_01s0150g00270	Unknown protein	Unknown	-	-	-	-	-	-	-	Yes	826.525	0.309031	0.0247035	621.601	0.119807	0.517915	888.562	0.219606	0.0514581	624.557	0.168048	0.0930041	386.508	0.101569	0.492094	313.006	0.409982	0.000991466	247.366	0.375608	0.00704398	434.778	0.371954	0.0472513
VIT_18s0001g01080	Unknown protein	Unknown	-	-	-	-	-	-	-	Yes	538.798	0.177747	0.245727	658.446	0.0846446	0.571866	1075.54	0.0294519	0.763677	1295.55	0.136741	0.175727	754.612	0.161154	0.296086	673.599	0.440136	0.000567792	408.724	0.357051	0.010702	838.121	0.491269	0.000408231
VIT_18s0072g00100	Unknown protein	Unknown	-	-	-	-	-	-	-	Yes	599.413	-0.130163	0.428506	715.401	-0.36561	0.0107146	464.568	-0.328881	0.00793058	650.789	-0.182581	0.1885	777.047	-0.0357066	0.782634	958.358	-0.430025	0.000533752	1157.98	-0.225846	0.0484615	955.406	-0.356681	0.00733162
VIT_06s0061g01250	Unknown protein	Unknown	-	-	-	-	-	-	-	Yes	2726.93	-0.40864	0.0372689	2238.56	-0.242529	0.242016	706.852	-0.114514	0.297445	1074.61	-0.155503	0.200869	795.476	-0.0902129	0.454975	610.519	-0.373648	0.00480055	598.356	-0.343584	0.000251397	755.812	-0.526916	0.000172281
VIT_17s0000g03670	Unknown protein	Unknown	-	-	-	-	-	-	-	Yes	41.7294	0.348115	0.199648	59.051	0.494675	0.027226	50.6777	-0.290763	0.150049	94.7408	0.334707	0.0402993	33.8837	0.416488	0.0138645	36.5661	0.674503	0.000406688	27.1054	0.12653	0.433587	52.1162	0.853391	4.41804e-05
VIT_02s0025g04710	Unknown protein	Unknown	-	-	-	-	-	-	-	Yes	588.075	0.187049	0.225704	559.147	0.164804	0.416332	255.368	-0.00371425	0.977948	257.177	0.277651	0.0918384	101.489	0.324008	0.0411911	133.301	0.356259	0.0217641	78.4843	-0.0411415	0.782777	152.502	0.547472	0.0021361
VIT_02s0241g00060	Unknown protein	Unknown	-	-	-	-	-	-	-	Yes	30.4502	-0.106502	0.697604	48.7379	-0.117594	0.628426	34.9666	-0.323263	0.1258	35.8687	0.0133937	0.940194	77.2758	0.26023	0.102352	36.7055	0.289944	0.141711	66.7853	0.395051	0.0136197	63.5864	0.556138	0.0093332
VIT_10s0003g01030	Unknown protein	Unknown	-	-	-	-	-	-	-	Yes	6.63528	-0.582504	0.0371935	19.779	-0.0675607	0.737257	13.5177	-0.634238	0.001225	24.9965	0.13259	0.433369	65.5989	-0.0384174	0.820876	119.274	-0.727263	6.65151e-05	112.45	-0.42545	0.00527292	131.357	-0.752985	0.000625454
VIT_09s0002g06360	Unknown protein	Unknown	-	-	-	-	-	-	-	Yes	79.9347	-0.422445	0.0798204	93.9918	0.183477	0.375339	67.5072	-0.398465	0.0424938	194.082	-0.315453	0.0426308	83.5399	-0.443151	0.00270755	96.7243	-0.620978	0.000468459	137.375	-0.107371	0.437865	81.3658	-0.351412	0.0737938
VIT_08s0056g00130	Unknown protein	Unknown	-	-	-	-	-	-	-	Yes	1.54929	-0.190276	0.309471	0.691288	0.031921	0.642046	1.15219	-0.183383	0.0323039	4.25679	-0.248909	0.0251098	7.48282	-0.128045	0.288496	14.2599	-0.557597	0.00307192	25.0097	-0.2901	0.0771366	11.2901	-0.335212	0.091965
VIT_14s0066g00600	Unknown protein	Unknown	-	-	-	-	-	-	-	Yes	45.4418	-0.580673	0.0396127	53.6913	0.170004	0.482285	34.7766	-0.715955	0.000763843	110.381	-0.500435	0.00500548	9.24496	0.114985	0.423042	5.16452	0.145955	0.208432	1.97076	0.101221	0.144347	16.443	0.179575	0.38709
VIT_03s0091g00660	Unknown protein	Unknown	-	-	-	-	-	-	-	Yes	335.392	0.00699774	0.966167	101.376	-0.053371	0.808234	117.472	0.405215	0.0197063	72.5721	0.32324	0.0430939	42.4082	-0.325425	0.0536581	50.5222	-0.39805	0.035635	55.1666	0.101305	0.524272	56.314	0.0153143	0.939729
VIT_16s0098g01750	Unknown protein	Unknown	-	-	-	-	-	-	-	Yes	147.248	0.230091	0.270089	150.366	-0.194812	0.396871	293.565	0.304245	0.0279083	149.794	0.317283	0.0251813	89.6501	0.00221325	0.989372	116.823	0.332644	0.0921932	55.0164	0.155743	0.342998	267.325	0.445008	0.0272775
VIT_17s0000g05250	Unknown protein	Unknown	-	-	-	-	-	-	-	Yes	618.501	0.282716	0.104314	343.122	-0.0336827	0.873367	122.039	0.436791	0.0110129	67.2835	0.421207	0.0149543	30.2142	0.329492	0.0521563	35.3025	0.0123899	0.949601	27.7454	0.106102	0.516063	38.1454	0.417639	0.0604651
VIT_05s0102g01130	Unknown protein	Unknown	-	-	-	-	-	-	-	Yes	203.978	-0.396524	0.150408	122.815	0.188027	0.424393	255.264	0.389234	0.00513556	224.715	0.312974	0.0478982	346.079	0.127401	0.407186	272.174	0.142836	0.247544	212.959	0.126837	0.332772	422.104	0.0162344	0.914053
VIT_05s0020g02500	Unknown protein	Unknown	-	-	-	-	-	-	-	Yes	38.3068	-0.0446743	0.880046	22.79	0.673682	0.00561586	76.8548	0.605769	0.00180703	55.1843	0.777025	9.76462e-06	378.454	0.132534	0.434862	746.047	0.0172351	0.899643	670.08	0.134384	0.350759	777.068	0.297085	0.0358671
VIT_08s0007g08530	Unknown protein	Unknown	-	-	-	-	-	-	-	Yes	694.479	-0.0691609	0.675323	395.498	0.0436489	0.840899	634.807	0.26802	0.0159398	402.067	0.328325	0.0215937	344.004	0.0053691	0.971588	356.664	0.420053	0.017099	251.808	0.0350804	0.784805	564.147	0.302111	0.0510167
VIT_17s0000g00570	Unknown protein	Unknown	-	-	-	-	-	-	-	Yes	441.53	-0.15709	0.270855	701.57	0.252962	0.159083	1572.37	-0.206628	0.0284135	3319.37	-0.460702	0.001028	1781.23	-0.00502275	0.960471	2436.73	-0.173976	0.13475	1429.61	-0.0946086	0.306307	2321.75	-0.16398	0.211205
VIT_13s0019g01100	Unknown protein	Unknown	-	-	-	-	-	-	-	Yes	1539.32	-0.401603	0.0813848	1269.93	0.0130101	0.941393	2813.64	-0.205811	0.0409198	4691.13	-0.199666	0.03518	1680.39	-0.168793	0.230054	2242.32	-0.137538	0.159796	2397.78	-0.178166	0.0909384	2159.39	-0.01573	0.899388
VIT_18s0001g06070	Unknown protein	Unknown	-	-	-	-	-	-	-	Yes	791.94	0.329722	0.0815478	804.979	-0.0714209	0.760342	552.687	0.257077	0.0189922	925.197	0.185153	0.039006	3430.11	0.157695	0.225518	4321.85	0.183268	0.110629	3509.14	-0.0989543	0.372234	2794.83	0.00637408	0.968844
VIT_14s0068g00730	Unknown protein	Unknown	-	-	-	-	-	-	-	Yes	34.4187	-0.0985396	0.73631	62.3005	0.379122	0.11647	47.6252	0.53974	0.00863696	29.581	0.359172	0.0362442	36.567	0.0486073	0.760501	50.3242	-0.0674773	0.732787	54.3694	0.0950869	0.560162	23.9048	0.0318484	0.881867
VIT_18s0001g00140	Unknown protein	Unknown	-	-	-	-	-	-	-	Yes	2.9869	-0.106917	0.611573	2.32006	0.0586631	0.715908	12.1334	-0.446645	0.0252628	45.9516	-0.356342	0.0446593	15.3081	0.104573	0.517121	10.3969	-0.0665652	0.726818	15.8891	-0.00277178	0.985261	25.4838	0.277027	0.225827
VIT_08s0056g00500	Unknown protein	Unknown	-	-	-	-	-	-	-	Yes	451.16	-0.131883	0.380655	183.301	0.357829	0.0919499	137.471	0.402455	0.0163378	80.5334	0.409453	0.017799	50.5734	-0.225695	0.182388	55.0199	0.119889	0.519227	65.1928	-0.00726336	0.964713	100.522	0.361769	0.0804409
VIT_00s0265g00090	Unknown protein	Unknown	-	-	-	-	-	-	-	Yes	253.107	-0.201632	0.491038	71.9877	0.777258	0.00102311	494.348	-0.263045	0.0464275	598.65	-0.113354	0.353975	225.738	0.370851	0.0223296	301.084	0.588273	0.000178957	252.594	0.294349	0.0281074	194.598	0.429429	0.0199741
VIT_16s0100g00200	Unknown protein	Unknown	-	-	-	-	-	-	-	Yes	85.8758	-0.420062	0.10651	61.0211	0.0618541	0.799354	54.9661	0.314603	0.126307	68.8955	0.101636	0.568762	90.0793	-0.382829	0.0185213	97.2727	-0.427922	0.0166169	73.2638	-0.238559	0.137821	85.6305	-0.697644	0.00020926
VIT_08s0007g01360	Unknown protein	Unknown	-	-	-	-	-	-	-	Yes	175.486	0.0476495	0.805906	230.792	-0.129993	0.508658	406.499	-0.189309	0.162678	392.261	-0.0536813	0.723539	237.362	0.326478	0.0263635	288.333	0.422865	0.00177031	230.707	0.0153872	0.905022	359.362	0.358977	0.00754089
VIT_01s0026g02100	Unknown protein	Unknown	-	-	-	-	-	-	-	Yes	95.2955	0.283119	0.227588	211.528	-0.138467	0.562038	209.634	-0.223446	0.125992	577.306	-0.102067	0.463919	540.914	0.331246	0.0103992	381.64	0.344304	0.00285958	317.145	0.215241	0.130931	670.708	0.385122	0.0407824
VIT_13s0074g00580	Unknown protein	Unknown	-	-	-	-	-	-	-	Yes	1188.99	-0.509632	0.0108261	1016.25	0.00986414	0.955436	1098.77	-0.0730357	0.486712	1672.58	-0.149009	0.176393	1113.24	-0.220145	0.0385974	1655.68	-0.195564	0.0416936	1452.37	-0.24157	0.0553663	1489.75	-0.334253	0.0254577
VIT_00s0386g00040	Unknown protein	Unknown	-	-	-	-	-	-	-	Yes	1.77764	0.0124262	0.948175	1.4127	-0.109348	0.299365	8.13372	0.371121	0.0313938	4.08039	0.106908	0.355491	16.7257	0.00771541	0.961302	27.9227	0.359077	0.0690618	33.2204	0.323543	0.0475416	40.1349	0.52201	0.0222451
VIT_04s0023g00130	Unknown protein	Unknown	-	-	-	-	-	-	-	Yes	33.0429	-0.0872495	0.758456	49.6655	0.302708	0.187916	260.128	-0.0758019	0.586818	382.667	-0.061835	0.660088	465.107	0.17303	0.174479	659.192	0.369024	0.000503919	453.124	0.221702	0.0373065	752.034	0.27799	0.0245635
VIT_14s0060g00900	Unknown protein	Unknown	-	-	-	-	-	-	-	Yes	602.487	0.133993	0.400902	453.506	-0.121195	0.579663	540.44	0.0769254	0.582141	442.262	0.168208	0.341506	665.549	0.24926	0.137572	381.996	0.506488	0.00385811	464.662	0.489665	0.00195531	502.075	0.90738	9.49426e-08
VIT_05s0020g02280	Unknown protein	Unknown	-	-	-	-	-	-	-	Yes	14.3747	-0.213875	0.466477	10.2129	0.462833	0.0431925	47.4252	0.254595	0.220165	52.848	-0.0296371	0.863098	57.1119	0.68629	4.02195e-05	48.4326	0.592907	0.00152021	53.2001	0.27833	0.0891484	65.1573	0.522965	0.0114516
VIT_02s0012g01220	Unknown protein	Unknown	-	-	-	-	-	-	-	Yes	1236.28	-0.0266773	0.862206	1386.34	0.101218	0.547862	807.828	0.0110744	0.9159	748.742	-0.0993239	0.455236	279.571	0.345022	0.0107232	335.928	0.272264	0.0291614	259.142	0.0320083	0.806507	377.963	0.170938	0.179613
VIT_03s0038g01510	Unknown protein	Unknown	-	-	-	-	-	-	-	Yes	2222.69	0.324904	0.0382311	2522.55	-0.0126236	0.949975	2032.42	-0.172448	0.113643	2637.76	0.0325327	0.846349	672.448	0.349224	0.0375431	664.052	0.70078	3.50386e-06	580.536	0.143529	0.313398	845.623	0.642474	0.00110074
VIT_18s0122g00300	Unknown protein	Unknown	-	-	-	-	-	-	-	Yes	375.639	-0.555908	0.0597931	55.0128	0.202622	0.400261	26.4733	-0.487423	0.0228042	83.4396	0.157643	0.370996	65.1001	-0.377581	0.0180358	24.6248	-0.0598785	0.759481	21.9608	-0.350528	0.0192776	52.4177	-0.437143	0.0441313
VIT_19s0177g00340	Unknown protein	Unknown	-	-	-	-	-	-	-	Yes	363.337	0.205882	0.227078	324.481	-0.00790743	0.961896	145.103	-0.0042933	0.979267	144.86	0.312657	0.0221321	15.5791	0.0204288	0.887243	24.5922	0.499061	0.0114126	13.4352	0.280642	0.049596	31.8915	0.482445	0.0350218
VIT_14s0068g01400	UPF0497 family	Unknown	-	-	-	-	-	-	-	Yes	4.86288	-0.246734	0.27199	7.41067	0.231549	0.194395	89.7905	0.520732	0.00551565	61.9575	0.372896	0.0365678	877.471	0.423399	0.00451059	628.56	0.66914	2.64107e-05	504.258	0.5526	1.7611e-05	559.977	0.823756	2.75651e-07
VIT_04s0008g03320	UVB-resistance protein	Signaling.Signaling pathway.G-protein signaling pathway.RCC1 superfamily protein	Response to stimulus.Stress response.Abiotic stress response.Light stress response	-	-	-	-	-	-	Yes	1068.56	0.0125809	0.918538	1221.38	0.0195251	0.897327	861.837	-0.117886	0.249465	987.87	0.186413	0.074722	993.21	0.285638	0.0260678	1400.98	0.516544	1.26888e-08	926.324	0.227251	0.0126787	1298.71	0.376314	0.00163886
VIT_08s0007g04470	Vacuolar protein sorting 37C	Transport overview.Macromolecule transport.Protein transport.Tethering factors	Cellular process.Cellular transport.Protein trafficking.Vesicle-mediated trafficking	-	-	-	-	-	-	Yes	773.754	-0.110041	0.474638	1253.45	-0.341247	0.0424007	989.771	-0.307356	0.00726349	1114.12	-0.211432	0.0443019	1258.5	0.0679968	0.544522	1718.36	-0.101979	0.348742	1706.24	-0.0328687	0.79326	1874.5	-0.133371	0.347319
VIT_08s0040g00540	VQ motif-containing protein	Unknown	-	-	-	-	-	-	-	Yes	3930.11	-0.5334	0.0205763	1381.28	0.148081	0.531811	1645.88	-0.034502	0.719221	1463.63	0.15591	0.196088	1292.75	-0.135915	0.359992	753.296	0.0729191	0.626127	753.538	-0.28923	0.0382294	1053.24	-0.450731	0.000612189
VIT_17s0000g04370	Wall-associated kinase	Signaling.Signaling pathway.Protein kinase	-	-	-	-	-	-	-	Yes	162.476	-0.834322	0.000777737	169.643	0.0811197	0.731311	123.287	-0.00252544	0.988356	186.512	-0.294658	0.0667533	114.864	-0.258791	0.120104	170.32	-0.589389	5.66049e-05	85.3972	-0.411964	0.00587373	141.373	-0.606906	0.00418861
VIT_17s0000g04360	Wall-associated kinase 2 (WAK2)	Signaling.Signaling pathway.Protein kinase	-	-	-	-	-	-	-	Yes	27.6772	-0.799524	0.00676962	15.508	0.0164654	0.944863	26.8939	-0.0539799	0.800844	33.6417	-0.0172021	0.923205	101.578	-0.0449887	NA	80.83	-0.443745	0.024013	45.7044	-0.456974	0.00538288	117.054	-0.933127	1.54199e-06
VIT_15s0046g00480	Wax synthase	Metabolism.single reactions	Metabolism.Primary metabolism.Lipid metabolism.Wax metabolism.Wax biosynthesis	-	-	-	-	-	-	Yes	110.691	0.942728	0.000826016	96.2609	-0.0737576	0.759734	373.18	0.722831	4.47206e-06	164.839	0.107441	0.508478	203.526	0.21767	0.195142	136.302	0.614068	0.000194247	167.893	0.34029	0.0381464	252	0.629335	0.00124649
VIT_00s0647g00010	WD40	Unknown	-	-	-	-	-	-	-	Yes	68.5621	-0.0726994	0.782835	89.2841	-0.171073	0.474735	118.693	0.104555	0.590701	169.272	0.0580652	0.72672	399.502	-0.0914976	0.502662	456.029	-0.434291	0.00261702	468.568	-0.265792	0.0263284	358.003	-0.494195	0.0113709
VIT_06s0004g07550	Wound-induced protein WI12	Response to stimulus.Stress response.Abiotic stress response.wounding	-	-	-	-	-	-	-	Yes	0.98188	-0.0638569	0.63935	3.24165	0.0375934	0.802934	17.6746	0.228213	0.273193	33.879	0.0428196	0.810588	527.104	0.536086	0.00102643	636.136	0.788876	1.58892e-07	460.963	0.639084	3.31823e-06	616.548	0.942746	1.0875e-08
VIT_04s0069g00920	WRKY DNA-binding protein 11	Regulation overview.Regulation of gene expression.Regulation of transcription.Transcription factor.WRKY family transcription factor	-	-	-	-	-	-	-	Yes	729.109	-0.544871	0.0148888	694.691	0.128869	0.44302	400.106	-0.235604	0.108942	408.267	-0.473281	0.00618959	188.807	-0.188718	0.203128	252.683	-0.590827	9.14993e-06	214.398	-0.381307	0.00460391	218.087	-0.757579	2.57499e-05
VIT_11s0052g00450	WRKY DNA-binding protein 11	Regulation overview.Regulation of gene expression.Regulation of transcription.Transcription factor.WRKY family transcription factor	-	-	-	-	-	-	-	Yes	535.765	-0.634907	0.0107998	245.454	0.311022	0.0946546	190.792	0.225441	0.15521	176.66	-0.345555	0.0439957	218.511	-0.207496	0.161591	251.908	-0.685648	3.9023e-06	193.061	-0.415134	0.00419455	233.301	-0.871213	1.89667e-06
VIT_04s0008g05760	WRKY DNA-binding protein 18	Regulation overview.Regulation of gene expression.Regulation of transcription.Transcription factor.WRKY family transcription factor	-	-	-	-	-	-	-	Yes	1680.27	-0.418178	0.155809	510.429	-0.0670805	0.781933	317.874	0.463093	0.000500189	686.086	-0.091498	0.524741	405.406	-0.0200862	0.895189	369.655	-0.320069	0.0773103	240.752	-0.492637	0.00232059	456.739	-0.555475	0.00325914
VIT_02s0025g00420	WRKY DNA-binding protein 27	Regulation overview.Regulation of gene expression.Regulation of transcription.Transcription factor.WRKY family transcription factor	-	-	-	-	-	-	-	Yes	89.4182	-0.286496	0.303486	105.545	0.13336	0.544556	212.768	-0.0429309	0.805003	339.664	-0.0122496	0.934356	146.947	-0.0629534	0.707155	177.932	-0.514558	0.00149582	82.2071	-0.322023	0.0440494	162.95	-0.864216	1.59217e-05
VIT_08s0058g00690	WRKY DNA-binding protein 33	Response to stimulus.Stress response.Biotic stress response.Plant-pathogen interaction	Regulation overview.Regulation of gene expression.Regulation of transcription.Transcription factor.WRKY family transcription factor	-	-	-	-	-	-	Yes	1560.28	-0.356956	0.175598	473.012	0.0349076	0.883856	492.741	0.729088	7.99294e-10	440.563	-0.0318278	0.850977	396.232	0.085916	0.594642	408.845	-0.476589	0.00496293	174.496	-0.481728	0.000897236	419.217	-0.708791	6.28486e-07
VIT_10s0116g01200	WRKY DNA-binding protein 6	Regulation overview.Regulation of gene expression.Regulation of transcription.Transcription factor.WRKY family transcription factor	-	-	-	-	-	-	-	Yes	2523.77	-0.513458	0.0735763	578.473	-0.135495	0.493818	677.467	0.774322	2.58701e-10	1351.12	-0.113466	0.497712	1140.54	-0.132923	0.335124	758.484	-0.385914	0.0150905	544.46	-0.462174	0.00140013	915.182	-0.66923	0.000634258
VIT_10s0003g01600	WRKY DNA-binding protein 65	Regulation overview.Regulation of gene expression.Regulation of transcription.Transcription factor.WRKY family transcription factor	-	-	-	-	-	-	-	Yes	445.185	-0.344312	0.104452	328.22	0.14965	0.472795	218.74	-0.323132	0.0354384	335.24	-0.326409	0.0492457	89.462	-0.47314	0.00491023	120.347	-0.368638	0.0247043	154.006	-0.0955928	0.53382	81.5827	-0.372468	0.100016
VIT_01s0010g03930	WRKY DNA-binding protein 75	Regulation overview.Regulation of gene expression.Regulation of transcription.Transcription factor.WRKY family transcription factor	-	-	-	-	-	-	-	Yes	232.316	-0.65833	0.0246667	350.74	-0.131313	0.532405	89.0119	-0.600264	0.00114541	439.126	-0.29748	0.0899777	268.622	-0.363244	0.0202998	413.369	-0.523563	0.00019938	380.577	-0.439948	0.00156444	324.7	-0.384148	0.0233202
VIT_06s0004g02030	Xanthine dehydrogenase/oxidase	Metabolism.Primary metabolism.Nucleobase, nucleoside, nucleotide, nucleic acid metabolism.Nucleotide metabolism.Purine metabolism	Cellular process.Cellular component organization and biogenesis.Organelle organization and biogenesis.Peroxisome organization and biogenesis	-	-	-	-	-	-	Yes	423.565	-0.189786	0.284104	538.185	-0.0636057	0.760593	604.937	0.0160561	0.892174	695.687	-0.104265	0.306463	648.653	0.0263437	0.853493	1131.83	0.0105082	0.928029	803.927	-0.211309	0.0423999	992.022	-0.255084	0.0307301
VIT_13s0067g02500	Xanthine/uracil permease	Transport overview.Electrochemical Potential-driven Transporters.Porters.Major Facilitator Superfamily.Purine Transporter, AzgA	Transport overview.Macromolecule transport.Nucleotide transport	-	-	-	-	-	-	Yes	275.263	-0.773903	1.17687e-05	400.998	0.0518698	0.805921	555.442	-0.403948	0.0584995	772	-0.0690386	0.688776	737.229	-0.739817	4.56416e-06	463.945	-0.758095	8.6751e-08	539.858	-0.345459	0.00161146	531.391	-0.673058	0.00219813
VIT_11s0052g01190	Xyloglucan endotransglucosylase-hydrolase XTH3	Cellular process.Cellular component organization and biogenesis.Cell wall organization and biogenesis.Cell wall metabolism.Cell wall modification.Xyloglucan modification	-	-	-	-	-	-	-	Yes	951.949	-0.950084	0.000220614	105.576	-0.319021	NA	235.847	1.25688	8.21132e-15	213.934	0.490577	0.00392734	307.93	0.0412969	0.807658	204.277	0.253979	NA	86.4294	-0.398263	0.0150322	472.403	0.100152	0.646342
VIT_11s0052g01280	Xyloglucan endotransglucosylase/hydrolase 23	Cellular process.Cellular component organization and biogenesis.Cell wall organization and biogenesis.Cell wall metabolism.Cell wall modification.Xyloglucan modification	-	-	-	-	-	-	-	Yes	493.736	-0.740375	0.00301471	102.705	-0.45774	0.0553287	68.7786	0.926742	5.88419e-06	78.4274	0.631814	0.00039663	50.0721	0.383064	0.014762	38.1481	0.201281	NA	4.12387	0.0982444	0.327637	121.875	0.223891	0.191163
VIT_11s0052g01200	Xyloglucan endotransglucosylase/hydrolase 23	Cellular process.Cellular component organization and biogenesis.Cell wall organization and biogenesis.Cell wall metabolism.Cell wall modification.Xyloglucan modification	-	-	-	-	-	-	-	Yes	1225.2	-0.414643	0.0915433	94.0861	-0.411596	0.081926	103.189	0.952715	1.39943e-07	73.1433	0.500507	0.00488447	27.106	0.0338563	0.818294	42.3969	0.251635	NA	8.51141	0.013595	0.897663	83.2846	0.228341	0.178131
VIT_11s0052g01330	Xyloglucan endotransglucosylase/hydrolase 23	Cellular process.Cellular component organization and biogenesis.Cell wall organization and biogenesis.Cell wall metabolism.Cell wall modification.Xyloglucan modification	-	-	-	-	-	-	-	Yes	606.821	-0.527724	0.0423775	35.9257	-0.200846	0.312119	51.3919	1.18887	1.56263e-08	23.2528	0.378039	0.0342699	20.3551	0.166046	0.283708	14.8776	0.206908	0.213167	7.86159	-0.275184	0.0254193	31.5731	0.253711	0.254301
VIT_11s0052g01260	Xyloglucan endotransglucosylase/hydrolase 23	Cellular process.Cellular component organization and biogenesis.Cell wall organization and biogenesis.Cell wall metabolism.Cell wall modification.Xyloglucan modification	-	-	-	-	-	-	-	Yes	3615	-0.622529	0.0156431	467.838	-0.250237	0.302909	791.3	1.0905	2.59299e-15	726.664	0.331509	0.0406579	912.73	0.0702227	0.677256	495.89	0.234735	NA	262.473	-0.366392	0.0244897	1170.27	0.0868978	0.698635
VIT_05s0062g00240	Xyloglucan endotransglucosylase/hydrolase 23	Cellular process.Cellular component organization and biogenesis.Cell wall organization and biogenesis.Cell wall metabolism.Cell wall modification.Xyloglucan modification	-	-	-	-	-	-	-	Yes	666.929	-0.303589	0.234664	180.606	0.475887	0.042768	56.9656	0.159872	0.429783	37.6776	-0.124906	0.482672	30.8255	-0.270613	0.0914046	41.1917	-0.256914	0.193244	87.3814	-0.425803	0.0092153	27.515	-0.562355	0.0123253
VIT_06s0061g00550	Xyloglucan endotransglucosylase/hydrolase 32	Cellular process.Cellular component organization and biogenesis.Cell wall organization and biogenesis.Cell wall metabolism.Cell wall modification.Xyloglucan modification	-	-	-	-	-	-	-	Yes	87.5005	0.34102	0.158704	409.516	0.332417	0.0681194	48448.1	0.162077	0.108056	39218	-0.237601	0.0294757	18382.2	0.462356	0.00354667	10446.6	0.981169	8.56313e-11	7884.4	0.287122	0.0538706	11128.6	1.16067	1.69778e-11
VIT_11s0052g01270	Xyloglucan endotransglycosylase 6	Cellular process.Cellular component organization and biogenesis.Cell wall organization and biogenesis.Cell wall metabolism.Cell wall modification.Xyloglucan modification	-	-	-	-	-	-	-	Yes	1345.67	-0.583528	0.00872951	155.574	-0.312906	0.198579	177.265	1.07766	2.12214e-10	241.938	0.425069	0.0106846	111.256	0.280648	0.0973643	95.2624	0.314305	NA	34.7386	-0.345191	0.0273875	187.345	0.213838	0.324028
VIT_11s0052g01300	Xyloglucan endotransglycosylase 6	Cellular process.Cellular component organization and biogenesis.Cell wall organization and biogenesis.Cell wall metabolism.Cell wall modification.Xyloglucan modification	-	-	-	-	-	-	-	Yes	2029.15	-0.46615	0.0630559	159.03	-0.112584	0.551839	194.919	1.64316	3.17425e-19	164.476	0.715969	5.4875e-05	315.49	0.148501	0.334991	230.765	0.256334	NA	75.6753	-0.390724	0.0167206	535.953	0.140109	0.50031
VIT_11s0052g01710	Xylose isomerase	Metabolism.Primary metabolism.Carbohydrate metabolism.Monosaccharide metabolism.Pentose glucuronate interconversion	Metabolism.Primary metabolism.Carbohydrate metabolism.Monosaccharide metabolism.Fructose and mannose metabolism	-	-	-	-	-	-	Yes	1429.46	0.0336654	0.815497	1896.15	0.259915	0.138691	4204.88	-0.0417346	0.642826	4786.18	0.169439	0.0974795	1426.27	0.244413	0.0446806	1429.63	0.314941	0.00354853	1127.23	0.118043	0.344933	1867.46	0.343172	0.00290876
VIT_18s0001g08260	Xylulose kinase	Metabolism.Primary metabolism.Carbohydrate metabolism.Monosaccharide metabolism.Pentose glucuronate interconversion	-	-	-	-	-	-	-	Yes	488.778	0.178977	0.302093	463.724	0.00524389	0.973698	538.138	0.182517	0.115899	514.057	0.233779	0.0427271	399.682	0.253798	0.0905877	499.182	0.408964	0.000894877	287.07	0.301023	0.0385718	625.867	0.377452	0.021617
VIT_14s0128g00380	Yip1 domain , member 1	Transport overview.Macromolecule transport.Protein transport.Protein coat	-	-	-	-	-	-	-	Yes	1036.6	-0.084171	0.537479	889.148	-0.0559753	0.696634	880.476	-0.104393	0.328962	1004.25	-0.00976914	0.923434	696.652	-0.229915	0.0201709	1064.11	-0.235715	0.0182147	1040.24	0.00485843	0.960667	1168.04	-0.161637	0.16944
VIT_14s0066g01880	Zf AN1 domain-containing stress-associated protein 12 (SAP12)	Regulation overview.Regulation of gene expression.Regulation of transcription.Transcription factor.C2H2 family transcription factor	-	-	-	-	-	-	-	Yes	18.5104	-0.762454	0.0099526	21.7933	0.0169135	0.942353	13.2934	-0.342748	0.0903451	61.8115	-0.379332	0.0310652	115.371	-0.332536	0.0434183	203.108	-0.460271	0.00825868	248.625	-0.10215	0.511621	76.6483	-0.437105	0.0522903
VIT_08s0040g00510	ZIFL2 (zinc induced facilitator-like 2)	Transport overview.Electrochemical Potential-driven Transporters.Porters.Major Facilitator Superfamily.Drug:H+ Antiporter-1 (12 Spanner)	-	-	-	-	-	-	-	Yes	131.415	0.0664416	0.748863	135.543	0.448283	0.0547685	272.473	0.341795	0.0173546	220.127	0.347474	0.0438668	704.692	0.284135	0.0425058	641.552	0.324975	0.00471993	470.432	-0.0160728	0.893907	679.186	0.314129	0.0155994
VIT_09s0054g00530	Zinc finger (B-box type)	Regulation overview.Regulation of gene expression.Regulation of transcription.Transcription factor.Zinc finger B-box family transcription factor	-	-	-	-	-	-	-	Yes	396.793	-0.401457	0.0665046	74.2591	-0.135092	0.577991	193.943	0.334237	0.0380243	203.721	-0.0772105	0.604481	215.771	-0.0281604	0.863735	129.933	0.0371402	0.818264	144.29	-0.324316	0.0169141	178.455	-0.371235	0.0453916
VIT_12s0059g02510	Zinc finger (B-box type)	Regulation overview.Regulation of gene expression.Regulation of transcription.Transcription factor.Zinc finger B-box family transcription factor	-	-	-	-	-	-	-	Yes	47.0314	-0.293167	0.265266	73.989	0.164892	0.472141	358.313	-0.926426	6.60745e-09	471.544	-0.0845375	0.5549	477.516	-0.305582	0.0163059	484.752	-0.264231	0.0127859	543.383	-0.174474	0.0669803	619.533	0.00736463	0.966101
VIT_04s0023g03030	Zinc finger (B-box type)	Regulation overview.Regulation of gene expression.Regulation of transcription.Transcription factor.Zinc finger B-box family transcription factor	-	-	-	-	-	-	-	Yes	447.029	-0.0407559	0.806089	385.821	0.007963	0.971095	513.606	0.054768	0.646525	386.743	0.123413	0.38335	238.888	0.345677	0.0150813	192.426	0.160535	0.293187	141.148	0.277773	0.0477415	281.565	0.685563	2.60533e-05
VIT_01s0011g04240	Zinc finger (B-box type)	Regulation overview.Regulation of gene expression.Regulation of transcription.Transcription factor.Zinc finger B-box family transcription factor	-	-	-	-	-	-	-	Yes	79.0927	-0.111147	0.602552	98.7543	0.426326	0.0611293	612.215	0.0132573	0.907645	445.513	-0.163534	0.202511	169.767	0.0646222	0.703381	264.433	0.645187	1.57145e-05	137.125	0.417484	0.00960346	314.767	0.430468	0.00527824
VIT_03s0017g00670	Zinc finger (C3HC4-type ring finger)	Regulation overview.Regulation of gene expression.Regulation of transcription.Transcription factor.Zinc finger C3HC4 family transcription factor	-	-	-	-	-	-	-	Yes	245.095	-0.605852	0.0204579	337.801	-0.383739	0.0185069	143.466	-0.920425	3.36456e-07	352.975	-0.112156	0.467218	211.862	-0.0886238	0.505148	212.195	-0.281613	0.0394808	187.909	0.0575418	0.647618	200.605	-0.414557	0.0120703
VIT_09s0018g01220	Zinc finger (C3HC4-type ring finger)	Regulation overview.Regulation of gene expression.Regulation of transcription.Transcription factor.Zinc finger C3HC4 family transcription factor	-	-	-	-	-	-	-	Yes	75.7688	0.429868	0.10768	89.1984	0.751095	0.00144385	100.285	0.994093	1.24051e-07	97.9375	1.27077	3.16449e-14	64.3755	1.03416	8.67137e-10	33.5073	1.12435	1.26499e-08	68.9282	0.660937	5.61402e-05	70.6029	1.42223	3.12868e-10
VIT_17s0000g03210	Zinc finger (C3HC4-type ring finger)	Regulation overview.Regulation of gene expression.Regulation of transcription.Transcription factor.Zinc finger C3HC4 family transcription factor	-	-	-	-	-	-	-	Yes	811.348	0.0786361	0.608039	439.469	0.0500017	0.771064	441.262	0.402986	0.00104905	321.786	0.269667	0.0263719	285.684	-0.183165	0.265151	347.554	0.247953	0.196866	225.827	0.0170233	0.894039	671.943	0.238522	0.256163
VIT_04s0008g02390	Zinc finger (C3HC4-type ring finger)	Regulation overview.Regulation of gene expression.Regulation of transcription.Transcription factor.Zinc finger C3HC4 family transcription factor	-	-	-	-	-	-	-	Yes	755.082	0.230568	0.204682	1116.86	0.0784128	0.643715	1016.77	-0.458245	8.42648e-06	2026.02	-0.207755	0.0401612	1269.4	-0.0587793	0.654112	1409.92	0.131954	0.0991603	1011.74	-0.0292588	0.779495	1263.74	-0.169298	0.233511
VIT_11s0065g01210	Zinc finger (C3HC4-type ring finger)	Regulation overview.Regulation of gene expression.Regulation of transcription.Transcription factor.Zinc finger C3HC4 family transcription factor	-	-	-	-	-	-	-	Yes	102.755	-0.486381	0.0225973	130.794	-0.0279358	0.908516	110.28	-0.175059	0.311239	119.867	-0.138105	0.436061	321.875	-0.342923	0.0396246	308.254	-0.687529	6.1464e-06	764.211	-0.235181	0.105511	293.094	-0.683765	8.95174e-06
VIT_12s0028g02530	Zinc finger (C3HC4-type ring finger)	Regulation overview.Regulation of gene expression.Regulation of transcription.Transcription factor.Zinc finger C3HC4 family transcription factor	-	-	-	-	-	-	-	Yes	11.9766	-0.447205	0.128202	14.7798	-0.0115823	0.960116	8.5509	-0.219048	0.234188	17.0689	-0.235567	0.149618	48.3417	-0.171767	0.303334	44.7616	-0.721082	0.000100891	81.1389	-0.390773	0.0149498	44.2499	-0.721667	0.00126639
VIT_11s0118g00760	Zinc finger (C3HC4-type ring finger)	Regulation overview.Regulation of gene expression.Regulation of transcription.Transcription factor.Zinc finger C3HC4 family transcription factor	-	-	-	-	-	-	-	Yes	1390.55	-0.112791	0.367603	1487.24	0.0695761	0.611502	1916.99	-0.261597	0.00796169	2756.08	-0.285008	0.0229708	2474.7	-0.127129	0.19519	2417.37	-0.163114	0.0775685	2295.57	-0.054882	0.483839	2942.82	-0.140544	0.23693
VIT_04s0008g04480	Zinc finger (C3HC4-type ring finger)	Regulation overview.Regulation of gene expression.Regulation of transcription.Transcription factor.Zinc finger C3HC4 family transcription factor	-	-	-	-	-	-	-	Yes	1241.52	-0.0921397	0.605184	2396.29	0.12654	0.508547	1320.64	-0.607893	3.69075e-08	4118.95	-0.382163	0.0110963	3733.88	-0.0482942	0.647388	6539.62	-0.137431	0.106088	3019.81	0.00527574	0.954435	5141.34	-0.268424	0.00902454
VIT_02s0025g01430	Zinc finger (C3HC4-type ring finger) family protein ATL1E	Regulation overview.Regulation of gene expression.Regulation of transcription.Transcription factor.Zinc finger C3HC4 family transcription factor	-	-	-	-	-	-	-	Yes	225.605	-1.15207	2.71328e-06	228.394	-0.419584	0.0417255	137.928	-0.724975	1.62392e-05	299.944	-0.0641417	0.713795	349.103	-0.064469	0.641068	214.746	0.0753009	0.699394	108.556	-0.323236	0.0273294	328.3	-0.0988033	0.640823
VIT_01s0150g00350	Zinc finger (DHHC type)	Regulation overview.Regulation of gene expression.Regulation of transcription.Transcription factor.Zinc finger DHHC family transcription factor	-	-	-	-	-	-	-	Yes	1088.23	0.313214	0.0903806	1298.41	0.164393	0.422106	2047.93	0.178597	0.0353512	1926.43	0.302156	0.0145766	1444.31	0.0259597	0.843524	1458	0.283625	0.0130569	1034.32	0.167133	0.219606	2157.38	0.27962	0.0275263
VIT_11s0052g01120	Zinc finger protein 2	Regulation overview.Regulation of gene expression.Regulation of transcription.Transcription factor.C2H2 family transcription factor	-	-	-	-	-	-	-	Yes	485.573	0.46765	0.0493978	183.952	0.119479	0.618299	78.5458	0.200454	0.29619	44.9644	0.463356	0.00829915	30.2113	0.131026	0.438714	34.2674	0.26983	0.169848	41.6874	0.323986	0.048187	32.1572	0.897627	6.65887e-05
VIT_03s0091g00260	Zinc finger protein 4	Regulation overview.Regulation of gene expression.Regulation of transcription.Transcription factor.C2H2 family transcription factor	-	-	-	-	-	-	-	Yes	20.1665	0.62754	0.034339	45.0502	0.483375	0.0471808	209.126	0.212941	0.165254	292.982	-0.03451	0.79611	137.89	0.0864712	0.60981	140.607	0.474063	0.00283683	92.1886	0.156467	0.302072	149.237	0.512477	0.0135107
VIT_19s0015g00210	Zinc transporter ZIP11	Transport overview.Electrochemical Potential-driven Transporters.Porters.Zinc (Zn2+)-Iron (Fe2+) Permease	Transport overview.Ion transport.Cation transport.Heavy metal ion transport.Zinc transport	-	-	-	-	-	-	Yes	8.02863	0.13109	0.638183	10.2893	-0.346538	0.129682	9.25567	0.20563	0.257238	5.52777	-0.0499205	0.705	35.1351	0.365893	0.0310301	27.1334	0.452625	0.0220255	45.0181	0.332067	0.0425895	27.2512	0.319242	0.162104
VIT_06s0004g06940	Zinc transporter ZIP6	Transport overview.Electrochemical Potential-driven Transporters.Porters.Zinc (Zn2+)-Iron (Fe2+) Permease	Transport overview.Ion transport.Cation transport.Heavy metal ion transport.Zinc transport	-	-	-	-	-	-	Yes	613.109	-0.0953704	0.578782	597.074	0.391237	0.0283637	1045.34	-0.309158	0.017133	1301.36	-0.29652	0.0153599	1096.51	0.138441	0.365905	556.3	0.188997	0.104005	724.126	0.131711	0.372742	559.732	0.0191031	0.907077
VIT_13s0084g00010	(-)-a-terpineol synthase	Metabolism.Secondary metabolism.Terpenoid metabolism.Monoterpenoid metabolism.Monoterpenoid biosynthesis	-	-	-	-	-	-	-	No	0	NA	NA	0	NA	NA	0	NA	NA	0	NA	NA	0	NA	NA	0	NA	NA	0.121676	0.0127911	0.581304	0.156557	-0.0256148	0.557552
VIT_13s0067g03770	(-)-a-terpineol synthase	Metabolism.Secondary metabolism.Terpenoid metabolism.Monoterpenoid metabolism.Monoterpenoid biosynthesis	-	-	-	-	-	-	-	No	0.654211	-0.0744641	0.543293	0.297276	-0.000785665	0.988519	0.177644	-0.0320529	0.382309	0	NA	NA	0	NA	NA	0	NA	NA	0	NA	NA	0.569325	0.0531536	0.379048
VIT_19s0014g04880	(-)-germacrene D synthase	Metabolism.Secondary metabolism.Terpenoid metabolism.Terpenoid biosynthesis	Metabolism.Secondary metabolism.Terpenoid metabolism.Sesquiterpenoid metabolism.Sesquiterpenoid biosynthesis	-	-	-	-	-	-	No	0	NA	NA	0	NA	NA	0	NA	NA	0	NA	NA	0.405536	0.00442179	0.898944	0.155176	0.0257336	0.455864	0	NA	NA	0.327742	0.04586	0.412941
VIT_18s0001g05470	(-)-germacrene D synthase	Metabolism.Secondary metabolism.Terpenoid metabolism.Terpenoid biosynthesis	Metabolism.Secondary metabolism.Terpenoid metabolism.Sesquiterpenoid metabolism.Sesquiterpenoid biosynthesis	-	-	-	-	-	-	No	0.345784	-0.0566349	0.486489	0.611321	-0.0428868	0.464158	0	NA	NA	0	NA	NA	0	NA	NA	0	NA	NA	0	NA	NA	0	NA	NA
VIT_18s0001g04870	(-)-germacrene D synthase	Metabolism.Secondary metabolism.Terpenoid metabolism.Terpenoid biosynthesis	Metabolism.Secondary metabolism.Terpenoid metabolism.Sesquiterpenoid metabolism.Sesquiterpenoid biosynthesis	-	-	-	-	-	-	No	0.169075	-0.0460802	0.530816	1.15142	-0.0670381	0.356285	0	NA	NA	0	NA	NA	0	NA	NA	0.304964	0.0324232	0.401057	0.388404	0.0297108	0.398182	0	NA	NA
VIT_18s0001g05290	(-)-germacrene D synthase	Metabolism.Secondary metabolism.Terpenoid metabolism.Terpenoid biosynthesis	Metabolism.Secondary metabolism.Terpenoid metabolism.Sesquiterpenoid metabolism.Sesquiterpenoid biosynthesis	-	-	-	-	-	-	No	3.07511	-0.215094	NA	1.5283	-0.0816316	0.306373	0	NA	NA	0	NA	NA	0	NA	NA	0	NA	NA	0	NA	NA	0	NA	NA
VIT_19s0014g04800	(-)-germacrene D synthase	Metabolism.Secondary metabolism.Terpenoid metabolism.Terpenoid biosynthesis	Metabolism.Secondary metabolism.Terpenoid metabolism.Sesquiterpenoid metabolism.Sesquiterpenoid biosynthesis	-	-	-	-	-	-	No	0	NA	NA	0	NA	NA	0	NA	NA	0	NA	NA	0	NA	NA	0.191785	-0.0222085	0.54527	0.281852	-0.0227543	0.398461	0	NA	NA
VIT_18s0001g04280	(-)-germacrene D synthase	Metabolism.Secondary metabolism.Terpenoid metabolism.Terpenoid biosynthesis	Metabolism.Secondary metabolism.Terpenoid metabolism.Sesquiterpenoid metabolism.Sesquiterpenoid biosynthesis	-	-	-	-	-	-	No	0.169075	-0.0460802	0.530816	1.34332	-0.0740254	0.331252	0.845673	0.0607636	0.384755	0	NA	NA	0.949021	0.0725504	0.197144	0.355744	-0.0361785	0.437912	0.275305	-0.0223166	0.403083	0	NA	NA
VIT_18s0001g04430	(-)-germacrene D synthase	Metabolism.Secondary metabolism.Terpenoid metabolism.Terpenoid biosynthesis	Metabolism.Secondary metabolism.Terpenoid metabolism.Sesquiterpenoid metabolism.Sesquiterpenoid biosynthesis	-	-	-	-	-	-	No	0.203922	0.0468759	0.532165	0.86822	0.0625353	0.477984	0.468411	0.0370711	0.501526	0	NA	NA	0.14763	-0.0190082	0.45235	1.17935	0.0251763	0.773508	0.824968	-0.03757	0.474847	0.495477	0.0341607	0.626634
VIT_19s0014g02590	(-)-germacrene D synthase	Metabolism.Secondary metabolism.Terpenoid metabolism.Terpenoid biosynthesis	Metabolism.Secondary metabolism.Terpenoid metabolism.Sesquiterpenoid metabolism.Sesquiterpenoid biosynthesis	-	-	-	-	-	-	No	0	NA	NA	0	NA	NA	1.65113	0.05173	0.608761	0.492923	-0.0362624	0.403364	0	NA	NA	0	NA	NA	0	NA	NA	0	NA	NA
VIT_18s0001g04780	(-)-germacrene D synthase	Metabolism.Secondary metabolism.Terpenoid metabolism.Terpenoid biosynthesis	Metabolism.Secondary metabolism.Terpenoid metabolism.Sesquiterpenoid metabolism.Sesquiterpenoid biosynthesis	-	-	-	-	-	-	No	0.9961	0.163856	0.224999	0	NA	NA	0.172801	0.0159828	0.661872	1.52812	-0.0771734	0.299099	1.1705	0.0383901	0.554941	1.41538	0.01977	0.843716	0	NA	NA	2.29585	0.0674616	0.6428
VIT_19s0014g04900	(-)-germacrene D synthase	Metabolism.Secondary metabolism.Terpenoid metabolism.Terpenoid biosynthesis	Metabolism.Secondary metabolism.Terpenoid metabolism.Sesquiterpenoid metabolism.Sesquiterpenoid biosynthesis	-	-	-	-	-	-	No	562.78	-0.469402	0.0719021	356.077	-0.00406239	0.986653	40.4039	0.0222913	0.916856	66.6176	-0.214156	0.224895	0.710284	-0.0318125	0.578947	0.329045	-0.0254446	0.516933	0.518948	-0.00832902	0.839434	1.33212	0.0146187	0.896964
VIT_18s0001g04120	(-)-germacrene D synthase	Metabolism.Secondary metabolism.Terpenoid metabolism.Terpenoid biosynthesis	Metabolism.Secondary metabolism.Terpenoid metabolism.Sesquiterpenoid metabolism.Sesquiterpenoid biosynthesis	-	-	-	-	-	-	No	0	NA	NA	0.144446	0.0296504	0.544777	0	NA	NA	0.934933	-0.0390119	0.541291	0.276583	-0.00468936	0.877728	0.248374	0.00907922	0.819155	0.145052	0.013351	0.573132	0.606241	-0.0409425	0.590249
VIT_19s0015g02070	(-)-germacrene D synthase	Metabolism.Secondary metabolism.Terpenoid metabolism.Terpenoid biosynthesis	Metabolism.Secondary metabolism.Terpenoid metabolism.Sesquiterpenoid metabolism.Sesquiterpenoid biosynthesis	-	-	-	-	-	-	No	6.88337	-0.460239	0.0566969	1.24318	0.0436378	0.641014	0	NA	NA	0	NA	NA	0	NA	NA	0	NA	NA	0	NA	NA	0	NA	NA
VIT_18s0001g04830	(-)-germacrene D synthase	Metabolism.Secondary metabolism.Terpenoid metabolism.Terpenoid biosynthesis	Metabolism.Secondary metabolism.Terpenoid metabolism.Sesquiterpenoid metabolism.Sesquiterpenoid biosynthesis	-	-	-	-	-	-	No	0.554886	0.102901	0.345333	0.305661	-0.037155	0.496752	1.11994	-0.13529	0.107417	0.46731	-0.0447431	0.35539	0.414112	0.0053991	0.892952	2.45035	0.0529614	0.581522	2.0229	0.0913918	0.209152	2.38203	0.000176682	0.999041
VIT_18s0001g05240	(-)-germacrene D synthase	Metabolism.Secondary metabolism.Terpenoid metabolism.Terpenoid biosynthesis	Metabolism.Secondary metabolism.Terpenoid metabolism.Sesquiterpenoid metabolism.Sesquiterpenoid biosynthesis	-	-	-	-	-	-	No	0.172892	-0.0463144	0.529763	0	NA	NA	0	NA	NA	0.452375	0.0266606	0.510055	0.878832	0.0139379	0.803853	0.268174	0.0399644	0.350903	0.121676	0.0127911	0.581304	1.21134	-0.0377441	0.739814
VIT_18s0001g04990	(-)-germacrene D synthase	Metabolism.Secondary metabolism.Terpenoid metabolism.Terpenoid biosynthesis	Metabolism.Secondary metabolism.Terpenoid metabolism.Sesquiterpenoid metabolism.Sesquiterpenoid biosynthesis	-	-	-	-	-	-	No	0.757038	0.0055094	0.959654	0.299541	-0.000995555	0.985462	0	NA	NA	0.431353	-0.00141296	0.974348	0.129142	0.0135953	0.584764	0	NA	NA	0	NA	NA	0.473425	0.0446825	0.420786
VIT_18s0001g04820	(-)-germacrene D synthase	Metabolism.Secondary metabolism.Terpenoid metabolism.Terpenoid biosynthesis	Metabolism.Secondary metabolism.Terpenoid metabolism.Sesquiterpenoid metabolism.Sesquiterpenoid biosynthesis	-	-	-	-	-	-	No	0.727799	0.0689014	0.581843	2.04851	-0.184805	0.188432	0.455009	-0.000599056	0.991555	1.14145	0.0168028	0.795126	0.725959	-0.0187939	0.651894	1.52196	0.0488369	0.641443	1.13801	-0.0413295	0.508966	2.27147	-0.121895	0.339139
VIT_17s0000g05600	(-)-isopiperitenol dehydrogenase	Metabolism.Secondary metabolism.Terpenoid metabolism.Monoterpenoid metabolism.Monoterpenoid biosynthesis	-	-	-	-	-	-	-	No	117.879	-0.516616	0.0233331	78.2489	-0.101459	0.660007	12.472	-0.155926	0.441176	24.1406	-0.197067	0.252492	5.04919	-0.0185494	0.862048	2.80212	0.0270814	0.830257	4.19641	-0.151399	0.169985	3.107	-0.0789235	0.631409
VIT_18s0001g04240	(+)-delta-cadinene synthase	Metabolism.Secondary metabolism.Terpenoid metabolism.Terpenoid biosynthesis	-	-	-	-	-	-	-	No	0	NA	NA	0	NA	NA	0	NA	NA	0	NA	NA	0	NA	NA	0.376107	-0.0118053	0.821683	0.140926	-0.0173647	0.46222	0	NA	NA
VIT_18s0001g04710	(+)-delta-cadinene synthase	Metabolism.Secondary metabolism.Terpenoid metabolism.Terpenoid biosynthesis	-	-	-	-	-	-	-	No	0	NA	NA	0	NA	NA	0	NA	NA	0.64157	-0.0555107	0.300332	0.553166	-0.00758164	0.843416	0.571261	-0.0580369	0.322182	0.608999	0.0202414	0.640723	0.62483	-0.0932593	0.25292
VIT_18s0001g05430	(+)-delta-cadinene synthase isozyme XC14	Metabolism.Secondary metabolism.Terpenoid metabolism.Terpenoid biosynthesis	-	-	-	-	-	-	-	No	0.345784	-0.0566349	0.486489	0	NA	NA	0	NA	NA	0	NA	NA	0	NA	NA	0	NA	NA	0	NA	NA	0	NA	NA
VIT_18s0001g04200	(+)-delta-cadinene synthase isozyme XC14	Metabolism.Secondary metabolism.Terpenoid metabolism.Terpenoid biosynthesis	-	-	-	-	-	-	-	No	0.294128	0.0541011	0.50011	0.155095	-0.030122	0.541803	0	NA	NA	0	NA	NA	0	NA	NA	0.141792	-0.0191597	0.574613	0.137653	-0.0172648	0.463539	0.294524	-0.000621667	0.990299
VIT_15s0046g03650	(+)-neomenthol dehydrogenase	Metabolism.Secondary metabolism.Terpenoid metabolism.Monoterpenoid metabolism.Monoterpenoid biosynthesis	-	-	-	-	-	-	-	No	66.3829	0.116764	0.621732	87.0636	0.16804	0.453484	72.507	-0.150619	0.439295	87.6926	-0.0723121	0.654384	67.6011	0.127264	0.409364	97.2917	0.0828944	0.612818	69.8276	-0.00282463	0.985953	103.282	0.283169	0.122533
VIT_15s0046g03550	(+)-neomenthol dehydrogenase	Metabolism.Secondary metabolism.Terpenoid metabolism.Monoterpenoid metabolism.Monoterpenoid biosynthesis	-	-	-	-	-	-	-	No	44.8574	-0.0577054	0.830385	41.8865	-0.159524	0.512384	23.9697	-0.0669269	0.754268	22.9333	-0.136025	0.442843	8.93737	-0.162594	0.254945	19.4393	0.109862	0.577343	8.08127	-0.07195	0.602932	22.5612	0.312913	0.1716
VIT_15s0046g03600	(+)-neomenthol dehydrogenase	Metabolism.Secondary metabolism.Terpenoid metabolism.Monoterpenoid metabolism.Monoterpenoid biosynthesis	-	-	-	-	-	-	-	No	38.677	-0.0895067	0.738894	55.9346	0.297324	0.209009	236.972	0.0982927	0.505526	122.669	0.207841	0.206955	109.551	-0.395184	0.0156407	114.454	0.02184	0.910463	45.3718	0.0576708	0.72412	261.836	-0.126098	0.570117
VIT_15s0046g03580	(+)-neomenthol dehydrogenase	Metabolism.Secondary metabolism.Terpenoid metabolism.Monoterpenoid metabolism.Monoterpenoid biosynthesis	-	-	-	-	-	-	-	No	35.0292	0.141001	0.611618	38.8285	-0.334152	0.153297	26.0419	-0.187517	0.3801	25.4331	0.339068	0.0555045	14.2865	0.0366521	0.819996	10.6607	0.13182	0.458519	12.5676	0.06028	0.679009	20.2857	-0.0645604	0.777865
VIT_15s0046g03570	(+)-neomenthol dehydrogenase	Metabolism.Secondary metabolism.Terpenoid metabolism.Monoterpenoid metabolism.Monoterpenoid biosynthesis	-	-	-	-	-	-	-	No	2242.99	0.151031	0.275522	2042.11	-0.166442	0.361132	489.048	-0.165156	0.150943	558.845	0.197586	0.108308	169.417	0.00967262	0.949511	289.772	0.178568	0.240288	184.266	-0.111902	0.386872	242.076	0.206191	0.236602
VIT_15s0046g03590	(+)-neomenthol dehydrogenase	Metabolism.Secondary metabolism.Terpenoid metabolism.Monoterpenoid metabolism.Monoterpenoid biosynthesis	-	-	-	-	-	-	-	No	81.583	0.448559	0.0577043	95.8597	-0.0210112	0.914492	118.299	-0.351966	0.0347098	130.842	0.246313	0.103733	66.9071	-0.165993	0.315022	81.8271	0.400695	0.0173211	44.2435	0.0191267	0.907073	110.158	0.344312	0.0557374
VIT_00s0392g00030	(E,E)-alpha-farnesene synthase	Metabolism.Secondary metabolism.Terpenoid metabolism.Monoterpenoid metabolism.Monoterpenoid biosynthesis	Metabolism.Secondary metabolism.Terpenoid metabolism.Sesquiterpenoid metabolism.Sesquiterpenoid biosynthesis	-	-	-	-	-	-	No	0	NA	NA	0.561937	-0.0182098	0.775849	0	NA	NA	0	NA	NA	0	NA	NA	0	NA	NA	0	NA	NA	0	NA	NA
VIT_00s0361g00060	(E,E)-alpha-farnesene synthase	Metabolism.Secondary metabolism.Terpenoid metabolism.Monoterpenoid metabolism.Monoterpenoid biosynthesis	Metabolism.Secondary metabolism.Terpenoid metabolism.Sesquiterpenoid metabolism.Sesquiterpenoid biosynthesis	-	-	-	-	-	-	No	0	NA	NA	1.25679	-0.0923686	0.341172	0	NA	NA	0.248959	-0.0206761	0.531829	0	NA	NA	0	NA	NA	0	NA	NA	0	NA	NA
VIT_17s0000g03560	(myb domain protein 62	Regulation overview.Regulation of gene expression.Regulation of transcription.Transcription factor.MYB family transcription factor	-	-	-	-	-	-	-	No	39.9415	-0.528347	0.0748383	26.3283	-0.234528	0.304012	1.01177	0.0917426	0.279684	6.1223	-0.120912	0.273705	1.18024	-0.107965	0.105127	5.01371	-0.284953	0.0633454	4.10035	-0.140455	0.17899	5.09012	0.0754061	0.660772
VIT_01s0011g03730	(myb domain protein 62	Regulation overview.Regulation of gene expression.Regulation of transcription.Transcription factor.MYB family transcription factor	-	-	-	-	-	-	-	No	15.7505	0.0167763	0.95457	20.0826	-0.053917	0.82076	10.2087	-0.0677091	0.70307	39.1296	-0.323485	0.0676914	25.8913	0.0569713	0.706919	58.7093	0.207891	0.293088	33.5688	0.0411146	0.801287	48.349	0.170687	0.454357
VIT_07s0031g03170	1-acyl-sn-glycerol-3-phosphate acyltransferase	Metabolism.Primary metabolism.Lipid metabolism.Glycerolipid metabolism.Glycerophospholipid metabolism.Glycerophospholipid biosynthesis	Metabolism.Primary metabolism.Lipid metabolism.Ether lipid metabolism	-	-	-	-	-	-	No	0.455897	0.0254278	0.813324	0.919999	0.011308	0.87647	0.168218	0.0158831	0.66288	0.58504	0.037029	0.406545	0.303312	0.0238389	0.467351	0.828745	-0.0565641	0.421633	0.879281	0.0177697	0.738628	0.607649	-0.0918038	0.256877
VIT_19s0090g00330	1-acyl-sn-glycerol-3-phosphate acyltransferase	Metabolism.Primary metabolism.Lipid metabolism.Glycerolipid metabolism.Glycerophospholipid metabolism.Glycerophospholipid biosynthesis	Metabolism.Primary metabolism.Lipid metabolism.Ether lipid metabolism	-	-	-	-	-	-	No	153.774	0.217417	0.279173	190.433	0.314336	0.0911269	268.968	0.108438	0.438858	283.299	0.262105	0.0405493	266.368	-0.0733318	0.540186	388.48	0.111355	0.349145	314.867	0.0573174	0.669067	454.615	-0.118323	0.375078
VIT_08s0007g08110	1-acyl-sn-glycerol-3-phosphate acyltransferase	Metabolism.Primary metabolism.Lipid metabolism.Glycerolipid metabolism.Glycerophospholipid metabolism.Glycerophospholipid biosynthesis	Metabolism.Primary metabolism.Lipid metabolism.Ether lipid metabolism	-	-	-	-	-	-	No	993.841	0.0620579	0.596777	982.476	0.123302	0.341642	1132.61	0.0910985	0.371731	983.676	-0.0190562	0.859302	828.414	0.107144	0.282031	896.919	0.0486505	0.579341	818.495	0.203394	0.0273146	1068.1	0.0300608	0.801516
[truncated: 25,026 more rows]
