# Supplementary material for: Red blotch disease alters grape berry development and metabolism by interfering with the transcriptional and hormonal regulation of ripening
Source: J Exp Bot. 2017 Jan 27;68(5):1225–38. doi: 10.1093/jxb/erw506 (PMC5444480; doi:10.1093/jxb/erw506)
Supplement: Supplementary_Table_S6 [file erw506_suppl_Supplementary_Table_S6.xlsx]

## Sheet: Sheet1
Table S6. Enriched grape functional categories (P ≤ 0.05) among significantly up-regulated and down-regulated genes in grape berries infected by GRBaV when compared to control berries. VitisNet functional annotations were used to classify grape genes into particular functional categories (Grimplet et al. 2009). Blue font indicates down-regulation, while red font highlights up-regulation. Gray fon…
TREND	COLOR CODE	ENRICHED FUNCTIONAL CATEGORY	STAGE	GENE	FUNCTIONAL ANNOTATION	PRE-VERAISON						VERAISON						POST-VERAISON						HARVEST
						HEALDSBURG			OAKVILLE			HEALDSBURG			OAKVILLE			HEALDSBURG			OAKVILLE			HEALDSBURG			OAKVILLE
Trend	Color code					Base mean	Log2 FC GRBaV(+)/GRBaV(-)	P value GRBaV(+)/GRBaV(-)	Base mean	Log2 FC GRBaV(+)/GRBaV(-)	P value GRBaV(+)/GRBaV(-)	Base mean	Log2 FC GRBaV(+)/GRBaV(-)	P value GRBaV(+)/GRBaV(-)	Base mean	Log2 FC GRBaV(+)/GRBaV(-)	P value GRBaV(+)/GRBaV(-)	Base mean	Log2 FC GRBaV(+)/GRBaV(-)	P value GRBaV(+)/GRBaV(-)	Base mean	Log2 FC GRBaV(+)/GRBaV(-)	P value GRBaV(+)/GRBaV(-)	Base mean	Log2 FC GRBaV(+)/GRBaV(-)	P value GRBaV(+)/GRBaV(-)	Base mean	Log2 FC GRBaV(+)/GRBaV(-)	P value GRBaV(+)/GRBaV(-)
Down-regulated		Metabolism.Cellular metabolism.Oxidation reduction	Harvest	VIT_14s0060g02320	Respiratory burst oxidase protein B (ATRBOHB)	1719.01	-1.3263	6.41096e-08	1438.57	0.0231746	0.922974	433.159	-0.734461	0.000601212	2195.79	-0.161291	0.363403	364.361	-0.281854	NA	237.545	-1.02221	1.32364e-08	178.084	-0.399219	0.00656821	334.253	-1.2122	2.35952e-10
Down-regulated		Metabolism.Cellular metabolism.Oxidation reduction	Harvest	VIT_02s0025g00510	Respiratory burst oxidase protein F (RBOHF)	189.194	-0.555893	0.0178924	168.214	0.11189	0.575427	77.4998	-0.621724	0.000939811	205.98	-0.260813	0.097136	97.6339	0.293024	0.0788933	93.9892	-0.485116	0.00859751	80.906	-0.395819	0.0150027	102.67	-0.49873	0.0292998
Down-regulated		Metabolism.Cellular metabolism.Oxidation reduction.Flavin-containing monooxygenase	Harvest	VIT_17s0000g06790	flavin-containing monooxygenase	65.9509	0.0491022	0.849675	101.603	-0.292787	0.225053	83.4244	0.209994	0.265138	70.8258	0.172337	0.330717	99.2902	-0.293518	0.0763342	117.095	-1.18222	5.22063e-11	148.039	-0.42642	0.00715189	176.15	-1.0745	2.98431e-08
Down-regulated		Metabolism.Cellular metabolism.Oxidation reduction.Flavin-containing monooxygenase	Harvest	VIT_07s0104g01260	flavin-containing monooxygenase	5.88867	-0.341178	0.196529	9.18239	-0.168136	0.405048	16.0798	-1.11602	2.44283e-08	18.2139	-0.090805	0.604023	37.7843	-0.640876	8.1106e-05	43.3181	-0.913829	3.50851e-06	153.521	-0.240981	0.0402417	38.0165	-1.02914	5.99372e-06
Down-regulated		Metabolism.Cellular metabolism.Phytoalexin metabolism.Phytoalexin biosynthesis	Véraison	VIT_16s0100g01030	Stilbene synthase [Vitis quinquangularis]	52.0144	-0.473043	0.0556636	134.44	-0.0881228	0.574559	101.501	-0.641806	0.0012727	54.3295	-0.347933	0.0377347	124.401	-0.401135	NA	87.9631	-0.97886	6.60887e-07	130.266	-0.254131	0.0582806	92.8885	-0.944215	3.17725e-05
Down-regulated		Metabolism.Cellular metabolism.Phytoalexin metabolism.Phytoalexin biosynthesis	Véraison	VIT_16s0100g00910	Stilbene synthase - grape	15.2336	-0.517437	0.0692522	32.4046	-0.0761947	0.679381	38.6488	-0.469148	0.0254878	11.7065	-0.499653	0.000824742	27.888	-0.110461	0.439041	8.57589	-0.480761	0.00401304	25.8919	-0.453009	NA	10.1684	-0.456294	0.0299453
Down-regulated		Metabolism.Cellular metabolism.Phytoalexin metabolism.Phytoalexin biosynthesis	Harvest	VIT_16s0100g01000	Stilbene synthase 4	73.1572	-1.70971	4.10231e-09	153.623	-0.0274514	0.883504	105.796	-0.056289	0.76704	40.8828	-0.154712	0.216132	91.8001	-0.0533415	0.679499	42.2898	-0.354284	0.0710064	47.2095	-0.610798	0.000183219	69.9532	-0.732714	0.00136838
Down-regulated		Metabolism.Cellular metabolism.Phytoalexin metabolism.Phytoalexin biosynthesis	Harvest	VIT_16s0100g00900	Stilbene synthase [Vitis pseudoreticulata]	75.0614	-1.10681	0.000164849	188.771	-0.0913606	0.603089	101.014	-0.281861	0.161506	42.784	-0.263994	0.124312	55.8525	-0.0840768	0.582809	25.2463	-0.338361	0.0653556	23.2757	-0.517976	0.00110849	42.5306	-0.720586	0.00162047
Down-regulated		Metabolism.Cellular metabolism.Phytoalexin metabolism.Phytoalexin biosynthesis	Harvest	VIT_09s0018g01190	Anthranilate N-benzoyltransferase	674.283	-0.204954	0.277172	212.091	0.239705	0.322573	121.388	-0.45773	0.00652823	99.1806	-0.0626664	0.721414	224.162	0.0600272	0.723031	136.826	-0.155569	0.344173	275.67	-0.292755	0.0444659	216.036	-0.3549	0.0472336
Down-regulated		Metabolism.Cellular metabolism.Shikimate metabolism	Véraison	VIT_04s0008g06570	Chorismate mutase, cytosolic (CM2)	1260.35	-0.362331	0.221834	1895.64	-0.234995	0.306928	1751.98	-0.664045	9.56251e-07	3930.58	-0.349275	0.000723422	2102.49	-0.0202297	0.880463	1947.45	0.0813427	0.475123	1597.94	0.159373	0.179018	2263.77	0.0399139	0.777892
Down-regulated		Metabolism.Cellular metabolism.Shikimate metabolism	Véraison	VIT_16s0039g02500	Shikimate kinase	159.37	-0.136319	0.537761	202.211	-0.117925	0.495963	145.712	-0.364764	0.0223017	273.388	-0.353511	0.024298	175.927	-0.261762	0.0753581	261.442	-0.152726	0.260107	249.298	-0.259151	0.0959917	220.394	-0.20005	0.229166
Down-regulated		Metabolism.Cellular metabolism.Shikimate metabolism	Post-véraison	VIT_06s0061g01300	Prephenate dehydratase	1740.33	-0.686209	0.00039199	624.556	-0.0610197	0.774259	248.36	-0.111144	0.461588	300.42	-0.20075	0.222202	505.93	-0.379128	0.00463525	352.55	-0.605247	0.00046328	586.409	-0.405518	0.00126722	376.218	-0.839207	1.98637e-07
Down-regulated		Metabolism.Cellular metabolism.Shikimate metabolism	Post-véraison	VIT_00s0391g00070	3-deoxy-D-arabino-heptulosonate 7-phosphate synthase	1198.9	-0.602637	3.31738e-06	1424.01	-0.031563	0.896862	1106.94	-0.637715	9.04828e-09	1237.8	-0.268247	0.0549864	1795.01	-0.400724	0.000935273	2234.25	-0.418691	8.3857e-05	2194.38	-0.348368	0.00563339	2277.08	-0.497127	0.000303455
Down-regulated		Metabolism.Cellular metabolism.Shikimate metabolism	Harvest	VIT_06s0061g01300	Prephenate dehydratase	1740.33	-0.686209	0.00039199	624.556	-0.0610197	0.774259	248.36	-0.111144	0.461588	300.42	-0.20075	0.222202	505.93	-0.379128	0.00463525	352.55	-0.605247	0.00046328	586.409	-0.405518	0.00126722	376.218	-0.839207	1.98637e-07
Down-regulated		Metabolism.Cellular metabolism.Shikimate metabolism	Harvest	VIT_00s0391g00070	3-deoxy-D-arabino-heptulosonate 7-phosphate synthase	1198.9	-0.602637	3.31738e-06	1424.01	-0.031563	0.896862	1106.94	-0.637715	9.04828e-09	1237.8	-0.268247	0.0549864	1795.01	-0.400724	0.000935273	2234.25	-0.418691	8.3857e-05	2194.38	-0.348368	0.00563339	2277.08	-0.497127	0.000303455
Down-regulated		Metabolism.Primary metabolism.Amino acid metabolism.Amino acid biosynthesis	Véraison	VIT_09s0018g01870	D-3-phosphoglycerate dehydrogenase, chloroplast precursor (3-PGDH)	2329.61	-0.57767	0.000355215	1603.35	-0.182728	0.446388	567.074	-0.430754	0.000158977	481.404	-0.357599	0.0147605	71.052	-0.210593	0.193382	125.715	-0.00332052	0.983932	89.333	0.0907026	0.580284	100.718	0.0401888	0.848593
Down-regulated		Metabolism.Primary metabolism.Amino acid metabolism.Amino acid biosynthesis	Véraison	VIT_04s0008g06570	Chorismate mutase, cytosolic (CM2)	1260.35	-0.362331	0.221834	1895.64	-0.234995	0.306928	1751.98	-0.664045	9.56251e-07	3930.58	-0.349275	0.000723422	2102.49	-0.0202297	0.880463	1947.45	0.0813427	0.475123	1597.94	0.159373	0.179018	2263.77	0.0399139	0.777892
Down-regulated		Metabolism.Primary metabolism.Amino acid metabolism.Amino acid biosynthesis	Véraison	VIT_16s0039g02500	Shikimate kinase	159.37	-0.136319	0.537761	202.211	-0.117925	0.495963	145.712	-0.364764	0.0223017	273.388	-0.353511	0.024298	175.927	-0.261762	0.0753581	261.442	-0.152726	0.260107	249.298	-0.259151	0.0959917	220.394	-0.20005	0.229166
Down-regulated		Metabolism.Primary metabolism.Amino acid metabolism.Amino acid biosynthesis	Post-véraison	VIT_03s0180g00130	D-3-phosphoglycerate dehydrogenase, chloroplast precursor	1468.24	-0.217164	0.108573	1042.48	-0.186906	0.281799	507.889	-0.378488	0.00190663	570.875	-0.191079	0.179811	468.12	-0.371906	0.00111461	645.167	-0.579605	6.951e-06	884.39	-0.330629	0.0265656	548.974	-0.590587	1.72479e-05
Down-regulated		Metabolism.Primary metabolism.Amino acid metabolism.Amino acid biosynthesis	Post-véraison	VIT_06s0061g01300	Prephenate dehydratase	1740.33	-0.686209	0.00039199	624.556	-0.0610197	0.774259	248.36	-0.111144	0.461588	300.42	-0.20075	0.222202	505.93	-0.379128	0.00463525	352.55	-0.605247	0.00046328	586.409	-0.405518	0.00126722	376.218	-0.839207	1.98637e-07
Down-regulated		Metabolism.Primary metabolism.Amino acid metabolism.Amino acid biosynthesis	Post-véraison	VIT_00s0391g00070	3-deoxy-D-arabino-heptulosonate 7-phosphate synthase	1198.9	-0.602637	3.31738e-06	1424.01	-0.031563	0.896862	1106.94	-0.637715	9.04828e-09	1237.8	-0.268247	0.0549864	1795.01	-0.400724	0.000935273	2234.25	-0.418691	8.3857e-05	2194.38	-0.348368	0.00563339	2277.08	-0.497127	0.000303455
Down-regulated		Metabolism.Primary metabolism.Amino acid metabolism.Amino acid biosynthesis	Post-véraison	VIT_11s0016g01720	Threonine synthase	145.835	-0.0123349	0.955432	125.393	0.298916	0.139954	74.2418	-0.0929709	0.632355	99.7646	-0.107624	0.546369	92.8659	-0.323975	0.0424005	104.712	-0.40369	0.0112706	133.406	-0.0217821	0.88083	92.6331	-0.514094	0.00757039
Down-regulated		Metabolism.Primary metabolism.Amino acid metabolism.Amino acid biosynthesis	Harvest	VIT_06s0004g06320	Anthranilate synthase component I-1, chloroplast precursor	309.491	-0.24218	0.209291	731.242	-0.230436	0.269998	440.984	0.00228948	0.986676	945.168	-0.521425	0.00196602	516.735	-0.459272	NA	799.81	-0.544498	0.00042917	860.747	-0.361861	0.00281347	742.789	-0.569236	2.61824e-06
Down-regulated		Metabolism.Primary metabolism.Amino acid metabolism.Amino acid biosynthesis	Harvest	VIT_03s0180g00130	D-3-phosphoglycerate dehydrogenase, chloroplast precursor	1468.24	-0.217164	0.108573	1042.48	-0.186906	0.281799	507.889	-0.378488	0.00190663	570.875	-0.191079	0.179811	468.12	-0.371906	0.00111461	645.167	-0.579605	6.951e-06	884.39	-0.330629	0.0265656	548.974	-0.590587	1.72479e-05
Down-regulated		Metabolism.Primary metabolism.Amino acid metabolism.Amino acid biosynthesis	Harvest	VIT_06s0061g01300	Prephenate dehydratase	1740.33	-0.686209	0.00039199	624.556	-0.0610197	0.774259	248.36	-0.111144	0.461588	300.42	-0.20075	0.222202	505.93	-0.379128	0.00463525	352.55	-0.605247	0.00046328	586.409	-0.405518	0.00126722	376.218	-0.839207	1.98637e-07
Down-regulated		Metabolism.Primary metabolism.Amino acid metabolism.Amino acid biosynthesis	Harvest	VIT_00s0391g00070	3-deoxy-D-arabino-heptulosonate 7-phosphate synthase	1198.9	-0.602637	3.31738e-06	1424.01	-0.031563	0.896862	1106.94	-0.637715	9.04828e-09	1237.8	-0.268247	0.0549864	1795.01	-0.400724	0.000935273	2234.25	-0.418691	8.3857e-05	2194.38	-0.348368	0.00563339	2277.08	-0.497127	0.000303455
Down-regulated		Metabolism.Primary metabolism.Amino acid metabolism.Aromatic amino acid metabolism.Aromatic amino acid biosynthesis	Harvest	VIT_06s0061g01300	Prephenate dehydratase	1740.33	-0.686209	0.00039199	624.556	-0.0610197	0.774259	248.36	-0.111144	0.461588	300.42	-0.20075	0.222202	505.93	-0.379128	0.00463525	352.55	-0.605247	0.00046328	586.409	-0.405518	0.00126722	376.218	-0.839207	1.98637e-07
Down-regulated		Metabolism.Primary metabolism.Amino acid metabolism.Aromatic amino acid metabolism.Aromatic amino acid biosynthesis	Harvest	VIT_06s0004g06320	Anthranilate synthase component I-1, chloroplast precursor	309.491	-0.24218	0.209291	731.242	-0.230436	0.269998	440.984	0.00228948	0.986676	945.168	-0.521425	0.00196602	516.735	-0.459272	NA	799.81	-0.544498	0.00042917	860.747	-0.361861	0.00281347	742.789	-0.569236	2.61824e-06
Down-regulated		Metabolism.Primary metabolism.Amino acid metabolism.Aromatic amino acid metabolism.Aromatic amino acid biosynthesis	Harvest	VIT_00s0391g00070	3-deoxy-D-arabino-heptulosonate 7-phosphate synthase	1198.9	-0.602637	3.31738e-06	1424.01	-0.031563	0.896862	1106.94	-0.637715	9.04828e-09	1237.8	-0.268247	0.0549864	1795.01	-0.400724	0.000935273	2234.25	-0.418691	8.3857e-05	2194.38	-0.348368	0.00563339	2277.08	-0.497127	0.000303455
Down-regulated		Metabolism.Primary metabolism.Amino acid metabolism.Aromatic amino acid metabolism.Aromatic amino acid biosynthesis	Harvest	VIT_09s0018g01190	Anthranilate N-benzoyltransferase	674.283	-0.204954	0.277172	212.091	0.239705	0.322573	121.388	-0.45773	0.00652823	99.1806	-0.0626664	0.721414	224.162	0.0600272	0.723031	136.826	-0.155569	0.344173	275.67	-0.292755	0.0444659	216.036	-0.3549	0.0472336
Down-regulated		Metabolism.Primary metabolism.Amino acid metabolism.Aromatic amino acid metabolism.Tyrosine metabolism	Post-véraison	VIT_08s0007g08410	4,5-DOPA dioxygenase extradiol	793.551	-0.582943	0.00191164	809.111	-0.0707787	0.708649	390.684	-0.507779	0.000917191	581.743	-0.289876	0.063078	470.95	-0.27537	0.0338195	462.27	-0.340461	0.0108551	683.84	-0.149095	0.319028	500.251	-0.560727	0.000131256
Down-regulated		Metabolism.Primary metabolism.Amino acid metabolism.Aromatic amino acid metabolism.Tyrosine metabolism	Post-véraison	VIT_04s0043g00220	Amine oxidase	252.031	-0.442894	0.0367133	717.153	-0.348654	0.149234	204.611	-0.434943	0.00308877	437.944	-0.300637	0.039228	284.546	-0.274051	0.0434127	484.752	-0.448777	0.000180891	366.755	-0.218203	0.0862116	482.378	-0.466543	0.000480628
Down-regulated		Metabolism.Primary metabolism.Amino acid metabolism.Aromatic amino acid metabolism.Tyrosine metabolism	Post-véraison	VIT_18s0001g15450	Alcohol dehydrogenase 3	1746.44	0.0333936	0.777935	2129.57	0.0672679	0.561648	3304.55	-0.232232	0.0173417	3033.88	-0.261921	0.0699706	2250.94	-0.280656	0.0180118	2095.77	-0.275769	0.0316486	2052.48	-0.205495	0.115786	2670.41	-0.5165	0.000268709
Down-regulated		Metabolism.Primary metabolism.Amino acid metabolism.Cysteine metabolism	Post-véraison	VIT_02s0154g00350	L-lactate dehydrogenase A	452.721	-0.579321	0.00201285	378.294	0.165917	0.446392	155.675	-0.349663	0.0381402	328.016	-0.180021	0.29612	126.965	-0.542729	0.000641597	67.9107	-0.602643	0.000695909	86.1123	-0.339684	0.0236155	81.7355	-0.618789	0.00211032
Down-regulated		Metabolism.Primary metabolism.Amino acid metabolism.Cysteine metabolism	Post-véraison	VIT_01s0011g06600	Glutamate decarboxylase	115.084	-0.409139	0.11996	169.227	-0.282238	0.244449	212.679	-0.224823	0.293656	247.094	-0.0708546	0.683997	476.708	-0.505765	0.000173089	435.29	-0.438079	0.0258309	610.451	-0.158334	0.209247	341.803	-0.681121	0.00176556
Down-regulated		Metabolism.Primary metabolism.Amino acid metabolism.Cysteine metabolism	Harvest	VIT_00s0194g00120	Serine acetyltransferase	66.8594	-0.18086	0.335162	25.5594	-0.373686	0.119034	21.2924	-0.595975	0.00487479	60.2299	-0.0744643	0.675189	59.3334	-0.302983	0.0740848	33.4102	-0.406875	0.0387771	34.129	-0.374989	0.0197665	61.6952	-1.00828	4.39291e-06
Down-regulated		Metabolism.Primary metabolism.Amino acid metabolism.Cysteine metabolism	Harvest	VIT_02s0154g00350	L-lactate dehydrogenase A	452.721	-0.579321	0.00201285	378.294	0.165917	0.446392	155.675	-0.349663	0.0381402	328.016	-0.180021	0.29612	126.965	-0.542729	0.000641597	67.9107	-0.602643	0.000695909	86.1123	-0.339684	0.0236155	81.7355	-0.618789	0.00211032
Down-regulated		Metabolism.Primary metabolism.Amino acid metabolism.Glycine, serine, and threonine metabolism	Post-véraison	VIT_15s0045g00370	Phosphatidylglycerol specific phospholipase C	53.0822	-0.386663	0.162127	78.5352	0.388706	0.0925614	82.3914	-0.126585	0.511063	146.533	-0.359016	0.0439316	87.1711	-0.34528	0.0379689	146.019	-0.857272	4.03172e-06	247.622	-0.360014	0.0266293	82.3123	-1.17685	4.33604e-09
Down-regulated		Metabolism.Primary metabolism.Amino acid metabolism.Glycine, serine, and threonine metabolism	Post-véraison	VIT_00s2579g00010	Phosphoserine aminotransferase	155.686	-0.516239	0.0159973	190.358	-0.217319	0.369928	221.472	-0.252549	0.0792196	359.845	-0.326427	0.0428011	231.073	-0.639757	1.61542e-06	247.386	-0.533584	0.000797343	337.704	-0.459488	0.000107819	262.627	-0.535884	0.00103183
Down-regulated		Metabolism.Primary metabolism.Amino acid metabolism.Glycine, serine, and threonine metabolism	Post-véraison	VIT_00s2607g00010	Phosphoserine aminotransferase	129.385	-0.278241	0.13496	123.388	-0.228354	0.338106	195.64	-0.325725	0.0327236	228.26	-0.480596	0.00127865	143.037	-0.485235	0.00138468	158.953	-0.568113	0.000104868	190.012	-0.332233	0.0067857	156.218	-0.296313	0.0879988
Down-regulated		Metabolism.Primary metabolism.Amino acid metabolism.Glycine, serine, and threonine metabolism	Post-véraison	VIT_14s0036g00520	L-allo-threonine aldolase	586.417	-0.394884	0.028635	1249.06	-0.342613	0.0935033	244.942	-0.703582	1.20968e-06	548.7	-0.206822	0.201717	358.562	-0.280098	0.0432227	588.944	-0.465205	0.00318811	718.118	-0.365871	0.000969708	558.256	-0.386667	0.00133734
Down-regulated		Metabolism.Primary metabolism.Amino acid metabolism.Glycine, serine, and threonine metabolism	Post-véraison	VIT_11s0016g02280	Glycine dehydrogenase 2	811.63	-0.326162	0.0434549	760.953	-0.152748	0.460217	1058.43	-0.00192007	0.984905	830.465	-0.264334	0.0145471	431.006	-0.342587	0.0153406	463.958	-0.33025	0.00980708	395.624	-0.265576	0.016899	617.65	-0.435468	0.0013514
Down-regulated		Metabolism.Primary metabolism.Amino acid metabolism.Glycine, serine, and threonine metabolism	Harvest	VIT_15s0045g00370	Phosphatidylglycerol specific phospholipase C	53.0822	-0.386663	0.162127	78.5352	0.388706	0.0925614	82.3914	-0.126585	0.511063	146.533	-0.359016	0.0439316	87.1711	-0.34528	0.0379689	146.019	-0.857272	4.03172e-06	247.622	-0.360014	0.0266293	82.3123	-1.17685	4.33604e-09
Down-regulated		Metabolism.Primary metabolism.Amino acid metabolism.Glycine, serine, and threonine metabolism	Harvest	VIT_17s0000g07670	Betaine-aldehyde dehydrogenase	345.526	-0.384528	0.152559	126.041	0.0484767	0.841436	54.313	0.137935	0.511602	145.658	-0.27313	0.118339	146.792	-0.200774	0.231247	161.792	-0.709156	9.14302e-06	134.174	-0.35553	0.0303701	166.891	-0.746613	2.8313e-05
Down-regulated		Metabolism.Primary metabolism.Amino acid metabolism.Glycine, serine, and threonine metabolism	Harvest	VIT_00s2579g00010	Phosphoserine aminotransferase	155.686	-0.516239	0.0159973	190.358	-0.217319	0.369928	221.472	-0.252549	0.0792196	359.845	-0.326427	0.0428011	231.073	-0.639757	1.61542e-06	247.386	-0.533584	0.000797343	337.704	-0.459488	0.000107819	262.627	-0.535884	0.00103183
Down-regulated		Metabolism.Primary metabolism.Amino acid metabolism.Glycine, serine, and threonine metabolism	Harvest	VIT_14s0036g00520	L-allo-threonine aldolase	586.417	-0.394884	0.028635	1249.06	-0.342613	0.0935033	244.942	-0.703582	1.20968e-06	548.7	-0.206822	0.201717	358.562	-0.280098	0.0432227	588.944	-0.465205	0.00318811	718.118	-0.365871	0.000969708	558.256	-0.386667	0.00133734
Down-regulated		Metabolism.Primary metabolism.Amino acid metabolism.Glycine, serine, and threonine metabolism	Harvest	VIT_11s0016g02280	Glycine dehydrogenase 2	811.63	-0.326162	0.0434549	760.953	-0.152748	0.460217	1058.43	-0.00192007	0.984905	830.465	-0.264334	0.0145471	431.006	-0.342587	0.0153406	463.958	-0.33025	0.00980708	395.624	-0.265576	0.016899	617.65	-0.435468	0.0013514
Down-regulated		Metabolism.Primary metabolism.Carbohydrate metabolism.Glycolysis Gluconeogenesis	Post-véraison	VIT_02s0154g00350	L-lactate dehydrogenase A	452.721	-0.579321	0.00201285	378.294	0.165917	0.446392	155.675	-0.349663	0.0381402	328.016	-0.180021	0.29612	126.965	-0.542729	0.000641597	67.9107	-0.602643	0.000695909	86.1123	-0.339684	0.0236155	81.7355	-0.618789	0.00211032
Down-regulated		Metabolism.Primary metabolism.Carbohydrate metabolism.Glycolysis Gluconeogenesis	Post-véraison	VIT_08s0217g00100	Pyruvate decarboxylase isozyme 2	4384.5	-0.521213	0.0249818	6721.33	0.101421	0.659996	6742.42	-0.22959	0.00824149	12183.2	-0.338258	0.0518686	5242.25	-0.669858	2.56135e-08	6189.12	-0.399851	0.00301644	5437.8	-0.120654	0.166308	5640.37	-0.581886	2.41104e-05
Down-regulated		Metabolism.Primary metabolism.Carbohydrate metabolism.Glycolysis Gluconeogenesis	Post-véraison	VIT_18s0001g05060	2,3-bisphosphoglycerate-dependent phosphoglycerate mutase	92.9767	-0.414635	0.0887588	176.75	-0.312003	0.197069	113.069	-0.83127	1.42433e-05	187.67	-0.261624	0.115195	176.132	-0.4126	0.00735683	313.983	-0.483381	0.000666132	206.628	-0.448213	0.00160545	312.118	-0.280652	0.0523937
Down-regulated		Metabolism.Primary metabolism.Carbohydrate metabolism.Glycolysis Gluconeogenesis	Post-véraison	VIT_01s0010g02460	Glyceraldehyde-3-phosphate dehydrogenase, cytosolic 3	396.723	-0.639773	0.0305926	1252.62	-0.0254253	0.907014	5817.09	0.0884968	0.422104	11844.3	-0.497541	0.00298135	14100.4	-0.391469	0.000766565	16069.1	-0.341372	0.0057313	19336.1	-0.154426	NA	16315.7	-0.558104	2.88405e-06
Down-regulated		Metabolism.Primary metabolism.Carbohydrate metabolism.Glycolysis Gluconeogenesis	Post-véraison	VIT_09s0002g03390	Hexokinase	5.39667	-0.357458	0.191205	5.61192	0.215615	0.299516	4.06944	0.0359631	0.808385	2.00233	-0.000500533	0.994848	4.78246	-0.249845	0.0362009	6.93547	-0.341495	0.0434685	3.70278	-0.0533203	0.583527	3.47399	-0.0945085	0.575273
Down-regulated		Metabolism.Primary metabolism.Carbohydrate metabolism.Glycolysis Gluconeogenesis	Post-véraison	VIT_18s0001g15450	Alcohol dehydrogenase 3	1746.44	0.0333936	0.777935	2129.57	0.0672679	0.561648	3304.55	-0.232232	0.0173417	3033.88	-0.261921	0.0699706	2250.94	-0.280656	0.0180118	2095.77	-0.275769	0.0316486	2052.48	-0.205495	0.115786	2670.41	-0.5165	0.000268709
Down-regulated		Metabolism.Primary metabolism.Carbohydrate metabolism.Monosaccharide metabolism.Pentose glucuronate interconversion	Post-véraison	VIT_01s0011g00690	UDP-glucose 6-dehydrogenase	13419.3	-0.508981	0.00735215	9786.01	-0.238297	0.113512	8377.21	-0.400452	1.14237e-05	7783.46	-0.0571325	0.601732	4726.98	-0.416533	0.000167103	3072.36	-0.286845	0.0133712	3912.43	-0.255852	0.0637208	4680.92	-0.423368	0.00711658
Down-regulated		Metabolism.Primary metabolism.Carbohydrate metabolism.Monosaccharide metabolism.Pentose glucuronate interconversion	Post-véraison	VIT_03s0063g00050	UDP-glucuronosyl/UDP-glucosyltransferase	1265.44	-0.160007	0.278848	929.308	-0.294596	0.0984466	3002.17	-0.191062	0.0509156	2624.03	0.0985039	0.462608	1755.16	-0.299819	0.000246612	1598.83	-0.355175	0.00142241	1715.35	-0.215987	0.0120663	2198.9	-0.486117	0.00443902
Down-regulated		Metabolism.Primary metabolism.Carbohydrate metabolism.Polysaccharide metabolism.Starch and sucrose metabolism.Starch biosynthesis catabolism	Post-véraison	VIT_05s0102g00710	fructokinase-1	850.176	-0.387932	0.00515911	570.478	0.176564	0.444532	162.761	-0.189016	0.250605	289.784	-0.14092	0.399029	214.011	-0.39052	0.0162538	208.152	-0.524456	0.00119934	457.158	-0.205595	0.127975	191.312	-0.555999	0.000751947
Down-regulated		Metabolism.Primary metabolism.Carbohydrate metabolism.Polysaccharide metabolism.Starch and sucrose metabolism.Starch biosynthesis catabolism	Post-véraison	VIT_01s0011g00690	UDP-glucose 6-dehydrogenase	13419.3	-0.508981	0.00735215	9786.01	-0.238297	0.113512	8377.21	-0.400452	1.14237e-05	7783.46	-0.0571325	0.601732	4726.98	-0.416533	0.000167103	3072.36	-0.286845	0.0133712	3912.43	-0.255852	0.0637208	4680.92	-0.423368	0.00711658
Down-regulated		Metabolism.Primary metabolism.Coenzyme and prosthetic group metabolism.Peptide derived compounds biosynthesis.Glutathione metabolism	Pre-véraison	VIT_12s0028g00920	Glutathione S-transferase 9 GSTF9	16.508	-1.05783	0.000315351	76.4455	-0.460005	0.0382177	5.6493	-0.0998805	0.553595	40.3012	-0.383323	0.0180453	53.818	-0.270285	0.092619	110.369	-0.254308	0.187821	127.363	-0.392928	0.0132249	102.982	-0.632664	0.00249233
Down-regulated		Metabolism.Primary metabolism.Coenzyme and prosthetic group metabolism.Peptide derived compounds biosynthesis.Glutathione metabolism	Pre-véraison	VIT_06s0004g05700	Glutathione S-transferase 8 GSTU8	12.0397	-0.570524	0.0420364	9.38331	-0.53082	0.0177429	5.56923	-0.328869	0.0422284	44.7283	0.0845692	0.627922	11.7561	-0.146713	NA	15.757	-0.376624	NA	9.77587	-0.0786197	0.523685	10.3083	-0.231834	0.284903
Down-regulated		Metabolism.Primary metabolism.Coenzyme and prosthetic group metabolism.Pyridoxine metabolism	Post-véraison	VIT_00s2579g00010	Phosphoserine aminotransferase	155.686	-0.516239	0.0159973	190.358	-0.217319	0.369928	221.472	-0.252549	0.0792196	359.845	-0.326427	0.0428011	231.073	-0.639757	1.61542e-06	247.386	-0.533584	0.000797343	337.704	-0.459488	0.000107819	262.627	-0.535884	0.00103183
Down-regulated		Metabolism.Primary metabolism.Coenzyme and prosthetic group metabolism.Pyridoxine metabolism	Post-véraison	VIT_00s2607g00010	Phosphoserine aminotransferase	129.385	-0.278241	0.13496	123.388	-0.228354	0.338106	195.64	-0.325725	0.0327236	228.26	-0.480596	0.00127865	143.037	-0.485235	0.00138468	158.953	-0.568113	0.000104868	190.012	-0.332233	0.0067857	156.218	-0.296313	0.0879988
Down-regulated		Metabolism.Primary metabolism.Coenzyme and prosthetic group metabolism.Pyridoxine metabolism	Post-véraison	VIT_11s0016g01720	Threonine synthase	145.835	-0.0123349	0.955432	125.393	0.298916	0.139954	74.2418	-0.0929709	0.632355	99.7646	-0.107624	0.546369	92.8659	-0.323975	0.0424005	104.712	-0.40369	0.0112706	133.406	-0.0217821	0.88083	92.6331	-0.514094	0.00757039
Down-regulated		Metabolism.Primary metabolism.Generation of metabolite precursors and energy.Glyoxylate and dicarboxylate metabolism	Véraison	VIT_00s0194g00110	4-nitrophenylphosphatase	153.384	-0.063965	0.753394	309.424	-0.302037	0.212724	270.2	-0.393514	0.00502102	614.076	-0.452734	0.00176571	408.614	-0.0461198	0.690128	533.772	-0.260798	0.0259811	383.673	-0.341712	0.000959963	577.916	-0.276086	0.0348292
Down-regulated		Metabolism.Primary metabolism.Generation of metabolite precursors and energy.Glyoxylate and dicarboxylate metabolism	Véraison	VIT_02s0025g04730	Glyoxylate reductase	24.3628	0.442038	0.13506	196.802	-0.00806244	0.973509	836.101	-0.244571	0.0317022	761.145	-0.428485	0.00618504	238.915	-0.0582579	0.721275	166.376	-0.087704	0.599006	214.988	-0.0437777	0.757335	217.236	-0.194194	0.347491
Down-regulated		Metabolism.Primary metabolism.Generation of metabolite precursors and energy.Glyoxylate and dicarboxylate metabolism	Véraison	VIT_12s0142g00610	Citrate synthase, glyoxysomal precursor	1149.16	-0.077424	0.553423	1754.53	0.0588933	0.661678	2364.53	-0.336444	9.38538e-05	3939.93	-0.270372	0.0117219	2674.24	-0.0463693	0.689691	3297.73	-0.128348	0.170146	3272.08	-0.0347959	0.689305	3642.86	-0.128759	0.22888
Down-regulated		Metabolism.Primary metabolism.Lipid metabolism.Ether lipid metabolism	Véraison	VIT_08s0007g01510	Phosphatidic acid phosphatase / PAP2	1427.75	-0.514873	0.0183995	2347.19	-0.391534	0.0111801	1959.98	-0.406388	0.000233801	3416.54	-0.228003	0.0199745	1257.29	-0.0935257	0.470581	1226.83	0.158035	0.237929	750.825	-0.0132034	0.905512	1675.86	-0.130572	0.426978
Down-regulated		Metabolism.Primary metabolism.Lipid metabolism.Ether lipid metabolism	Véraison	VIT_08s0040g02280	Phosphatidic acid phosphatase / PAP2	336.969	-0.213977	0.288044	426.897	0.0325721	0.87942	1240	-0.220072	0.0274416	2012.65	-0.263112	0.026461	1139.85	-0.0328105	0.803055	725.772	0.1213	0.279309	773.269	0.065298	0.56414	946.063	0.00858576	0.950479
Down-regulated		Metabolism.Primary metabolism.Lipid metabolism.Ether lipid metabolism	Post-véraison	VIT_09s0002g06990	Phosphatidic acid phosphatase / PAP2	55.8052	-0.229846	0.351133	40.4564	-0.0096212	0.967377	65.8538	-0.0673875	0.73358	40.2877	-0.315648	0.0771317	84.8854	-0.31619	0.0494976	113.268	-0.437081	0.00959329	103.101	-0.373171	0.00955746	123.345	-0.507881	0.00822907
Down-regulated		Metabolism.Primary metabolism.Lipid metabolism.Ether lipid metabolism	Post-véraison	VIT_15s0045g00370	Phosphatidylglycerol specific phospholipase C	53.0822	-0.386663	0.162127	78.5352	0.388706	0.0925614	82.3914	-0.126585	0.511063	146.533	-0.359016	0.0439316	87.1711	-0.34528	0.0379689	146.019	-0.857272	4.03172e-06	247.622	-0.360014	0.0266293	82.3123	-1.17685	4.33604e-09
Down-regulated		Metabolism.Primary metabolism.Lipid metabolism.Ether lipid metabolism	Harvest	VIT_09s0002g06990	Phosphatidic acid phosphatase / PAP2	55.8052	-0.229846	0.351133	40.4564	-0.0096212	0.967377	65.8538	-0.0673875	0.73358	40.2877	-0.315648	0.0771317	84.8854	-0.31619	0.0494976	113.268	-0.437081	0.00959329	103.101	-0.373171	0.00955746	123.345	-0.507881	0.00822907
Down-regulated		Metabolism.Primary metabolism.Lipid metabolism.Ether lipid metabolism	Harvest	VIT_15s0045g00370	Phosphatidylglycerol specific phospholipase C	53.0822	-0.386663	0.162127	78.5352	0.388706	0.0925614	82.3914	-0.126585	0.511063	146.533	-0.359016	0.0439316	87.1711	-0.34528	0.0379689	146.019	-0.857272	4.03172e-06	247.622	-0.360014	0.0266293	82.3123	-1.17685	4.33604e-09
Down-regulated		Metabolism.Primary metabolism.Lipid metabolism.Fatty acid metabolism.Alpha-linolenic acid metabolism	Pre-véraison	VIT_18s0001g11630	Allene oxide synthase	1949.77	-0.874359	0.000211541	1659.45	-0.453276	0.0295026	1823.83	-0.920867	1.33612e-05	2648.54	-0.405652	0.00121413	1989.43	-0.261825	0.0124554	1913.65	-0.128523	0.510979	1820.98	-0.316589	0.000667133	3294.86	-0.16398	0.426807
Down-regulated		Metabolism.Primary metabolism.Lipid metabolism.Fatty acid metabolism.Alpha-linolenic acid metabolism	Pre-véraison	VIT_18s0001g00290	OPCL1 (OPC-8:0 COA ligase1)	1718.66	-0.482972	0.0122106	1715.45	-0.350604	0.0155501	711.03	-0.338103	0.0202485	1020.41	-0.206956	0.163681	364.324	-0.177108	0.272819	357.872	-0.0668515	0.64745	249.298	-0.31048	0.0343338	363.991	-0.440483	0.0273399
Down-regulated		Metabolism.Primary metabolism.Lipid metabolism.Fatty acid metabolism.Oxylipin biosynthesis	Pre-véraison	VIT_18s0001g11630	Allene oxide synthase	1949.77	-0.874359	0.000211541	1659.45	-0.453276	0.0295026	1823.83	-0.920867	1.33612e-05	2648.54	-0.405652	0.00121413	1989.43	-0.261825	0.0124554	1913.65	-0.128523	0.510979	1820.98	-0.316589	0.000667133	3294.86	-0.16398	0.426807
Down-regulated		Metabolism.Primary metabolism.Lipid metabolism.Fatty acid metabolism.Oxylipin biosynthesis	Pre-véraison	VIT_18s0001g00290	OPCL1 (OPC-8:0 COA ligase1)	1718.66	-0.482972	0.0122106	1715.45	-0.350604	0.0155501	711.03	-0.338103	0.0202485	1020.41	-0.206956	0.163681	364.324	-0.177108	0.272819	357.872	-0.0668515	0.64745	249.298	-0.31048	0.0343338	363.991	-0.440483	0.0273399
Down-regulated		Metabolism.Primary metabolism.Lipid metabolism.Fatty acid metabolism.Oxylipin biosynthesis	Post-véraison	VIT_18s0041g02080	12-oxophytodienoate reductase 2	602.589	0.152432	0.399057	365.097	-0.538395	0.0163362	82.3164	-0.446512	0.0194868	153.8	0.103346	0.551825	76.6429	-0.403648	0.0110591	73.8603	-0.382423	0.0359955	63.4669	-0.175832	0.258002	117.284	-0.0111092	0.955228
Down-regulated		Metabolism.Primary metabolism.Lipid metabolism.Fatty acid metabolism.Oxylipin biosynthesis	Post-véraison	VIT_14s0083g00110	Allene oxide cyclase	3843.65	-0.265714	0.0408172	2865.31	-0.174399	0.410673	533.316	0.168044	0.167444	624.549	0.00429511	0.97638	187.047	-0.329931	0.0348571	115.605	-0.348924	0.0258576	116.829	0.189428	0.240745	144.683	-0.144463	0.428778
Down-regulated		Metabolism.Primary metabolism.Lipid metabolism.Fatty acid metabolism.Oxylipin biosynthesis	Harvest	VIT_09s0002g01080	Lipoxygenase	3691.8	-0.604516	0.0415214	1161.69	-0.0539282	0.797759	1004.03	0.813771	2.26914e-11	1300.98	-0.0800263	0.577608	1042.36	0.105864	0.479002	700.358	-0.192474	0.32895	313.132	-0.401885	0.0113454	1033.49	-0.927504	6.63431e-08
Down-regulated		Metabolism.Primary metabolism.Lipid metabolism.Fatty acid metabolism.Oxylipin biosynthesis	Harvest	VIT_18s0001g00290	OPCL1 (OPC-8:0 COA ligase1)	1718.66	-0.482972	0.0122106	1715.45	-0.350604	0.0155501	711.03	-0.338103	0.0202485	1020.41	-0.206956	0.163681	364.324	-0.177108	0.272819	357.872	-0.0668515	0.64745	249.298	-0.31048	0.0343338	363.991	-0.440483	0.0273399
Down-regulated		Metabolism.Primary metabolism.Lipid metabolism.Glycerolipid metabolism.Glycerophospholipid metabolism	Véraison	VIT_11s0052g01840	Diacylglycerol kinase	436.646	-0.343694	0.0202744	609.55	-0.0156322	0.930543	685.963	-0.371132	0.00099323	1062.1	-0.26344	0.0304352	780.971	-0.0775	0.410475	912.742	0.0100215	0.914864	664.971	-0.0684123	0.452938	948.755	-0.101087	0.363216
Down-regulated		Metabolism.Primary metabolism.Lipid metabolism.Glycerolipid metabolism.Glycerophospholipid metabolism	Véraison	VIT_08s0007g01510	Phosphatidic acid phosphatase / PAP2	1427.75	-0.514873	0.0183995	2347.19	-0.391534	0.0111801	1959.98	-0.406388	0.000233801	3416.54	-0.228003	0.0199745	1257.29	-0.0935257	0.470581	1226.83	0.158035	0.237929	750.825	-0.0132034	0.905512	1675.86	-0.130572	0.426978
Down-regulated		Metabolism.Primary metabolism.Lipid metabolism.Glycerolipid metabolism.Glycerophospholipid metabolism	Véraison	VIT_08s0040g02280	Phosphatidic acid phosphatase / PAP2	336.969	-0.213977	0.288044	426.897	0.0325721	0.87942	1240	-0.220072	0.0274416	2012.65	-0.263112	0.026461	1139.85	-0.0328105	0.803055	725.772	0.1213	0.279309	773.269	0.065298	0.56414	946.063	0.00858576	0.950479
Down-regulated		Metabolism.Primary metabolism.Lipid metabolism.Glycerolipid metabolism.Glycerophospholipid metabolism	Post-véraison	VIT_17s0000g02430	Phosphoethanolamine N-methyltransferase	454.766	0.0307933	0.882883	544.434	-0.517243	0.0335999	643.309	-0.144409	0.227908	524.798	-0.284837	0.056371	419.003	-0.418712	0.0125291	351.81	-0.376754	0.0208832	271.408	-0.2094	0.186521	493.038	-0.384339	0.0194101
Down-regulated		Metabolism.Primary metabolism.Lipid metabolism.Glycerolipid metabolism.Glycerophospholipid metabolism	Post-véraison	VIT_09s0002g06990	Phosphatidic acid phosphatase / PAP2	55.8052	-0.229846	0.351133	40.4564	-0.0096212	0.967377	65.8538	-0.0673875	0.73358	40.2877	-0.315648	0.0771317	84.8854	-0.31619	0.0494976	113.268	-0.437081	0.00959329	103.101	-0.373171	0.00955746	123.345	-0.507881	0.00822907
Down-regulated		Metabolism.Primary metabolism.Lipid metabolism.Glycerolipid metabolism.Glycerophospholipid metabolism	Post-véraison	VIT_15s0045g00370	Phosphatidylglycerol specific phospholipase C	53.0822	-0.386663	0.162127	78.5352	0.388706	0.0925614	82.3914	-0.126585	0.511063	146.533	-0.359016	0.0439316	87.1711	-0.34528	0.0379689	146.019	-0.857272	4.03172e-06	247.622	-0.360014	0.0266293	82.3123	-1.17685	4.33604e-09
Down-regulated		Metabolism.Primary metabolism.Lipid metabolism.Glycerolipid metabolism.Glycerophospholipid metabolism	Harvest	VIT_11s0016g01470	Lecithine cholesterol acyltransferase	174.228	-0.210262	0.299872	228.674	-0.1507	0.438252	278.238	0.0832874	0.527898	278.047	-0.402713	0.0184963	273.352	-0.147305	0.275137	412.101	-0.358203	0.00133666	401.505	-0.280863	0.012979	414.057	-0.606865	0.000102083
Down-regulated		Metabolism.Primary metabolism.Lipid metabolism.Glycerolipid metabolism.Glycerophospholipid metabolism	Harvest	VIT_09s0002g06990	Phosphatidic acid phosphatase / PAP2	55.8052	-0.229846	0.351133	40.4564	-0.0096212	0.967377	65.8538	-0.0673875	0.73358	40.2877	-0.315648	0.0771317	84.8854	-0.31619	0.0494976	113.268	-0.437081	0.00959329	103.101	-0.373171	0.00955746	123.345	-0.507881	0.00822907
Down-regulated		Metabolism.Primary metabolism.Lipid metabolism.Glycerolipid metabolism.Glycerophospholipid metabolism	Harvest	VIT_15s0045g00370	Phosphatidylglycerol specific phospholipase C	53.0822	-0.386663	0.162127	78.5352	0.388706	0.0925614	82.3914	-0.126585	0.511063	146.533	-0.359016	0.0439316	87.1711	-0.34528	0.0379689	146.019	-0.857272	4.03172e-06	247.622	-0.360014	0.0266293	82.3123	-1.17685	4.33604e-09
Down-regulated		Metabolism.Primary metabolism.Lipid metabolism.Sphingolipid metabolism	Véraison	VIT_08s0007g01510	Phosphatidic acid phosphatase / PAP2	1427.75	-0.514873	0.0183995	2347.19	-0.391534	0.0111801	1959.98	-0.406388	0.000233801	3416.54	-0.228003	0.0199745	1257.29	-0.0935257	0.470581	1226.83	0.158035	0.237929	750.825	-0.0132034	0.905512	1675.86	-0.130572	0.426978
Down-regulated		Metabolism.Primary metabolism.Lipid metabolism.Sphingolipid metabolism	Véraison	VIT_08s0040g02280	Phosphatidic acid phosphatase / PAP2	336.969	-0.213977	0.288044	426.897	0.0325721	0.87942	1240	-0.220072	0.0274416	2012.65	-0.263112	0.026461	1139.85	-0.0328105	0.803055	725.772	0.1213	0.279309	773.269	0.065298	0.56414	946.063	0.00858576	0.950479
Down-regulated		Metabolism.Primary metabolism.Nucleobase, nucleoside, nucleotide, nucleic acid metabolism.Nucleotide metabolism.Purine metabolism	Pre-véraison	VIT_18s0001g06460	Queuine tRNA-ribosyltransferase	94.5958	-0.934862	0.000443532	238.614	-0.478815	0.0493137	30.499	-0.921365	1.64641e-05	68.7985	-0.0266334	0.876442	6.80046	-0.197526	0.131215	6.45446	-0.0930678	0.558127	2.42772	-0.0158451	0.862175	8.06474	-0.234293	0.235104
Down-regulated		Metabolism.Primary metabolism.Nucleobase, nucleoside, nucleotide, nucleic acid metabolism.Nucleotide metabolism.Purine metabolism	Pre-véraison	VIT_05s0020g02200	Inosine-uridine preferring nucleoside hydrolase	463.032	-0.458067	0.00455317	1078.91	-0.493311	0.0425554	310.628	-1.63528	2.49642e-32	1379.1	-0.261519	0.0868484	783.116	-0.344034	0.0164951	1478.59	-0.194346	0.112634	638.225	-0.15603	0.2171	1248.57	-0.36126	0.00505722
Down-regulated		Metabolism.Primary metabolism.Organic acid metabolism.Ascorbate and aldarate metabolism	Post-véraison	VIT_03s0063g00050	UDP-glucuronosyl/UDP-glucosyltransferase	1265.44	-0.160007	0.278848	929.308	-0.294596	0.0984466	3002.17	-0.191062	0.0509156	2624.03	0.0985039	0.462608	1755.16	-0.299819	0.000246612	1598.83	-0.355175	0.00142241	1715.35	-0.215987	0.0120663	2198.9	-0.486117	0.00443902
Down-regulated		Metabolism.Primary metabolism.Organic acid metabolism.Ascorbate and aldarate metabolism	Post-véraison	VIT_01s0011g00690	UDP-glucose 6-dehydrogenase	13419.3	-0.508981	0.00735215	9786.01	-0.238297	0.113512	8377.21	-0.400452	1.14237e-05	7783.46	-0.0571325	0.601732	4726.98	-0.416533	0.000167103	3072.36	-0.286845	0.0133712	3912.43	-0.255852	0.0637208	4680.92	-0.423368	0.00711658
Down-regulated		Metabolism.Primary metabolism.Organic acid metabolism.Propanoate metabolism	Véraison	VIT_00s2086g00010	1-aminocyclopropane-1-carboxylate oxidase 1	1012.49	0.190447	0.284837	1284.05	-0.301748	0.122887	261.76	-1.09775	5.25426e-12	350.944	-0.57204	0.000353551	18.9791	-0.174503	0.269624	20.0656	-0.123894	0.526694	20.251	-0.00308993	0.984081	31.4683	-0.164116	0.472807
Down-regulated		Metabolism.Primary metabolism.Organic acid metabolism.Propanoate metabolism	Véraison	VIT_02s0025g00360	1-aminocyclopropane-1-carboxylate synthase	2761.9	-0.590531	0.00405434	1575.14	-0.287753	0.174213	210.495	-0.473587	0.00156328	576.501	-0.656989	1.76802e-06	54.6614	-0.0604189	0.709965	27.8346	-0.31784	0.107951	13.6621	-0.129234	0.399684	52.6789	-0.464089	0.0354216
Down-regulated		Metabolism.Primary metabolism.Organic acid metabolism.Propanoate metabolism	Post-véraison	VIT_12s0059g01380	1-aminocyclopropane-1-carboxylate oxidase 1	2116.77	-0.745383	0.011284	4400.13	-0.140553	0.509815	1115.01	-0.89686	9.91712e-06	2575.64	-0.181476	0.292848	2035.38	-0.611376	1.33036e-06	2675.55	-0.740157	9.40852e-07	3107.73	-0.41293	0.0115618	3189.29	-1.04226	3.41444e-12
Down-regulated		Metabolism.Primary metabolism.Organic acid metabolism.Propanoate metabolism	Post-véraison	VIT_02s0154g00350	L-lactate dehydrogenase A	452.721	-0.579321	0.00201285	378.294	0.165917	0.446392	155.675	-0.349663	0.0381402	328.016	-0.180021	0.29612	126.965	-0.542729	0.000641597	67.9107	-0.602643	0.000695909	86.1123	-0.339684	0.0236155	81.7355	-0.618789	0.00211032
Down-regulated		Metabolism.Primary metabolism.Protein metabolism and modification.Proteolysis.Protease inhibition	Post-véraison	VIT_02s0087g00750	Proteinase inhibitor I4, serpin	42.9054	-0.672223	0.0230614	86.439	0.415314	0.0860274	3.09171	-0.0535264	0.684046	118.03	-0.257849	0.0567324	29.4306	-0.493141	0.000761127	81.9528	-1.14388	5.94155e-09	52.1049	-0.0674325	0.494513	24.3608	-0.270626	0.236299
Down-regulated		Metabolism.Primary metabolism.Protein metabolism and modification.Proteolysis.Protease inhibition	Post-véraison	VIT_12s0035g01000	Serine protease inhibitor, serine-type	0.345784	-0.0566349	0.486489	6.78275	-0.205852	0.169671	0.751236	-0.078898	0.238596	2.4823	-0.0580078	0.51773	11.2463	-0.214254	0.0411559	30.9017	-0.581944	0.00137316	21.4559	-0.0653086	0.448874	15.097	-0.183392	0.334781
Down-regulated		Metabolism.Secondary metabolism.Phenylpropanoid metabolism.Flavonoid metabolism.Isoflavonoid metabolism.Isoflavonoid biosynthesis	Véraison	VIT_15s0048g01000	2'-hydroxy isoflavone/dihydroflavonol reductase	257.428	-0.0797574	0.667785	392.937	0.00316857	0.985364	293.613	-0.373317	0.00928827	242.925	-0.488866	0.000415491	28.6252	0.00637242	0.969424	32.3456	0.388077	0.0495658	34.1776	0.481577	0.00336554	64.692	0.138353	0.535539
Down-regulated		Metabolism.Secondary metabolism.Phenylpropanoid metabolism.Flavonoid metabolism.Isoflavonoid metabolism.Isoflavonoid biosynthesis	Véraison	VIT_10s0003g00480	Isoflavone methyltransferase/ Orcinol O-methyltransferase 1 oomt1	0.891673	-0.08913	0.50494	6.75714	-0.316851	0.0888865	5.0415	-0.421078	0.00861635	28.8143	-0.37095	0.0369369	4.21252	0.0743454	0.467924	7.29345	-0.226971	0.167031	6.54156	-0.041948	0.73731	7.32814	0.043975	0.826009
Down-regulated		Metabolism.Secondary metabolism.Phenylpropanoid metabolism.Lignin metabolism.Lignin biosynthesis	Véraison	VIT_14s0066g01150	Cinnamoyl-CoA reductase	502.581	-0.861238	0.00147958	494.472	0.0504496	0.835118	151.119	-0.71197	0.000106979	824.213	-0.307876	0.0486116	201.909	-0.452429	0.00747926	171.788	-0.869887	3.09346e-07	138.087	-0.497805	0.00232098	187.468	-0.882185	8.59479e-05
Down-regulated		Metabolism.Secondary metabolism.Phenylpropanoid metabolism.Lignin metabolism.Lignin biosynthesis	Véraison	VIT_02s0012g01570	Cinnamoyl-CoA reductase	183.178	-0.649304	0.00222725	196.416	0.262891	0.279637	551.95	-0.260474	0.0359215	1201.25	-0.495453	0.00225384	979.244	-0.11704	0.311422	1072.08	-0.24527	0.0370715	1085.57	-0.269087	0.025034	1320.05	-0.292777	0.0473805
Down-regulated		Metabolism.Secondary metabolism.Phenylpropanoid metabolism.Lignin metabolism.Lignin biosynthesis	Harvest	VIT_14s0066g01150	Cinnamoyl-CoA reductase	502.581	-0.861238	0.00147958	494.472	0.0504496	0.835118	151.119	-0.71197	0.000106979	824.213	-0.307876	0.0486116	201.909	-0.452429	0.00747926	171.788	-0.869887	3.09346e-07	138.087	-0.497805	0.00232098	187.468	-0.882185	8.59479e-05
Down-regulated		Metabolism.Secondary metabolism.Phenylpropanoid metabolism.Lignin metabolism.Lignin biosynthesis	Harvest	VIT_02s0012g01570	Cinnamoyl-CoA reductase	183.178	-0.649304	0.00222725	196.416	0.262891	0.279637	551.95	-0.260474	0.0359215	1201.25	-0.495453	0.00225384	979.244	-0.11704	0.311422	1072.08	-0.24527	0.0370715	1085.57	-0.269087	0.025034	1320.05	-0.292777	0.0473805
Down-regulated		Metabolism.Secondary metabolism.Phenylpropanoid metabolism.Phenylpropanoid biosynthesis	Véraison	VIT_11s0052g01090	4-coumarate-CoA ligase 2	326.822	-0.731916	0.00479105	457.061	-0.287432	0.236562	187.652	-1.02318	2.45103e-08	104.059	-0.391885	0.0257812	564.374	-0.0414716	0.781619	462.806	-0.625123	0.000550523	896.971	-0.185327	0.23728	615.114	-0.875493	7.05964e-06
Down-regulated		Metabolism.Secondary metabolism.Phenylpropanoid metabolism.Phenylpropanoid biosynthesis	Véraison	VIT_14s0066g01150	Cinnamoyl-CoA reductase	502.581	-0.861238	0.00147958	494.472	0.0504496	0.835118	151.119	-0.71197	0.000106979	824.213	-0.307876	0.0486116	201.909	-0.452429	0.00747926	171.788	-0.869887	3.09346e-07	138.087	-0.497805	0.00232098	187.468	-0.882185	8.59479e-05
Down-regulated		Metabolism.Secondary metabolism.Phenylpropanoid metabolism.Phenylpropanoid biosynthesis	Véraison	VIT_16s0100g01030	Stilbene synthase [Vitis quinquangularis]	52.0144	-0.473043	0.0556636	134.44	-0.0881228	0.574559	101.501	-0.641806	0.0012727	54.3295	-0.347933	0.0377347	124.401	-0.401135	NA	87.9631	-0.97886	6.60887e-07	130.266	-0.254131	0.0582806	92.8885	-0.944215	3.17725e-05
Down-regulated		Metabolism.Secondary metabolism.Phenylpropanoid metabolism.Phenylpropanoid biosynthesis	Véraison	VIT_16s0098g00850	Caffeic acid O-methyltransferase	1122.67	-0.61707	0.000192774	1510.54	-0.2078	0.316494	1948.81	-0.571563	5.03601e-09	1818.66	-0.403782	0.00237479	350.05	-0.207165	0.133733	337.255	-0.316224	0.0133966	385.272	-0.305017	0.0274552	408.469	-0.289008	0.104903
Down-regulated		Metabolism.Secondary metabolism.Phenylpropanoid metabolism.Phenylpropanoid biosynthesis	Véraison	VIT_16s0100g00910	Stilbene synthase - grape	15.2336	-0.517437	0.0692522	32.4046	-0.0761947	0.679381	38.6488	-0.469148	0.0254878	11.7065	-0.499653	0.000824742	27.888	-0.110461	0.439041	8.57589	-0.480761	0.00401304	25.8919	-0.453009	NA	10.1684	-0.456294	0.0299453
Down-regulated		Metabolism.Secondary metabolism.Phenylpropanoid metabolism.Phenylpropanoid biosynthesis	Véraison	VIT_02s0012g01570	Cinnamoyl-CoA reductase	183.178	-0.649304	0.00222725	196.416	0.262891	0.279637	551.95	-0.260474	0.0359215	1201.25	-0.495453	0.00225384	979.244	-0.11704	0.311422	1072.08	-0.24527	0.0370715	1085.57	-0.269087	0.025034	1320.05	-0.292777	0.0473805
Down-regulated		Metabolism.Secondary metabolism.Phenylpropanoid metabolism.Phenylpropanoid biosynthesis	Harvest	VIT_14s0066g01150	Cinnamoyl-CoA reductase	502.581	-0.861238	0.00147958	494.472	0.0504496	0.835118	151.119	-0.71197	0.000106979	824.213	-0.307876	0.0486116	201.909	-0.452429	0.00747926	171.788	-0.869887	3.09346e-07	138.087	-0.497805	0.00232098	187.468	-0.882185	8.59479e-05
Down-regulated		Metabolism.Secondary metabolism.Phenylpropanoid metabolism.Phenylpropanoid biosynthesis	Harvest	VIT_16s0100g01000	Stilbene synthase 4	73.1572	-1.70971	4.10231e-09	153.623	-0.0274514	0.883504	105.796	-0.056289	0.76704	40.8828	-0.154712	0.216132	91.8001	-0.0533415	0.679499	42.2898	-0.354284	0.0710064	47.2095	-0.610798	0.000183219	69.9532	-0.732714	0.00136838
Down-regulated		Metabolism.Secondary metabolism.Phenylpropanoid metabolism.Phenylpropanoid biosynthesis	Harvest	VIT_16s0100g00900	Stilbene synthase [Vitis pseudoreticulata]	75.0614	-1.10681	0.000164849	188.771	-0.0913606	0.603089	101.014	-0.281861	0.161506	42.784	-0.263994	0.124312	55.8525	-0.0840768	0.582809	25.2463	-0.338361	0.0653556	23.2757	-0.517976	0.00110849	42.5306	-0.720586	0.00162047
Down-regulated		Metabolism.Secondary metabolism.Phenylpropanoid metabolism.Phenylpropanoid biosynthesis	Harvest	VIT_04s0023g02900	Ferulate-5-hydroxylase	17.9995	-0.056976	0.847294	101.448	-0.48125	0.0365539	19.5975	-0.94817	6.97494e-06	68.4338	-0.0317698	0.808412	108.618	0.0126286	0.910875	217.73	-0.40652	0.0229701	340.817	-0.364947	0.0235464	130.614	-0.858675	2.83755e-06
Down-regulated		Metabolism.Secondary metabolism.Phenylpropanoid metabolism.Phenylpropanoid biosynthesis	Harvest	VIT_08s0040g00780	P-coumaroyl shikimate 3'-hydroxylase isoform 1	385.116	-0.571456	0.00172569	276.492	-0.145301	0.546899	111.673	-0.933163	7.73069e-08	136.876	-0.214464	0.224335	111.493	-0.146742	0.383633	78.5972	-0.23664	0.191417	157.281	-0.348239	0.0252233	115.191	-0.394334	0.0466
Down-regulated		Metabolism.Secondary metabolism.Phenylpropanoid metabolism.Phenylpropanoid biosynthesis	Harvest	VIT_02s0012g01570	Cinnamoyl-CoA reductase	183.178	-0.649304	0.00222725	196.416	0.262891	0.279637	551.95	-0.260474	0.0359215	1201.25	-0.495453	0.00225384	979.244	-0.11704	0.311422	1072.08	-0.24527	0.0370715	1085.57	-0.269087	0.025034	1320.05	-0.292777	0.0473805
Down-regulated		Metabolism.Secondary metabolism.Phenylpropanoid metabolism.Stilbenoid metabolism.Stilbenoid biosynthesis	Véraison	VIT_16s0100g01030	Stilbene synthase [Vitis quinquangularis]	52.0144	-0.473043	0.0556636	134.44	-0.0881228	0.574559	101.501	-0.641806	0.0012727	54.3295	-0.347933	0.0377347	124.401	-0.401135	NA	87.9631	-0.97886	6.60887e-07	130.266	-0.254131	0.0582806	92.8885	-0.944215	3.17725e-05
Down-regulated		Metabolism.Secondary metabolism.Phenylpropanoid metabolism.Stilbenoid metabolism.Stilbenoid biosynthesis	Véraison	VIT_16s0100g00910	Stilbene synthase - grape	15.2336	-0.517437	0.0692522	32.4046	-0.0761947	0.679381	38.6488	-0.469148	0.0254878	11.7065	-0.499653	0.000824742	27.888	-0.110461	0.439041	8.57589	-0.480761	0.00401304	25.8919	-0.453009	NA	10.1684	-0.456294	0.0299453
Down-regulated		Metabolism.Secondary metabolism.Phenylpropanoid metabolism.Stilbenoid metabolism.Stilbenoid biosynthesis	Harvest	VIT_16s0100g01000	Stilbene synthase 4	73.1572	-1.70971	4.10231e-09	153.623	-0.0274514	0.883504	105.796	-0.056289	0.76704	40.8828	-0.154712	0.216132	91.8001	-0.0533415	0.679499	42.2898	-0.354284	0.0710064	47.2095	-0.610798	0.000183219	69.9532	-0.732714	0.00136838
Down-regulated		Metabolism.Secondary metabolism.Phenylpropanoid metabolism.Stilbenoid metabolism.Stilbenoid biosynthesis	Harvest	VIT_16s0100g00900	Stilbene synthase [Vitis pseudoreticulata]	75.0614	-1.10681	0.000164849	188.771	-0.0913606	0.603089	101.014	-0.281861	0.161506	42.784	-0.263994	0.124312	55.8525	-0.0840768	0.582809	25.2463	-0.338361	0.0653556	23.2757	-0.517976	0.00110849	42.5306	-0.720586	0.00162047
Down-regulated		Metabolism.Secondary metabolism.Primary amino acids derivated metabolism.Alkaloid metabolism.Alkaloid biosynthesis	Post-véraison	VIT_10s0003g05450	Reticuline oxidase precursor	1467.43	-0.759977	0.0102096	2176.16	-0.158931	0.493874	679.785	-0.867406	2.46624e-05	1518.32	-0.203278	0.250175	594.016	-0.546752	0.000139731	586.463	-0.832432	1.22601e-07	623.235	-0.254954	0.114928	553.549	-1.2464	1.3082e-14
Down-regulated		Metabolism.Secondary metabolism.Primary amino acids derivated metabolism.Alkaloid metabolism.Alkaloid biosynthesis	Post-véraison	VIT_10s0003g05430	Reticuline oxidase precursor	83.3044	-0.808548	0.00608715	147.216	-0.144521	0.552733	44.0972	-1.17366	1.63655e-08	103.503	-0.277573	0.120358	22.6546	-0.348903	0.0389883	35.597	-0.504437	0.00999766	28.2201	-0.360403	0.0273809	30.5203	-0.562271	0.0138931
Down-regulated		Metabolism.Secondary metabolism.Terpenoid metabolism.Tetraterpenoid metabolism.Tetraterpenoid biosynthesis.Carotenoid biosynthesis	Véraison	VIT_02s0025g00240	Beta-carotene hydroxylase	46.4069	-0.930506	0.00154413	263.727	-0.635587	0.00761085	95.7447	-1.36165	2.68536e-12	127.712	-0.478306	0.00724999	37.3927	-0.1567	0.324446	27.9352	-0.0731932	0.697285	11.9163	-0.102928	0.484019	90.4714	-0.0150937	0.947177
Down-regulated		Metabolism.Secondary metabolism.Terpenoid metabolism.Tetraterpenoid metabolism.Tetraterpenoid biosynthesis.Carotenoid biosynthesis	Véraison	VIT_10s0003g03750	9-cis-epoxycarotenoid dioxygenase 2	364.975	-0.19006	0.400417	284.292	0.0458836	0.847816	497.774	-0.803345	3.85379e-10	468.636	-0.873426	1.2993e-08	149.753	-0.0616331	0.716286	71.192	-0.159388	0.409306	74.1388	0.204284	0.202995	143.662	-0.168777	0.435757
Down-regulated		Metabolism.Secondary metabolism.Terpenoid metabolism.Tetraterpenoid metabolism.Tetraterpenoid biosynthesis.Carotenoid biosynthesis	Véraison	VIT_19s0093g00550	9-cis-epoxycarotenoid dioxygenase 2	3312.76	-0.608729	0.0159322	1648.45	0.165179	0.420077	3453.7	-0.723801	0.000619965	1899.95	-0.403064	0.0167035	399.645	-0.079649	0.602384	130.322	-0.235663	0.197705	106.695	0.0341948	0.823393	401.439	-0.359404	0.0494518
Down-regulated		Response to stimulus.Stress response.Abiotic stress response.Desiccation stress response	Véraison	VIT_09s0002g06070	Late embryogenesis abundant protein	3.85061	0.108079	0.638681	1.31773	0.0437249	0.68701	21.8752	-0.558635	0.00840421	100.28	-0.867944	3.46718e-07	8.49881	-0.0179689	0.887666	12.8883	-0.310382	NA	16.0352	-0.0131349	0.914543	24.758	0.489912	0.0183357
Down-regulated		Response to stimulus.Stress response.Abiotic stress response.Desiccation stress response	Véraison	VIT_07s0005g00660	Late embryogenis abundant protein 5	3165.4	-0.570154	0.00985476	4344.63	-0.346662	0.0322483	6614.15	-0.318349	0.00394923	11243.6	-0.353299	0.00870165	8814.3	-0.151372	0.187078	13832.9	-0.13517	0.287425	10542.3	-0.185935	0.100966	14694.9	-0.0947948	0.594248
Down-regulated		Response to stimulus.Stress response.Abiotic stress response.Hypoxia stress response	Véraison	VIT_14s0060g02300	Hypoxia-responsive	95.9201	-1.34095	2.32353e-06	314.852	-0.130299	0.592426	246.928	-0.460848	0.00693933	630.708	-0.466556	0.00816025	903.063	-0.317705	0.00764682	1100.86	-0.410528	0.00650427	1672.76	-0.250307	0.0270732	1197.03	-0.555642	0.00375344
Down-regulated		Response to stimulus.Stress response.Abiotic stress response.Hypoxia stress response	Véraison	VIT_05s0077g02320	Hypoxia-responsive	447.384	-0.481727	0.0307542	631.852	-0.678999	3.81553e-05	476.066	-0.308264	0.0136039	843.969	-0.437953	1.26223e-05	406.406	-0.107231	0.389487	460.851	-0.0943706	0.423155	471.513	-0.200969	0.104019	624.889	-0.105695	0.430155
Down-regulated		Response to stimulus.Stress response.Abiotic stress response.Hypoxia stress response	Post-véraison	VIT_14s0060g02300	Hypoxia-responsive	95.9201	-1.34095	2.32353e-06	314.852	-0.130299	0.592426	246.928	-0.460848	0.00693933	630.708	-0.466556	0.00816025	903.063	-0.317705	0.00764682	1100.86	-0.410528	0.00650427	1672.76	-0.250307	0.0270732	1197.03	-0.555642	0.00375344
Down-regulated		Response to stimulus.Stress response.Abiotic stress response.Hypoxia stress response	Post-véraison	VIT_02s0154g00350	L-lactate dehydrogenase A	452.721	-0.579321	0.00201285	378.294	0.165917	0.446392	155.675	-0.349663	0.0381402	328.016	-0.180021	0.29612	126.965	-0.542729	0.000641597	67.9107	-0.602643	0.000695909	86.1123	-0.339684	0.0236155	81.7355	-0.618789	0.00211032
Down-regulated		Response to stimulus.Stress response.Abiotic stress response.Hypoxia stress response	Harvest	VIT_14s0060g02300	Hypoxia-responsive	95.9201	-1.34095	2.32353e-06	314.852	-0.130299	0.592426	246.928	-0.460848	0.00693933	630.708	-0.466556	0.00816025	903.063	-0.317705	0.00764682	1100.86	-0.410528	0.00650427	1672.76	-0.250307	0.0270732	1197.03	-0.555642	0.00375344
Down-regulated		Response to stimulus.Stress response.Abiotic stress response.Hypoxia stress response	Harvest	VIT_02s0154g00350	L-lactate dehydrogenase A	452.721	-0.579321	0.00201285	378.294	0.165917	0.446392	155.675	-0.349663	0.0381402	328.016	-0.180021	0.29612	126.965	-0.542729	0.000641597	67.9107	-0.602643	0.000695909	86.1123	-0.339684	0.0236155	81.7355	-0.618789	0.00211032
Down-regulated		Response to stimulus.Stress response.Abiotic stress response.Temperature stress response	Post-véraison	VIT_08s0007g03900	Heat stress transcription factor A3	290.014	-0.826405	0.00263035	340.998	-0.174021	0.431031	141.311	-1.0988	1.30524e-09	347.275	-0.0079142	0.963352	150.472	-0.406301	0.0130701	89.6291	-0.613982	0.000746547	160.228	-0.214916	0.183999	113.644	-0.485067	0.0231896
Down-regulated		Response to stimulus.Stress response.Abiotic stress response.Temperature stress response	Post-véraison	VIT_12s0028g01410	Heat shock transcription factor A4A	367.961	-0.638475	0.0129235	343.756	0.0715016	0.698199	282.141	-0.0697259	0.621462	495.401	-0.0691776	0.627364	433.486	-0.35257	0.00714052	623.91	-0.360756	0.00244771	512.819	-0.189161	0.141552	552.138	-0.524633	0.00057862
Down-regulated		Signaling.Signaling pathway.G-protein signaling pathway	Harvest	VIT_18s0001g00610	Rho GTPase activator	377.735	0.429864	0.0441171	294.103	0.19552	0.395489	44.0401	-0.213499	0.302789	99.1645	-0.234563	0.185578	114.48	-0.446143	0.00379358	156.699	-0.355411	0.0242961	184.669	-0.349369	0.0246958	97.1329	-0.516351	0.00898282
Down-regulated		Signaling.Signaling pathway.G-protein signaling pathway	Harvest	VIT_03s0063g01780	Extra-large G-protein (XLG1)	193.982	-0.405714	0.126357	280.174	-0.161559	0.462751	232.846	0.0110734	0.939537	408.996	-0.00702843	0.949575	219.922	0.00667504	0.964189	294.806	0.00123878	0.993316	198.216	-0.339244	0.0127716	348.437	-0.340158	0.0352693
Down-regulated		Signaling.Signaling pathway.G-protein signaling pathway	Harvest	VIT_09s0002g05940	Ras GTP-binding protein (RAN3)	1321.1	-0.0575036	0.637973	1788.62	0.0798786	0.597126	1672.27	0.0458735	0.680559	2175.95	-0.2657	0.0436746	3657.42	-0.176931	0.214908	5241.29	-0.37235	0.00213492	5907.78	-0.258669	0.00918994	5422.97	-0.342026	0.0337793
Down-regulated		Signaling.Signaling pathway.G-protein signaling pathway	Harvest	VIT_04s0008g05030	Ras GTP-binding protein (RAN3)	1443.77	-0.0717924	0.614713	2022.15	-0.0131206	0.941081	3432.27	-0.341036	0.000343577	3920.73	-0.162988	0.200463	3988.63	-0.269729	0.00142902	4415.84	-0.258759	0.00984258	5067.22	-0.194953	0.029029	5309.22	-0.284744	0.0246002
Down-regulated		Signaling.Signaling pathway.Protein kinase	Harvest	VIT_18s0001g01960	RKF3 (receptor-like kinase IN in flowers 3)	445.689	-0.572285	0.0435612	288.295	-0.311418	0.19069	102.493	-0.15804	0.434532	178.619	-0.274244	0.118847	82.9749	-0.170491	0.308423	48.4614	-1.04461	8.83307e-08	26.381	-0.430467	0.00686393	67.7103	-1.22716	2.98588e-08
Down-regulated		Signaling.Signaling pathway.Protein kinase	Harvest	VIT_18s0041g01290	Serine/threonine-protein kinase CCR4	444.878	-0.501489	0.0823977	44.2685	-0.0909586	0.703003	39.9802	0.347334	0.102816	75.2331	-0.129263	0.463829	145.298	-0.216107	0.142074	188.511	-0.717886	2.96995e-05	129.146	-0.446537	0.00592181	125.171	-0.954256	5.41964e-06
Down-regulated		Signaling.Signaling pathway.Protein kinase	Harvest	VIT_17s0000g04360	Wall-associated kinase 2 (WAK2)	27.6772	-0.799524	0.00676962	15.508	0.0164654	0.944863	26.8939	-0.0539799	0.800844	33.6417	-0.0172021	0.923205	101.578	-0.0449887	NA	80.83	-0.443745	0.024013	45.7044	-0.456974	0.00538288	117.054	-0.933127	1.54199e-06
Down-regulated		Signaling.Signaling pathway.Protein kinase	Harvest	VIT_16s0039g01870	Protein kinase	551.121	-0.385099	0.189501	211.759	-0.0431495	0.853893	188.754	-0.327358	0.0317131	337.355	-0.363212	0.0215977	109.261	-0.299548	0.0706437	84.7177	-0.351715	0.0595031	47.5628	-0.511535	0.00159735	120.94	-0.751372	0.000436322
Down-regulated		Signaling.Signaling pathway.Protein kinase	Harvest	VIT_13s0067g03780	Leucine-rich repeat protein kinase	852.5	-0.550263	0.0635436	218.355	-0.0316335	0.886551	56.279	-0.175761	0.39049	63.4572	0.00112955	0.994605	68.9638	-0.219557	NA	136.959	0.0937264	0.582163	75.644	-0.457755	0.00390355	103.373	-0.587904	0.00278792
Down-regulated		Signaling.Signaling pathway.Protein kinase	Harvest	VIT_17s0000g04370	Wall-associated kinase	162.476	-0.834322	0.000777737	169.643	0.0811197	0.731311	123.287	-0.00252544	0.988356	186.512	-0.294658	0.0667533	114.864	-0.258791	0.120104	170.32	-0.589389	5.66049e-05	85.3972	-0.411964	0.00587373	141.373	-0.606906	0.00418861
Down-regulated		Signaling.Signaling pathway.Protein kinase	Harvest	VIT_04s0044g00660	S-receptor kinase	16.1806	-0.218037	0.461687	20.2879	0.484781	0.0425979	11.7843	-0.705968	0.000273782	25.9907	-0.08788	0.610066	21.45	-0.119102	0.46584	11.9945	-0.0207786	0.91286	14.8788	-0.448042	0.00393892	21.2223	-0.450618	0.0421428
Down-regulated		Signaling.Signaling pathway.Protein kinase	Harvest	VIT_01s0127g00160	Cysteine-rich receptor-like protein kinase 2	588.651	-0.555153	0.00441854	583.659	-0.0416609	0.851709	437.066	-0.178782	0.201715	671.925	-0.0445275	0.723287	252.427	-0.0160872	0.906498	332.867	-0.108072	0.454498	185.394	-0.333798	0.0121026	328.948	-0.461148	0.00991857
Down-regulated		Signaling.Signaling pathway.Protein kinase	Harvest	VIT_12s0034g02220	RKF3 (receptor-like kinase IN in flowers 3)	360.004	-0.786138	0.00276864	225.404	0.101876	0.649085	146.218	-0.0975184	0.556171	240.053	-0.136688	0.415102	204.376	-0.212118	0.153501	224.787	-0.206047	0.160994	203.793	-0.32124	0.016175	176.166	-0.459078	0.0231729
Down-regulated		Signaling.Signaling pathway.Protein kinase	Harvest	VIT_15s0046g00440	Phosphatidylinositol 3- and 4-kinase / ubiquitin	392.309	-0.762269	0.00110364	295.297	-0.155406	0.394574	331.641	-0.0117887	0.932624	408.555	0.147309	0.276803	781.875	-0.158819	0.215272	782.228	-0.102974	0.454727	680.404	-0.268174	0.0165185	1060.44	-0.414107	0.00663
Down-regulated		Signaling.Signaling pathway.Protein kinase	Harvest	VIT_18s0086g00210	S-locus receptor protein kinase	1460.91	-0.510704	0.0304069	596.655	-0.00898995	0.96713	808.615	0.199032	0.0738999	649.276	0.0170286	0.884968	685.108	0.114997	0.335889	703.091	-0.111216	0.433529	462.824	-0.278654	0.0276483	721.809	-0.395567	0.00148197
Down-regulated		Signaling.Signaling pathway.Protein kinase	Harvest	VIT_04s0023g01080	Lys Motif-Type Receptor-Like Kinase LYK4	405.498	-0.797574	0.00316923	260.993	-0.171241	0.449976	380.956	-0.107214	0.377958	518.607	-0.0813501	0.479388	374.291	-0.327178	0.0350735	651.283	-0.216937	0.118507	424.36	-0.357361	0.00343392	662.723	-0.315354	0.0481392
Down-regulated		Signaling.Signaling pathway.Protein kinase	Harvest	VIT_10s0092g00710	Receptor protein kinase	106.388	0.136432	0.524394	161.891	-0.162825	0.395825	236.389	0.00214366	0.988043	455.8	-0.381893	0.00643544	294.583	-0.00456914	0.972793	617.315	-0.219939	0.110891	415.465	-0.25732	0.0407906	547.679	-0.371405	0.00476853
Down-regulated		Signaling.Signaling pathway.Protein kinase	Harvest	VIT_18s0001g12260	Incomplete root hair elongation	179.039	-0.00497634	0.980006	363.929	-0.333405	0.0232761	467.91	-0.167652	0.149866	799.817	-0.215358	0.0833657	818.861	-0.0926255	0.447108	886.737	-0.0576744	0.624928	604.009	-0.264741	0.00499098	1127.88	-0.3634	0.0132769
Down-regulated		Signaling.Signaling pathway.Protein kinase	Harvest	VIT_14s0083g00880	Phosphatidylinositol 4-kinase type-II	122.543	0.10869	0.586082	193.232	0.0574278	0.738062	291.542	0.230184	0.104042	285.333	0.267825	0.0267438	1600.36	-0.0219742	0.889048	2094.13	-0.307277	0.00168956	1565.79	-0.249576	0.0415083	1685.68	-0.31829	0.0138154
Down-regulated		Signaling.Signaling pathway.Protein phosphatase.PP2C	Harvest	VIT_08s0007g00310	Protein phosphatase 2C POLTERGEIST-like 4	406.125	-0.538555	0.0630574	176.417	-0.148216	0.527044	182.3	0.393697	0.0166526	517.036	-0.162889	0.251374	125.7	-0.243435	0.144161	142.044	-0.487698	0.0129954	41.7192	-0.612414	0.000177982	138.944	-0.639511	0.00431845
Down-regulated		Signaling.Signaling pathway.Protein phosphatase.PP2C	Harvest	VIT_18s0001g09390	Protein phosphatase 2C	663.846	-0.406553	0.0375646	524.679	-0.133991	0.526749	121.579	-0.50157	0.00537937	234.175	0.201515	0.144616	107.935	-0.249104	0.114486	129.374	0.112637	0.469954	95.8609	-0.460061	0.00232154	155.319	-0.479966	0.0139224
Down-regulated		Signaling.Signaling pathway.Protein phosphatase.PP2C	Harvest	VIT_06s0004g06840	Protein phosphatase 2C	2835.25	-0.278991	0.345978	247.807	-0.185243	0.446937	700.498	0.850846	4.47789e-11	900.917	0.0387637	0.805282	1391.84	0.133641	0.321881	1502.5	-0.100725	0.442795	871.902	-0.29934	0.0196881	1336.72	-0.407193	0.0141903
Up-regulated		Metabolism.Cellular metabolism.Methane metabolism	Véraison	VIT_04s0044g00020	Catalase [Vitis vinifera]	3180.45	0.102244	0.44636	3579.3	0.158642	0.42055	4199.49	0.230281	0.0120223	2572.26	0.321812	0.00842444	626.988	0.0895366	0.577467	545.057	0.390426	0.0103237	363.703	0.34554	0.024428	703.464	0.329706	0.0177751
Up-regulated		Metabolism.Cellular metabolism.Methane metabolism	Véraison	VIT_00s0698g00010	Catalase	2114	0.0427575	0.749274	2038.06	0.0643213	0.756069	1984.09	0.276124	0.00291778	1089.54	0.389467	0.00118838	422.263	0.161029	0.340352	357.123	0.379778	0.0155762	204.254	0.319039	0.0490754	444.368	0.257377	0.146003
Up-regulated		Metabolism.Cellular metabolism.Methane metabolism	Véraison	VIT_12s0055g00810	Cationic peroxidase	24.6629	-0.389103	0.183549	13.7342	0.216445	0.259069	579.43	0.283771	0.0110649	295.951	0.420915	0.00397168	115.809	-0.10615	0.417612	68.3727	0.262462	0.124148	49.0397	0.063607	0.508824	206.26	0.783196	0.000184539
Up-regulated		Metabolism.Cellular metabolism.Nitrogen and sulfur metabolism.Nitrogen metabolism.Amine metabolism	Véraison	VIT_03s0038g02030	Amidase	35.1023	0.774693	0.00690045	26.0597	0.518645	0.0269021	317.7	0.46978	0.00156908	35.2188	0.341975	0.0410691	1.1066	0.061988	0.324817	1.00029	-0.0860897	0.223316	0.243352	0.0161801	0.534979	0.863849	0.0696841	0.416032
Up-regulated		Metabolism.Cellular metabolism.Nitrogen and sulfur metabolism.Nitrogen metabolism.Amine metabolism	Véraison	VIT_05s0020g03320	Copper amine oxidase	294.65	0.537673	0.00340969	194.229	0.175277	0.435688	532.388	0.247078	0.0287831	309.817	0.244602	0.0387559	45.058	-0.10078	0.527094	35.1723	0.109019	0.578122	20.3754	0.0678388	0.667857	77.7322	0.194132	0.333986
Up-regulated		Metabolism.Primary metabolism.Amino acid metabolism.Amino acid catabolism	Post-véraison	VIT_03s0063g00290	Methylcrotonoyl-CoA carboxylase beta chain	182.616	0.063223	0.749381	212.668	0.0772081	0.703295	342.252	0.263734	0.0452477	375.713	-0.120063	0.335576	301.564	0.308137	0.0227905	425.714	0.362716	0.000833699	250.061	0.136913	0.240242	421.186	0.234942	0.108914
Up-regulated		Metabolism.Primary metabolism.Amino acid metabolism.Amino acid catabolism	Post-véraison	VIT_03s0132g00200	Methylmalonate-semialdehyde dehydrogenase	2125.7	0.109197	0.380852	2262.64	0.0991423	0.429855	3312.69	0.0737398	0.354145	2438.32	0.0333869	0.704466	2189.09	0.206628	0.0494226	2459.03	0.209624	0.0102436	1692.58	0.165435	0.16228	2976	0.164945	0.108118
Up-regulated		Metabolism.Primary metabolism.Amino acid metabolism.Arginine and proline metabolism.Urea cycle	Post-véraison	VIT_13s0019g02360	Pyrroline-5-carboxylate synthetase	1613.01	0.0180261	0.87449	1831.66	0.144164	0.365137	2874.47	-0.0582074	0.470368	3598.88	-0.122762	0.179784	1548.75	0.229282	0.0279663	1759.33	0.20844	0.045027	1645.27	-0.0866519	0.456108	2392.9	0.1012	0.399797
Up-regulated		Metabolism.Primary metabolism.Amino acid metabolism.Arginine and proline metabolism.Urea cycle	Post-véraison	VIT_11s0016g00900	Aldehyde dehydrogenase 7 member A1	1359.08	0.113422	0.357085	1546.47	0.0844473	0.617285	1565.66	0.0182074	0.849541	1669.07	0.005452	0.953238	1314.67	0.24492	0.0199156	1430.51	0.350553	4.75896e-05	1099.21	0.113756	0.16696	1615.54	0.335513	0.00269137
Up-regulated		Metabolism.Primary metabolism.Amino acid metabolism.Arginine and proline metabolism.Urea cycle	Post-véraison	VIT_17s0000g08070	Aldehyde dehydrogenase 1 precursor	2319.76	0.104311	0.355535	2364.42	0.0356018	0.801433	1034.71	-0.062328	0.546127	851.644	0.205374	0.0532639	847.131	0.272443	0.0140025	823.05	0.399118	7.83967e-05	654.238	0.184219	0.103034	991.606	0.440506	8.75417e-05
Up-regulated		Metabolism.Primary metabolism.Amino acid metabolism.Beta-Alanine metabolism	Post-véraison	VIT_11s0016g00900	Aldehyde dehydrogenase 7 member A1	1359.08	0.113422	0.357085	1546.47	0.0844473	0.617285	1565.66	0.0182074	0.849541	1669.07	0.005452	0.953238	1314.67	0.24492	0.0199156	1430.51	0.350553	4.75896e-05	1099.21	0.113756	0.16696	1615.54	0.335513	0.00269137
Up-regulated		Metabolism.Primary metabolism.Amino acid metabolism.Beta-Alanine metabolism	Post-véraison	VIT_17s0000g08070	Aldehyde dehydrogenase 1 precursor	2319.76	0.104311	0.355535	2364.42	0.0356018	0.801433	1034.71	-0.062328	0.546127	851.644	0.205374	0.0532639	847.131	0.272443	0.0140025	823.05	0.399118	7.83967e-05	654.238	0.184219	0.103034	991.606	0.440506	8.75417e-05
Up-regulated		Metabolism.Primary metabolism.Amino acid metabolism.Histidine metabolism	Post-véraison	VIT_11s0016g00900	Aldehyde dehydrogenase 7 member A1	1359.08	0.113422	0.357085	1546.47	0.0844473	0.617285	1565.66	0.0182074	0.849541	1669.07	0.005452	0.953238	1314.67	0.24492	0.0199156	1430.51	0.350553	4.75896e-05	1099.21	0.113756	0.16696	1615.54	0.335513	0.00269137
Up-regulated		Metabolism.Primary metabolism.Amino acid metabolism.Histidine metabolism	Post-véraison	VIT_17s0000g08070	Aldehyde dehydrogenase 1 precursor	2319.76	0.104311	0.355535	2364.42	0.0356018	0.801433	1034.71	-0.062328	0.546127	851.644	0.205374	0.0532639	847.131	0.272443	0.0140025	823.05	0.399118	7.83967e-05	654.238	0.184219	0.103034	991.606	0.440506	8.75417e-05
Up-regulated		Metabolism.Primary metabolism.Amino acid metabolism.Valine, leucine, and isoleucine metabolism.Valine, leucine, and isoleucine catabolism	Post-véraison	VIT_03s0132g00200	Methylmalonate-semialdehyde dehydrogenase	2125.7	0.109197	0.380852	2262.64	0.0991423	0.429855	3312.69	0.0737398	0.354145	2438.32	0.0333869	0.704466	2189.09	0.206628	0.0494226	2459.03	0.209624	0.0102436	1692.58	0.165435	0.16228	2976	0.164945	0.108118
Up-regulated		Metabolism.Primary metabolism.Amino acid metabolism.Valine, leucine, and isoleucine metabolism.Valine, leucine, and isoleucine catabolism	Post-véraison	VIT_03s0063g00290	Methylcrotonoyl-CoA carboxylase beta chain	182.616	0.063223	0.749381	212.668	0.0772081	0.703295	342.252	0.263734	0.0452477	375.713	-0.120063	0.335576	301.564	0.308137	0.0227905	425.714	0.362716	0.000833699	250.061	0.136913	0.240242	421.186	0.234942	0.108914
Up-regulated		Metabolism.Primary metabolism.Amino acid metabolism.Valine, leucine, and isoleucine metabolism.Valine, leucine, and isoleucine catabolism	Post-véraison	VIT_11s0016g00900	Aldehyde dehydrogenase 7 member A1	1359.08	0.113422	0.357085	1546.47	0.0844473	0.617285	1565.66	0.0182074	0.849541	1669.07	0.005452	0.953238	1314.67	0.24492	0.0199156	1430.51	0.350553	4.75896e-05	1099.21	0.113756	0.16696	1615.54	0.335513	0.00269137
Up-regulated		Metabolism.Primary metabolism.Amino acid metabolism.Valine, leucine, and isoleucine metabolism.Valine, leucine, and isoleucine catabolism	Post-véraison	VIT_17s0000g08070	Aldehyde dehydrogenase 1 precursor	2319.76	0.104311	0.355535	2364.42	0.0356018	0.801433	1034.71	-0.062328	0.546127	851.644	0.205374	0.0532639	847.131	0.272443	0.0140025	823.05	0.399118	7.83967e-05	654.238	0.184219	0.103034	991.606	0.440506	8.75417e-05
Up-regulated		Metabolism.Primary metabolism.Carbohydrate metabolism.Carbohydrate metabolism enzyme inhibitor.Invertase/pectin methylesterase inhibitor family	Véraison	VIT_02s0012g00500	Invertase/pectin methylesterase inhibitor	27.4381	-0.40581	NA	34.8352	0.0624654	0.782934	1684.56	0.346721	0.00301827	1217.05	0.344665	0.0191426	4447.82	0.202808	0.0419657	5762.23	0.236158	0.00540365	3834.43	0.156413	0.153719	6465.3	0.18649	0.08597
Up-regulated		Metabolism.Primary metabolism.Carbohydrate metabolism.Carbohydrate metabolism enzyme inhibitor.Invertase/pectin methylesterase inhibitor family	Véraison	VIT_15s0021g00540	Invertase/pectin methylesterase inhibitor	6.82427	-0.178136	0.529647	5.15716	0.183429	0.30916	195.269	0.566045	0.000299378	119.28	0.709629	6.80209e-05	761.338	0.511824	0.000161827	534.274	0.678701	7.82428e-09	523.092	0.442708	0.00247782	1032.51	0.636692	0.000653204
Up-regulated		Metabolism.Primary metabolism.Carbohydrate metabolism.Carbohydrate metabolism enzyme inhibitor.Invertase/pectin methylesterase inhibitor family	Post-véraison	VIT_02s0012g00500	Invertase/pectin methylesterase inhibitor	27.4381	-0.40581	NA	34.8352	0.0624654	0.782934	1684.56	0.346721	0.00301827	1217.05	0.344665	0.0191426	4447.82	0.202808	0.0419657	5762.23	0.236158	0.00540365	3834.43	0.156413	0.153719	6465.3	0.18649	0.08597
Up-regulated		Metabolism.Primary metabolism.Carbohydrate metabolism.Carbohydrate metabolism enzyme inhibitor.Invertase/pectin methylesterase inhibitor family	Post-véraison	VIT_16s0022g00960	Invertase/pectin methylesterase inhibitor	798.535	-0.218129	0.162245	2750.47	0.0324887	0.893882	21622.3	0.371757	1.6307e-06	12283.9	0.187024	0.203975	29121.5	0.222327	0.0144602	16480.5	0.376966	0.000634654	18624.5	0.329017	0.00716408	25084.5	0.265235	0.119257
Up-regulated		Metabolism.Primary metabolism.Carbohydrate metabolism.Carbohydrate metabolism enzyme inhibitor.Invertase/pectin methylesterase inhibitor family	Post-véraison	VIT_15s0021g00540	Invertase/pectin methylesterase inhibitor	6.82427	-0.178136	0.529647	5.15716	0.183429	0.30916	195.269	0.566045	0.000299378	119.28	0.709629	6.80209e-05	761.338	0.511824	0.000161827	534.274	0.678701	7.82428e-09	523.092	0.442708	0.00247782	1032.51	0.636692	0.000653204
Up-regulated		Metabolism.Primary metabolism.Carbohydrate metabolism.Carbohydrate metabolism enzyme inhibitor.Invertase/pectin methylesterase inhibitor family	Post-véraison	VIT_11s0016g00590	Invertase/pectin methylesterase inhibitor	1530.76	0.0690113	NA	979.899	0.145167	0.544014	194.851	0.587403	0.000148295	78.6138	0.0707857	0.680618	138.231	0.728367	3.8316e-06	127.191	0.695306	0.000266315	164.083	0.65844	2.38789e-05	101.006	0.592938	0.004814
Up-regulated		Metabolism.Primary metabolism.Carbohydrate metabolism.Carbohydrate metabolism enzyme inhibitor.Invertase/pectin methylesterase inhibitor family	Harvest	VIT_15s0021g00540	Invertase/pectin methylesterase inhibitor	6.82427	-0.178136	0.529647	5.15716	0.183429	0.30916	195.269	0.566045	0.000299378	119.28	0.709629	6.80209e-05	761.338	0.511824	0.000161827	534.274	0.678701	7.82428e-09	523.092	0.442708	0.00247782	1032.51	0.636692	0.000653204
Up-regulated		Metabolism.Primary metabolism.Carbohydrate metabolism.Carbohydrate metabolism enzyme inhibitor.Invertase/pectin methylesterase inhibitor family	Harvest	VIT_11s0016g00590	Invertase/pectin methylesterase inhibitor	1530.76	0.0690113	NA	979.899	0.145167	0.544014	194.851	0.587403	0.000148295	78.6138	0.0707857	0.680618	138.231	0.728367	3.8316e-06	127.191	0.695306	0.000266315	164.083	0.65844	2.38789e-05	101.006	0.592938	0.004814
Up-regulated		Metabolism.Primary metabolism.Carbohydrate metabolism.Glycosyl transference	Harvest	VIT_18s0001g06080	UDP-glycosyltransferase 85A1	6.62977	-0.339265	0.21836	12.5299	-0.201535	0.318223	11.2829	0.275266	0.142974	32.6141	0.0426237	0.808433	16.951	0.310551	0.0491013	36.3361	0.586813	0.00241288	10.6975	0.393841	0.00777708	19.0923	0.68772	0.00241601
Up-regulated		Metabolism.Primary metabolism.Carbohydrate metabolism.Glycosyl transference	Harvest	VIT_18s0001g06060	UDP-glycosyltransferase 85A1	64.6285	0.572976	0.0510446	310.202	0.453695	0.0389138	6012.83	0.472455	3.04022e-07	2723.98	0.190729	0.178935	888.75	0.222669	0.18185	809.104	1.10836	2.16044e-13	339.981	0.320303	0.0282445	942.583	1.30785	1.03952e-15
Up-regulated		Metabolism.Primary metabolism.Carbohydrate metabolism.Glycosyl transference	Harvest	VIT_18s0001g05990	UDP-glycosyltransferase 85A1	15.7716	0.179427	0.536808	56.5769	0.591872	0.0149262	1094.57	0.515192	1.32838e-06	446.354	0.120218	0.448304	159.692	0.211388	0.212473	129.994	1.18434	4.67298e-14	60.3306	0.445873	0.00498555	152.799	1.26651	6.54974e-13
Up-regulated		Metabolism.Primary metabolism.Carbohydrate metabolism.Monosaccharide metabolism.Inositol phosphate metabolism	Pre-véraison	VIT_02s0012g00090	Phosphatidylinositol-4-phosphate 5-kinase	802.817	0.416956	0.0197199	626.784	0.771282	5.16798e-05	1362.91	0.23148	0.0683159	937.309	-0.0938715	0.460278	843.716	0.157581	0.324387	955.551	0.499216	1.41149e-05	721.156	0.364311	0.00767663	1191.57	0.489812	0.00531351
Up-regulated		Metabolism.Primary metabolism.Carbohydrate metabolism.Monosaccharide metabolism.Inositol phosphate metabolism	Pre-véraison	VIT_09s0002g02940	Myo-inositol oxygenase 1	365.632	0.380141	0.0383608	354.232	0.819189	0.00011981	772.446	-0.38852	0.00510878	1112.58	-0.0610975	0.720433	814.595	0.279869	0.0216901	1242.72	0.397034	0.00500043	1104.03	0.0571853	0.606026	1653.71	0.224546	0.13429
Up-regulated		Metabolism.Primary metabolism.Carbohydrate metabolism.Monosaccharide metabolism.Pentose glucuronate interconversion	Harvest	VIT_18s0001g08260	Xylulose kinase	488.778	0.178977	0.302093	463.724	0.00524389	0.973698	538.138	0.182517	0.115899	514.057	0.233779	0.0427271	399.682	0.253798	0.0905877	499.182	0.408964	0.000894877	287.07	0.301023	0.0385718	625.867	0.377452	0.021617
Up-regulated		Metabolism.Primary metabolism.Carbohydrate metabolism.Monosaccharide metabolism.Pentose glucuronate interconversion	Harvest	VIT_11s0118g00420	Heparanase protein 3 precursor	257.846	-0.112309	0.639053	320.545	0.507596	0.036455	634.508	0.0587367	0.635393	630.942	-0.437225	0.00095596	76.3768	-0.113328	0.500625	132.299	0.496981	0.00465684	99.67	0.337934	0.0390674	137.191	0.631144	0.000621396
Up-regulated		Metabolism.Primary metabolism.Carbohydrate metabolism.Polysaccharide metabolism	Harvest	VIT_18s0001g06080	UDP-glycosyltransferase 85A1	6.62977	-0.339265	0.21836	12.5299	-0.201535	0.318223	11.2829	0.275266	0.142974	32.6141	0.0426237	0.808433	16.951	0.310551	0.0491013	36.3361	0.586813	0.00241288	10.6975	0.393841	0.00777708	19.0923	0.68772	0.00241601
Up-regulated		Metabolism.Primary metabolism.Carbohydrate metabolism.Polysaccharide metabolism	Harvest	VIT_18s0001g06060	UDP-glycosyltransferase 85A1	64.6285	0.572976	0.0510446	310.202	0.453695	0.0389138	6012.83	0.472455	3.04022e-07	2723.98	0.190729	0.178935	888.75	0.222669	0.18185	809.104	1.10836	2.16044e-13	339.981	0.320303	0.0282445	942.583	1.30785	1.03952e-15
Up-regulated		Metabolism.Primary metabolism.Carbohydrate metabolism.Polysaccharide metabolism	Harvest	VIT_18s0001g05990	UDP-glycosyltransferase 85A1	15.7716	0.179427	0.536808	56.5769	0.591872	0.0149262	1094.57	0.515192	1.32838e-06	446.354	0.120218	0.448304	159.692	0.211388	0.212473	129.994	1.18434	4.67298e-14	60.3306	0.445873	0.00498555	152.799	1.26651	6.54974e-13
Up-regulated		Metabolism.Primary metabolism.Carbohydrate metabolism.Polysaccharide metabolism.Beta-1,3 glucan metabolism.Beta-1,3 glucan catabolism	Véraison	VIT_01s0011g05500	Beta-1,3-glucanase	148.315	0.578689	0.00796977	63.2424	-0.386552	0.109205	113.469	0.679033	0.000157965	59.1898	0.376082	0.0310654	160.87	-0.302212	0.0383894	217.788	-0.234409	0.0868796	173.061	-0.14508	0.246949	256.665	-0.23116	0.156971
Up-regulated		Metabolism.Primary metabolism.Carbohydrate metabolism.Polysaccharide metabolism.Beta-1,3 glucan metabolism.Beta-1,3 glucan catabolism	Véraison	VIT_12s0059g01320	Glucan endo-1,3-beta-glucosidase 7 precursor	600.791	0.0104134	0.956938	559.627	0.285227	0.174372	946.168	0.311525	0.0120486	573.753	0.313962	0.0225311	996.643	0.0578735	0.658678	535.005	0.171686	0.347674	838.924	0.351845	0.0132754	713.145	0.113359	0.483092
Up-regulated		Metabolism.Primary metabolism.Carbon fixation	Harvest	VIT_17s0000g03690	Ribulose-1,5-bisphophate carboxylase/oxygenase small subunit	20721.5	0.0802364	0.568507	12482.1	0.0823751	0.657969	5158.37	0.0700729	0.569661	2937.91	0.361289	0.0116447	1209.52	0.29193	0.059561	1048.56	0.629379	6.8952e-05	857.653	0.259236	0.0423929	1160.86	0.704829	0.000254781
Up-regulated		Metabolism.Primary metabolism.Carbon fixation	Harvest	VIT_03s0088g01190	Malate dehydrogenase, glyoxysomal precursor	517.86	0.118758	0.492169	314.053	-0.0681286	0.748887	139.304	0.187553	0.249141	96.6258	0.311957	0.0442878	73.99	0.246464	0.145772	103.789	0.40451	0.0282372	62.2097	0.317784	0.0481872	95.6867	0.512303	0.0117909
Up-regulated		Metabolism.Primary metabolism.Carbon fixation	Harvest	VIT_03s0038g00670	fructose-bisphosphate aldolase, chloroplast precursor	3805.26	0.264742	0.0946103	2306.11	-0.0646102	0.738633	591.27	0.0214491	0.874997	455.14	0.349984	0.0152727	345.99	0.250506	0.139947	150.181	0.721657	0.000138894	129.291	0.311072	0.0294442	282.046	0.763657	0.000446296
Up-regulated		Metabolism.Primary metabolism.Coenzyme and prosthetic group metabolism.Peptide derived compounds biosynthesis.Glutathione metabolism	Post-véraison	VIT_19s0015g02730	Glutathione S-transferase 25 GSTU25	516.095	0.405926	0.0219086	682.376	-0.137353	0.499044	841.707	-0.169329	0.131857	1335.7	-0.0787715	0.513475	1259.24	0.32223	0.00873438	1562.81	0.415657	1.85896e-05	1201.24	0.163867	0.0580876	1996.9	0.27531	0.111844
Up-regulated		Metabolism.Primary metabolism.Coenzyme and prosthetic group metabolism.Peptide derived compounds biosynthesis.Glutathione metabolism	Post-véraison	VIT_19s0015g02590	Glutathione S-transferase 25 GSTU25	797.123	0.530599	0.00112908	945.236	-0.0813016	0.698124	1006.36	-0.198324	0.123648	1426.09	-0.144815	0.128311	1381.51	0.286243	0.0337824	1670.25	0.459694	7.00399e-08	1300.53	0.249226	0.00990367	1781.67	0.443596	0.0089076
Up-regulated		Metabolism.Primary metabolism.Coenzyme and prosthetic group metabolism.Peptide derived compounds biosynthesis.Glutathione metabolism	Post-véraison	VIT_19s0093g00160	Glutathione S-transferase 8 GSTU19	44.0066	0.668897	0.0179767	47.1364	-0.064918	0.789778	73.9182	-0.339365	0.0695271	80.7747	-0.207232	0.222838	154.861	0.388781	0.0106544	152.177	0.373812	0.0215066	146.153	0.208812	0.129823	143.751	0.468974	0.0143635
Up-regulated		Metabolism.Primary metabolism.Coenzyme and prosthetic group metabolism.Peptide derived compounds biosynthesis.Glutathione metabolism	Post-véraison	VIT_19s0015g02880	Glutathione S-transferase 20 GSTU20	333.203	0.759582	0.00320293	634.228	-0.143157	0.539369	734.691	-0.259434	0.050166	1068.86	-0.131507	0.318302	1126.55	0.431821	0.00577109	1821.39	0.562443	1.447e-08	1082.67	0.133405	0.179218	1615.98	0.64389	1.94346e-05
Up-regulated		Metabolism.Primary metabolism.Coenzyme and prosthetic group metabolism.Thiamine metabolism.Thiamine biosynthesis	Véraison	VIT_19s0177g00140	Thiazole biosynthetic enzyme, chloroplast (ARA6)	11037	0.24587	0.081432	7065.75	0.254266	0.182319	16598.9	0.223556	0.0234045	5944.01	0.263058	0.0128408	24628.8	0.0515362	0.667687	16163.7	0.251733	0.0757364	19798.1	0.324209	0.023866	24987.7	0.0352816	0.834158
Up-regulated		Metabolism.Primary metabolism.Coenzyme and prosthetic group metabolism.Thiamine metabolism.Thiamine biosynthesis	Véraison	VIT_10s0116g00530	Thiazole biosynthetic enzyme, chloroplast (ARA6)	344.811	0.835164	2.6418e-05	291.245	0.386752	0.0789503	360.894	0.355882	0.0158842	151.501	0.603747	0.000408957	94.4616	0.245726	0.139825	77.1596	0.277999	0.148672	184.503	0.360114	0.0112518	91.767	0.580589	0.00368556
Up-regulated		Metabolism.Primary metabolism.Generation of metabolite precursors and energy.Photosynthesis.Calvin cycle	Harvest	VIT_17s0000g03690	Ribulose-1,5-bisphophate carboxylase/oxygenase small subunit	20721.5	0.0802364	0.568507	12482.1	0.0823751	0.657969	5158.37	0.0700729	0.569661	2937.91	0.361289	0.0116447	1209.52	0.29193	0.059561	1048.56	0.629379	6.8952e-05	857.653	0.259236	0.0423929	1160.86	0.704829	0.000254781
Up-regulated		Metabolism.Primary metabolism.Generation of metabolite precursors and energy.Photosynthesis.Calvin cycle	Harvest	VIT_03s0038g00670	fructose-bisphosphate aldolase, chloroplast precursor	3805.26	0.264742	0.0946103	2306.11	-0.0646102	0.738633	591.27	0.0214491	0.874997	455.14	0.349984	0.0152727	345.99	0.250506	0.139947	150.181	0.721657	0.000138894	129.291	0.311072	0.0294442	282.046	0.763657	0.000446296
Up-regulated		Metabolism.Primary metabolism.Generation of metabolite precursors and energy.Photosynthesis.Photosystem II	Post-véraison	VIT_12s0028g01080	Photosystem II oxygen-evolving complex precursor, 23kda PSBP	4448.55	0.0700966	0.617322	3710.61	0.186506	0.346298	1270.8	0.0495032	0.675094	968.114	0.390673	0.000505083	358.19	0.327134	0.0424159	289.064	0.718085	2.39573e-06	197.003	0.293825	0.0388225	346.676	0.583629	0.00514498
Up-regulated		Metabolism.Primary metabolism.Generation of metabolite precursors and energy.Photosynthesis.Photosystem II	Post-véraison	VIT_00s0207g00210	Photosystem II PsbO protein	4666.11	0.132959	0.392131	3911.45	0.223302	0.263418	2492.26	0.0630247	0.542133	1725.06	0.313172	0.00452327	405.556	0.331535	0.039393	360.731	0.79645	2.26081e-06	199.479	0.396999	0.0142009	426.437	0.903886	1.56169e-07
Up-regulated		Metabolism.Primary metabolism.Generation of metabolite precursors and energy.Photosynthesis.Photosystem II	Harvest	VIT_11s0016g01400	PSBX (photosystem II subunit X)	1276.23	0.0770294	0.671211	802.758	0.349102	0.107227	281.536	-0.128812	0.36327	190.297	0.00299688	0.983379	19.0834	0.0350575	0.834159	22.7589	0.52123	0.00828205	21.9786	0.369067	0.0208502	23.4711	0.498198	0.0293479
Up-regulated		Metabolism.Primary metabolism.Generation of metabolite precursors and energy.Photosynthesis.Photosystem II	Harvest	VIT_12s0028g01080	Photosystem II oxygen-evolving complex precursor, 23kda PSBP	4448.55	0.0700966	0.617322	3710.61	0.186506	0.346298	1270.8	0.0495032	0.675094	968.114	0.390673	0.000505083	358.19	0.327134	0.0424159	289.064	0.718085	2.39573e-06	197.003	0.293825	0.0388225	346.676	0.583629	0.00514498
Up-regulated		Metabolism.Primary metabolism.Generation of metabolite precursors and energy.Photosynthesis.Photosystem II	Harvest	VIT_00s0207g00210	Photosystem II PsbO protein	4666.11	0.132959	0.392131	3911.45	0.223302	0.263418	2492.26	0.0630247	0.542133	1725.06	0.313172	0.00452327	405.556	0.331535	0.039393	360.731	0.79645	2.26081e-06	199.479	0.396999	0.0142009	426.437	0.903886	1.56169e-07
Up-regulated		Metabolism.Primary metabolism.Lipid metabolism.Fatty acid metabolism	Post-véraison	VIT_10s0003g04940	Acyl-CoA synthetases (Acyl-activating enzyme 14)	24.851	-0.134366	0.642477	16.6061	0.18945	0.421778	30.6021	0.463526	0.0298904	23.1973	0.0844209	0.632292	17.2145	0.483325	0.00161734	27.7754	0.393598	0.0464113	12.5001	0.251597	0.0862397	15.6943	0.448287	0.0472295
Up-regulated		Metabolism.Primary metabolism.Lipid metabolism.Fatty acid metabolism	Post-véraison	VIT_11s0016g00900	Aldehyde dehydrogenase 7 member A1	1359.08	0.113422	0.357085	1546.47	0.0844473	0.617285	1565.66	0.0182074	0.849541	1669.07	0.005452	0.953238	1314.67	0.24492	0.0199156	1430.51	0.350553	4.75896e-05	1099.21	0.113756	0.16696	1615.54	0.335513	0.00269137
Up-regulated		Metabolism.Primary metabolism.Lipid metabolism.Fatty acid metabolism	Post-véraison	VIT_17s0000g08070	Aldehyde dehydrogenase 1 precursor	2319.76	0.104311	0.355535	2364.42	0.0356018	0.801433	1034.71	-0.062328	0.546127	851.644	0.205374	0.0532639	847.131	0.272443	0.0140025	823.05	0.399118	7.83967e-05	654.238	0.184219	0.103034	991.606	0.440506	8.75417e-05
Up-regulated		Metabolism.Primary metabolism.Lipid metabolism.Fatty acid metabolism.Fatty acid biosynthesis	Harvest	VIT_13s0067g03890	Beta-ketoacyl-CoA synthase	372.021	-0.0571677	0.786327	486.358	-0.278563	0.204991	101.242	-0.0551077	0.788859	158.567	0.0129908	0.939211	65.1237	-0.0493394	0.764739	135.683	0.473565	0.0157131	112.652	0.413355	0.0100641	58.4479	0.452917	0.0454992
Up-regulated		Metabolism.Primary metabolism.Lipid metabolism.Fatty acid metabolism.Fatty acid biosynthesis	Harvest	VIT_04s0008g02250	Beta-ketoacyl-CoA synthase	789.819	0.109664	0.61032	533.051	0.0446973	0.852774	428.725	0.334283	0.0247329	140.771	0.0396151	0.817444	488.7	0.171426	0.294319	535.387	0.233399	0.185224	794.619	0.683383	1.20125e-06	444.8	0.542067	0.003297
Up-regulated		Metabolism.Primary metabolism.Lipid metabolism.Glycerolipid metabolism	Post-véraison	VIT_11s0016g00900	Aldehyde dehydrogenase 7 member A1	1359.08	0.113422	0.357085	1546.47	0.0844473	0.617285	1565.66	0.0182074	0.849541	1669.07	0.005452	0.953238	1314.67	0.24492	0.0199156	1430.51	0.350553	4.75896e-05	1099.21	0.113756	0.16696	1615.54	0.335513	0.00269137
Up-regulated		Metabolism.Primary metabolism.Lipid metabolism.Glycerolipid metabolism	Post-véraison	VIT_17s0000g08070	Aldehyde dehydrogenase 1 precursor	2319.76	0.104311	0.355535	2364.42	0.0356018	0.801433	1034.71	-0.062328	0.546127	851.644	0.205374	0.0532639	847.131	0.272443	0.0140025	823.05	0.399118	7.83967e-05	654.238	0.184219	0.103034	991.606	0.440506	8.75417e-05
Up-regulated		Metabolism.Primary metabolism.Lipid metabolism.Sphingolipid metabolism	Pre-véraison	VIT_18s0001g00370	Ceramidase	105.758	0.502811	0.0263507	108.077	0.60991	0.00564577	1086.27	0.00869866	0.926376	998.806	0.159143	0.319927	46.7489	0.0558287	0.729931	47.3111	0.51183	0.00751813	20.1034	0.121428	0.388713	64.2109	0.692835	0.00211573
Up-regulated		Metabolism.Primary metabolism.Lipid metabolism.Sphingolipid metabolism	Pre-véraison	VIT_08s0007g08310	Alkaline alpha galactosidase	3411.92	0.313976	0.041913	5543.94	0.618288	0.00738505	41043.6	-0.0427863	0.613069	47940.9	-0.053713	0.697699	34520	-0.15884	0.212587	25023.7	-0.0389129	0.725463	25469.4	0.0855897	0.492426	32248	-0.0813103	0.458932
Up-regulated		Metabolism.Primary metabolism.Nucleobase, nucleoside, nucleotide, nucleic acid metabolism.Nucleic acid metabolism.RNA metabolism.RNA catabolism.RNA surveillance	Véraison	VIT_01s0010g01850	Regulator of nonsense transcripts 1	370.907	0.116916	0.532778	508.05	0.133015	0.4408	441.411	0.48621	0.00225681	484.75	0.641609	4.74542e-05	624.675	0.114795	0.389226	823.071	0.0300424	0.739869	688.103	-0.0100208	0.919387	916.064	-0.0633519	0.707505
Up-regulated		Metabolism.Primary metabolism.Nucleobase, nucleoside, nucleotide, nucleic acid metabolism.Nucleic acid metabolism.RNA metabolism.RNA catabolism.RNA surveillance	Véraison	VIT_16s0050g02340	Regulator of nonsense transcripts 1	434.952	-0.0917976	0.635638	488.819	0.312295	0.106847	406.442	0.461665	0.00058751	430.465	0.680802	4.97992e-06	271.419	0.199102	0.167716	284.161	0.0381953	0.821077	278.747	0.251279	0.0256753	305.742	0.543685	0.00128302
Up-regulated		Metabolism.Primary metabolism.Nucleobase, nucleoside, nucleotide, nucleic acid metabolism.Nucleic acid metabolism.RNA metabolism.RNA catabolism.RNA surveillance	Véraison	VIT_16s0050g02320	Regulator of nonsense transcripts 1	110.744	0.607386	0.00840101	104.281	0.94694	4.15052e-05	119.507	0.560541	0.00252094	135.798	0.758549	1.65134e-05	53.914	0.120506	0.471792	71.3338	0.151874	0.384891	63.6405	0.133496	0.384588	70.98	0.313399	0.160413
Up-regulated		Metabolism.Primary metabolism.Nucleobase, nucleoside, nucleotide, nucleic acid metabolism.Nucleic acid metabolism.RNA metabolism.RNA catabolism.RNA surveillance	Véraison	VIT_16s0050g02330	Regulator of nonsense transcripts 1	223.686	-0.0224584	0.920347	241.184	0.350809	0.10766	192.02	0.874264	9.84701e-08	196.83	0.734256	7.4433e-06	52.391	0.285618	0.0908471	44.1841	0.436701	0.026405	59.6332	0.599675	0.00022628	47.9867	0.888611	7.61184e-05
Up-regulated		Metabolism.Primary metabolism.Nucleobase, nucleoside, nucleotide, nucleic acid metabolism.Nucleic acid metabolism.RNA metabolism.RNA processing	Véraison	VIT_01s0011g05880	RDR1 (RNA-dependent RNA polymerase 1)	1503.13	-0.144046	0.359259	1541.63	0.0854749	0.664598	1495.72	0.228157	0.0190228	1174.11	0.458511	0.0009456	1052.76	0.0814176	0.397703	1042.63	0.250387	0.00514136	962.36	0.0658213	0.489915	1229.26	0.191964	0.23162
Up-regulated		Metabolism.Primary metabolism.Nucleobase, nucleoside, nucleotide, nucleic acid metabolism.Nucleic acid metabolism.RNA metabolism.RNA processing	Véraison	VIT_01s0011g05870	RDR1 (RNA-dependent RNA polymerase 1)	66.0064	0.57834	0.0397895	83.3422	0.814152	0.000803801	103.874	0.704801	0.000181453	89.3096	0.983292	2.10871e-08	67.0285	0.712996	2.33299e-05	68.5238	0.926996	1.54173e-06	77.9021	0.470149	0.00311243	89.6042	1.45051	8.21129e-13
Up-regulated		Metabolism.Primary metabolism.Nucleobase, nucleoside, nucleotide, nucleic acid metabolism.Nucleic acid metabolism.RNA metabolism.tRNA metabolism.tRNA processing	Véraison	VIT_01s0010g01850	Regulator of nonsense transcripts 1	370.907	0.116916	0.532778	508.05	0.133015	0.4408	441.411	0.48621	0.00225681	484.75	0.641609	4.74542e-05	624.675	0.114795	0.389226	823.071	0.0300424	0.739869	688.103	-0.0100208	0.919387	916.064	-0.0633519	0.707505
Up-regulated		Metabolism.Primary metabolism.Nucleobase, nucleoside, nucleotide, nucleic acid metabolism.Nucleic acid metabolism.RNA metabolism.tRNA metabolism.tRNA processing	Véraison	VIT_16s0050g02340	Regulator of nonsense transcripts 1	434.952	-0.0917976	0.635638	488.819	0.312295	0.106847	406.442	0.461665	0.00058751	430.465	0.680802	4.97992e-06	271.419	0.199102	0.167716	284.161	0.0381953	0.821077	278.747	0.251279	0.0256753	305.742	0.543685	0.00128302
Up-regulated		Metabolism.Primary metabolism.Nucleobase, nucleoside, nucleotide, nucleic acid metabolism.Nucleic acid metabolism.RNA metabolism.tRNA metabolism.tRNA processing	Véraison	VIT_16s0050g02320	Regulator of nonsense transcripts 1	110.744	0.607386	0.00840101	104.281	0.94694	4.15052e-05	119.507	0.560541	0.00252094	135.798	0.758549	1.65134e-05	53.914	0.120506	0.471792	71.3338	0.151874	0.384891	63.6405	0.133496	0.384588	70.98	0.313399	0.160413
Up-regulated		Metabolism.Primary metabolism.Nucleobase, nucleoside, nucleotide, nucleic acid metabolism.Nucleic acid metabolism.RNA metabolism.tRNA metabolism.tRNA processing	Véraison	VIT_16s0050g02330	Regulator of nonsense transcripts 1	223.686	-0.0224584	0.920347	241.184	0.350809	0.10766	192.02	0.874264	9.84701e-08	196.83	0.734256	7.4433e-06	52.391	0.285618	0.0908471	44.1841	0.436701	0.026405	59.6332	0.599675	0.00022628	47.9867	0.888611	7.61184e-05
Up-regulated		Metabolism.Primary metabolism.Protein metabolism and modification.Proteolysis.Peptidase-mediated proteolysis	Post-véraison	VIT_08s0007g03470	Farnesylated-proteins converting enzyme-2	170.525	0.0657484	0.704395	208.746	-0.0335413	0.835444	312.612	0.0693342	0.588653	263.146	0.0730277	0.526435	267.409	0.259929	0.0488521	300.341	0.236832	0.0482837	265.056	0.109471	0.37085	321.309	0.0338008	0.825355
Up-regulated		Metabolism.Primary metabolism.Protein metabolism and modification.Proteolysis.Peptidase-mediated proteolysis	Post-véraison	VIT_17s0000g04680	Signal peptide peptidase SPPA	81.9137	-0.069766	0.754256	80.7863	-0.126696	0.584343	108.304	0.184074	0.316676	95.2861	0.0386353	0.817717	66.4413	0.313782	0.0486533	71.7248	0.362864	0.0497014	51.6459	0.145309	0.359904	82.6355	0.215503	0.30549
Up-regulated		Metabolism.Primary metabolism.Protein metabolism and modification.Proteolysis.Peptidase-mediated proteolysis	Post-véraison	VIT_08s0040g00490	Caspase	90.2484	-0.275037	NA	53.7534	-0.0565326	NA	2.14721	0.0535385	0.650648	1.57382	-0.0656245	0.342115	30.5629	0.388619	0.0076691	26.6671	0.454843	0.0136247	17.1552	0.256219	0.0889571	12.5639	0.502112	0.0209144
Up-regulated		Metabolism.Primary metabolism.Protein metabolism and modification.Proteolysis.Peptidase-mediated proteolysis	Post-véraison	VIT_19s0090g01350	Aspartyl protease	279.752	0.254331	0.248361	477.96	-0.0113158	0.955812	5674.7	0.433247	0.000102049	5387.38	0.0836733	0.633387	48503.3	0.298561	0.0443202	54279.5	0.60012	6.168e-06	40443.3	0.106049	0.152232	59397.3	0.584124	0.00267545
Up-regulated		Metabolism.Primary metabolism.Protein metabolism and modification.Proteolysis.Peptidase-mediated proteolysis	Post-véraison	VIT_00s1206g00010	Aspartic proteinase nepenthesin-1 precursor	497.888	0.646074	1.1453e-05	296.026	0.0467517	0.836106	91.5599	0.338621	0.0934939	64.3859	-0.0737347	0.672978	116.526	0.58826	0.000236231	118.47	0.532156	0.00277774	126.265	0.0533299	0.713824	179.862	0.695255	0.000832568
Up-regulated		Metabolism.Secondary metabolism.Phenylpropanoid metabolism.Flavonoid metabolism.Isoflavonoid metabolism.Isoflavonoid biosynthesis	Harvest	VIT_03s0088g00060	Isoflavone reductase	36.0362	-0.356271	0.228686	20.1521	-0.492055	0.0381696	180.728	0.360523	0.0362952	199.446	-0.149828	0.37442	128.87	0.310078	0.063039	137.046	0.633746	9.57705e-05	92.1859	0.401018	0.0145495	165.715	0.707292	7.93776e-05
Up-regulated		Metabolism.Secondary metabolism.Phenylpropanoid metabolism.Flavonoid metabolism.Isoflavonoid metabolism.Isoflavonoid biosynthesis	Harvest	VIT_03s0088g00140	Isoflavone reductase protein 2	1.69295	-0.175829	0.391512	1.47728	-0.0053892	0.954927	86.1692	0.184053	0.342046	104.419	-0.059605	0.728973	58.7481	0.205569	0.22577	68.48	0.674792	0.00019292	39.2946	0.526709	0.00131433	84.3037	0.665961	0.00140585
Up-regulated		Response to stimulus.Stress response.Abiotic stress response.Drought stress response	Pre-véraison	VIT_02s0109g00230	Early-responsive to dehydration protein / ERD protein	516.346	0.622081	0.00190323	758.487	0.604024	0.00845994	3226.76	0.12035	0.193088	4435.35	0.129344	0.385052	2455.32	0.0181812	0.897824	3388.94	0.211544	0.0436075	1841.66	0.197402	0.189045	4213.89	0.244986	0.0485972
Up-regulated		Response to stimulus.Stress response.Abiotic stress response.Drought stress response	Pre-véraison	VIT_13s0067g02130	Dehydration-induced protein (ERD15)	1188.11	0.450101	0.0107463	849.833	0.405079	0.0118342	537.281	-0.678329	2.72296e-07	1106.74	-0.203998	0.24503	498.1	-0.423538	0.00512617	489.336	0.0407334	0.836782	612.092	0.104104	0.365114	334.201	0.0305261	0.855131
Up-regulated		Response to stimulus.Stress response.Abiotic stress response.Light stress response	Harvest	VIT_05s0020g04110	ELIP1 (early light-inducible protein)	2418.89	0.603758	0.0105847	1228.13	0.457592	0.0580896	6880.11	0.027108	0.822787	3152.22	-0.0704079	0.527727	2978.11	0.156134	0.253341	1417.98	0.209535	0.200044	1845.85	0.320957	0.0013452	3107.15	0.439207	0.0240004
Up-regulated		Response to stimulus.Stress response.Abiotic stress response.Light stress response	Harvest	VIT_04s0008g03320	UVB-resistance protein	1068.56	0.0125809	0.918538	1221.38	0.0195251	0.897327	861.837	-0.117886	0.249465	987.87	0.186413	0.074722	993.21	0.285638	0.0260678	1400.98	0.516544	1.26888e-08	926.324	0.227251	0.0126787	1298.71	0.376314	0.00163886
Up-regulated		Response to stimulus.Stress response.Biotic stress response.Virus stress response	Véraison	VIT_12s0055g00370	Harpin-induced protein	304.573	0.0800301	0.678884	200.304	0.276195	0.234562	215.03	0.303762	0.0467158	189.209	0.307521	0.0206629	555.13	-0.0290317	0.782098	395.942	-0.0143745	0.913915	472.978	0.0106566	0.930115	408.933	-0.065477	0.628672
Up-regulated		Response to stimulus.Stress response.Biotic stress response.Virus stress response	Véraison	VIT_16s0098g00890	Harpin-induced protein	155.825	0.511481	0.00666428	100.372	0.465693	0.0349226	157.726	0.797888	1.6756e-06	90.3142	0.539482	0.00193795	806.855	0.16267	0.331515	611.544	0.316288	0.0245172	482.757	0.127929	0.265053	701.559	0.642511	2.55582e-05
Up-regulated		Signaling.Signaling pathway.Light Signaling	Post-véraison	VIT_03s0091g00680	NPY2 (naked pins in yuc mutants 2)	133.412	0.0880102	0.701284	96.2562	0.253628	0.221016	134.383	-0.214208	0.219002	51.9326	0.183814	0.303191	34.7557	0.354107	0.036808	39.7373	0.466545	0.0133053	37.3229	0.120189	0.457457	59.4241	0.0931593	0.651929
Up-regulated		Signaling.Signaling pathway.Light Signaling	Post-véraison	VIT_07s0129g00380	Phototropic-responsive NPH3	84.7182	0.355104	0.175283	33.7344	0.112512	0.637327	11.4246	0.148666	0.442539	12.0071	-0.0160778	0.920814	10.0243	0.407814	0.00656298	13.6298	0.370362	0.0250683	8.3753	0.0984701	0.462805	15.6555	0.31967	0.156221
Up-regulated		Signaling.Signaling pathway.Light Signaling.Red/Far red light Signaling	Harvest	VIT_07s0005g00340	Phytochrome A-associated F-box protein	724.935	0.232181	0.108422	572.829	0.175165	0.358217	984.242	-0.312287	0.00262893	1332.14	-0.0395559	0.650996	638.353	0.200624	0.0825661	680.322	0.162688	0.195806	638.73	0.291923	0.00274657	703.497	0.365528	0.0043811
Up-regulated		Signaling.Signaling pathway.Light Signaling.Red/Far red light Signaling	Harvest	VIT_09s0002g02680	Early flowering 3	175.077	0.505536	0.0127202	172.832	0.175452	0.470994	108.032	-0.0586988	0.737832	123.065	0.277726	0.0622538	92.4308	0.215798	0.162369	272.254	0.317232	0.0176614	222.363	0.290994	0.0200441	166.683	0.34276	0.0456384
