# Supplementary material for: Red blotch disease alters grape berry development and metabolism by interfering with the transcriptional and hormonal regulation of ripening
Source: J Exp Bot. 2017 Jan 27;68(5):1225–38. doi: 10.1093/jxb/erw506 (PMC5444480; doi:10.1093/jxb/erw506)
Supplement: Supplementary_Table_S7 [file erw506_suppl_Supplementary_Table_S7.xlsx]

## Sheet: Sheet1
Table S7. Activity of enzymes from the core and peripheral phenylpropanoid pathways in GRBaV-positive and healthy control berries
ENZYME	RIPENING STAGE	STATUS	ACTIVITY (µmol of compound/(mg of protein)(min)
			Average	Standard error
Phenylalanine ammonia-lyase	Véraison	GRBaV(-)	51.7144	0.769504
Phenylalanine ammonia-lyase	Véraison	GRBaV(+)	16.9633	0.541728
Phenylalanine ammonia-lyase	Post-véraison	GRBaV(-)	26.7233	0.526817
Phenylalanine ammonia-lyase	Post-véraison	GRBaV(+)	11.6956	0.609513
Phenylalanine ammonia-lyase	Harvest	GRBaV(-)	8.86	0.326079
Phenylalanine ammonia-lyase	Harvest	GRBaV(+)	2.46556	0.163572
Trans-cinnamate 4-monooxygenase	Véraison	GRBaV(-)	8.66	0.173325
Trans-cinnamate 4-monooxygenase	Véraison	GRBaV(+)	7.74444	0.126339
Trans-cinnamate 4-monooxygenase	Post-véraison	GRBaV(-)	8.67333	0.173117
Trans-cinnamate 4-monooxygenase	Post-véraison	GRBaV(+)	2.01556	0.142577
Trans-cinnamate 4-monooxygenase	Harvest	GRBaV(-)	5.73556	0.184286
Trans-cinnamate 4-monooxygenase	Harvest	GRBaV(+)	0.401111	0.109322
Chalcone synthase	Véraison	GRBaV(-)	130.468	0.850597
Chalcone synthase	Véraison	GRBaV(+)	88.5833	1.02079
Chalcone synthase	Post-véraison	GRBaV(-)	122.792	0.69486
Chalcone synthase	Post-véraison	GRBaV(+)	82.4622	0.962026
Chalcone synthase	Harvest	GRBaV(-)	118.169	0.702973
Chalcone synthase	Harvest	GRBaV(+)	29.7556	1.00916
Stilbene synthase	Véraison	GRBaV(-)	7.57889	0.049285
Stilbene synthase	Véraison	GRBaV(+)	5.14667	0.0594886
Stilbene synthase	Post-véraison	GRBaV(-)	7.13333	0.0403113
Stilbene synthase	Post-véraison	GRBaV(+)	5.95	0.0555528
Stilbene synthase	Harvest	GRBaV(-)	6.86556	0.0409305
Stilbene synthase	Harvest	GRBaV(+)	4.24667	0.0609645
Flavonol synthase	Véraison	GRBaV(-)	86.6522	0.672722
Flavonol synthase	Véraison	GRBaV(+)	15.5322	0.410422
Flavonol synthase	Post-véraison	GRBaV(-)	60.6122	0.608771
Flavonol synthase	Post-véraison	GRBaV(+)	2.26111	0.143047
Flavonol synthase	Harvest	GRBaV(-)	69.4278	0.876254
Flavonol synthase	Harvest	GRBaV(+)	0.365556	0.0784416
Flavonone 3-hydroxylase	Post-véraison	GRBaV(-)	104.858	0.682499
Flavonone 3-hydroxylase	Post-véraison	GRBaV(+)	53.55	0.463111
Flavonone 3-hydroxylase	Harvest	GRBaV(-)	95.8422	0.734884
Flavonone 3-hydroxylase	Harvest	GRBaV(+)	15.2733	0.582847
Dihydroflavanol 4-reductase	Véraison	GRBaV(-)	41.7078	0.38423
Dihydroflavanol 4-reductase	Véraison	GRBaV(+)	24.8244	0.889271
Dihydroflavanol 4-reductase	Post-véraison	GRBaV(-)	47.48	0.496728
Dihydroflavanol 4-reductase	Post-véraison	GRBaV(+)	11.9067	0.35471
Dihydroflavanol 4-reductase	Harvest	GRBaV(-)	35.1789	0.434561
Dihydroflavanol 4-reductase	Harvest	GRBaV(+)	4.54222	0.165754
UDP-glucose:anthocyanidin 3-O-D-glucosyltransferase	Véraison	GRBaV(-)	2.58444	0.0913192
UDP-glucose:anthocyanidin 3-O-D-glucosyltransferase	Véraison	GRBaV(+)	0.686667	0.0277389
UDP-glucose:anthocyanidin 3-O-D-glucosyltransferase	Post-véraison	GRBaV(-)	2.86556	0.063642
UDP-glucose:anthocyanidin 3-O-D-glucosyltransferase	Post-véraison	GRBaV(+)	0.135556	0.00851651
UDP-glucose:anthocyanidin 3-O-D-glucosyltransferase	Harvest	GRBaV(-)	4.14111	0.0478552
UDP-glucose:anthocyanidin 3-O-D-glucosyltransferase	Harvest	GRBaV(+)	0.06	0.00687184
