# Supplementary material for: Red blotch disease alters grape berry development and metabolism by interfering with the transcriptional and hormonal regulation of ripening
Source: J Exp Bot. 2017 Jan 27;68(5):1225–38. doi: 10.1093/jxb/erw506 (PMC5444480; doi:10.1093/jxb/erw506)
Supplement: Supplementary_Table_S8 [file erw506_suppl_Supplementary_Table_S8.xlsx]

## Sheet: Sheet1
Table S8. Abundance of secondary metabolites in GRBaV-positive and healthy control berries measured by a targeted LC-DAD-MS/MS approach. N.D., not detected.
METABOLITE	METHOD DETECTION LIMIT	RIPENING STAGE	STATUS	CONCENTRATION (ng/g of berry FW)
				Average	Standard error
Catechin	151.57	Pre-véraison	GRBaV(-)	11513.6	820.414
Catechin	151.57	Pre-véraison	GRBaV(+)	10932.2	351.753
Catechin	151.57	Véraison	GRBaV(-)	12784.9	956.529
Catechin	151.57	Véraison	GRBaV(+)	8712.07	434.393
Catechin	151.57	Post-véraison	GRBaV(-)	3673.85	182.443
Catechin	151.57	Post-véraison	GRBaV(+)	3029.54	165.482
Catechin	151.57	Harvest	GRBaV(-)	3115.93	81.6939
Catechin	151.57	Harvest	GRBaV(+)	2850.45	194.869
Cyanidin 3-O-glucoside	324.696	Pre-véraison	GRBaV(-)	N.D.	N.D.
Cyanidin 3-O-glucoside	324.696	Pre-véraison	GRBaV(+)	N.D.	N.D.
Cyanidin 3-O-glucoside	324.696	Véraison	GRBaV(-)	840.532	56.9245
Cyanidin 3-O-glucoside	324.696	Véraison	GRBaV(+)	838.193	84.6791
Cyanidin 3-O-glucoside	324.696	Post-véraison	GRBaV(-)	8457.55	463.86
Cyanidin 3-O-glucoside	324.696	Post-véraison	GRBaV(+)	8404.9	629.015
Cyanidin 3-O-glucoside	324.696	Harvest	GRBaV(-)	9663.15	845.001
Cyanidin 3-O-glucoside	324.696	Harvest	GRBaV(+)	6028.22	295.815
Delphinidin 3-O-glucoside	678.7	Pre-véraison	GRBaV(-)	N.D.	N.D.
Delphinidin 3-O-glucoside	678.7	Pre-véraison	GRBaV(+)	N.D.	N.D.
Delphinidin 3-O-glucoside	678.7	Véraison	GRBaV(-)	3678.77	205.68
Delphinidin 3-O-glucoside	678.7	Véraison	GRBaV(+)	3636.11	215.403
Delphinidin 3-O-glucoside	678.7	Post-véraison	GRBaV(-)	42142.3	1699.37
Delphinidin 3-O-glucoside	678.7	Post-véraison	GRBaV(+)	39104.5	2854.75
Delphinidin 3-O-glucoside	678.7	Harvest	GRBaV(-)	43445.7	2795.24
Delphinidin 3-O-glucoside	678.7	Harvest	GRBaV(+)	28790.2	1234.8
Epicatechin	190.48	Pre-véraison	GRBaV(-)	896.75	157.964
Epicatechin	190.48	Pre-véraison	GRBaV(+)	825.652	62.8667
Epicatechin	190.48	Véraison	GRBaV(-)	3648.78	587.326
Epicatechin	190.48	Véraison	GRBaV(+)	1657.71	147.993
Epicatechin	190.48	Post-véraison	GRBaV(-)	1911.01	90.0676
Epicatechin	190.48	Post-véraison	GRBaV(+)	1966.26	210.206
Epicatechin	190.48	Harvest	GRBaV(-)	1853.61	102.788
Epicatechin	190.48	Harvest	GRBaV(+)	2001.41	120.195
Ferulic acid	5.76604	Pre-véraison	GRBaV(-)	52.456	11.2374
Ferulic acid	5.76604	Pre-véraison	GRBaV(+)	46.524	6.88241
Ferulic acid	5.76604	Véraison	GRBaV(-)	203.842	19.46
Ferulic acid	5.76604	Véraison	GRBaV(+)	235.927	20.6124
Ferulic acid	5.76604	Post-véraison	GRBaV(-)	4971.12	255.381
Ferulic acid	5.76604	Post-véraison	GRBaV(+)	4861.18	202.912
Ferulic acid	5.76604	Harvest	GRBaV(-)	5242.96	235.333
Ferulic acid	5.76604	Harvest	GRBaV(+)	5373.35	202.935
Gallic acid	17.4993	Pre-véraison	GRBaV(-)	114.978	15.8933
Gallic acid	17.4993	Pre-véraison	GRBaV(+)	72.1675	5.34076
Gallic acid	17.4993	Véraison	GRBaV(-)	175.597	20.4691
Gallic acid	17.4993	Véraison	GRBaV(+)	81.515	5.73773
Gallic acid	17.4993	Post-véraison	GRBaV(-)	86.2362	5.79599
Gallic acid	17.4993	Post-véraison	GRBaV(+)	83.8743	5.99647
Gallic acid	17.4993	Harvest	GRBaV(-)	98.988	2.48981
Gallic acid	17.4993	Harvest	GRBaV(+)	71.1525	5.49305
Gallocatechin	147.4	Pre-véraison	GRBaV(-)	1278.25	206.833
Gallocatechin	147.4	Pre-véraison	GRBaV(+)	1540.91	156.055
Gallocatechin	147.4	Véraison	GRBaV(-)	2199.1	162.145
Gallocatechin	147.4	Véraison	GRBaV(+)	2415.03	73.3015
Gallocatechin	147.4	Post-véraison	GRBaV(-)	3189.39	203.659
Gallocatechin	147.4	Post-véraison	GRBaV(+)	2888.05	152.339
Gallocatechin	147.4	Harvest	GRBaV(-)	2461.23	195.122
Gallocatechin	147.4	Harvest	GRBaV(+)	2273.31	142.749
Kaempferol	2.94	Pre-véraison	GRBaV(-)	15.725	1.795
Kaempferol	2.94	Pre-véraison	GRBaV(+)	12.58	0.570468
Kaempferol	2.94	Véraison	GRBaV(-)	16.46	5.02
Kaempferol	2.94	Véraison	GRBaV(+)	12.32	0.65643
Kaempferol	2.94	Post-véraison	GRBaV(-)	15.51	0.634587
Kaempferol	2.94	Post-véraison	GRBaV(+)	16.0183	1.51711
Kaempferol	2.94	Harvest	GRBaV(-)	16.5667	1.39437
Kaempferol	2.94	Harvest	GRBaV(+)	12.325	1.28982
Malvidin 3-O-glucoside	192.101	Pre-véraison	GRBaV(-)	N.D.	N.D.
Malvidin 3-O-glucoside	192.101	Pre-véraison	GRBaV(+)	N.D.	N.D.
Malvidin 3-O-glucoside	192.101	Véraison	GRBaV(-)	9872.77	1386
Malvidin 3-O-glucoside	192.101	Véraison	GRBaV(+)	10628.7	842.843
Malvidin 3-O-glucoside	192.101	Post-véraison	GRBaV(-)	144890	2175.72
Malvidin 3-O-glucoside	192.101	Post-véraison	GRBaV(+)	138032	7421.5
Malvidin 3-O-glucoside	192.101	Harvest	GRBaV(-)	157636	6728.61
Malvidin 3-O-glucoside	192.101	Harvest	GRBaV(+)	130115	2945.8
Naringenin	0.488031	Pre-véraison	GRBaV(-)	3.445	0.196151
Naringenin	0.488031	Pre-véraison	GRBaV(+)	3.17333	0.0690732
Naringenin	0.488031	Véraison	GRBaV(-)	2.53667	0.0920748
Naringenin	0.488031	Véraison	GRBaV(+)	2.592	0.135698
Naringenin	0.488031	Post-véraison	GRBaV(-)	2.79333	0.0920024
Naringenin	0.488031	Post-véraison	GRBaV(+)	2.59857	0.118832
Naringenin	0.488031	Harvest	GRBaV(-)	3.256	0.137426
Naringenin	0.488031	Harvest	GRBaV(+)	2.74571	0.118117
p-Coumaric acid	3.48696	Pre-véraison	GRBaV(-)	N.D.	N.D.
p-Coumaric acid	3.48696	Pre-véraison	GRBaV(+)	N.D.	N.D.
p-Coumaric acid	3.48696	Véraison	GRBaV(-)	7.045	1.41677
p-Coumaric acid	3.48696	Véraison	GRBaV(+)	6.73	1.61072
p-Coumaric acid	3.48696	Post-véraison	GRBaV(-)	23.274	1.00329
p-Coumaric acid	3.48696	Post-véraison	GRBaV(+)	20.1786	2.14323
p-Coumaric acid	3.48696	Harvest	GRBaV(-)	30.7671	2.84289
p-Coumaric acid	3.48696	Harvest	GRBaV(+)	29.502	2.64041
Pelargonidin 3-O-glucoside	239.36	Pre-véraison	GRBaV(-)	N.D.	N.D.
Pelargonidin 3-O-glucoside	239.36	Pre-véraison	GRBaV(+)	N.D.	N.D.
Pelargonidin 3-O-glucoside	239.36	Véraison	GRBaV(-)	N.D.	N.D.
Pelargonidin 3-O-glucoside	239.36	Véraison	GRBaV(+)	N.D.	N.D.
Pelargonidin 3-O-glucoside	239.36	Post-véraison	GRBaV(-)	1171.19	56.7229
Pelargonidin 3-O-glucoside	239.36	Post-véraison	GRBaV(+)	731.92	118.004
Pelargonidin 3-O-glucoside	239.36	Harvest	GRBaV(-)	1652.28	225.278
Pelargonidin 3-O-glucoside	239.36	Harvest	GRBaV(+)	600.922	42.672
Petunidin 3-O-glucoside	23.1937	Pre-véraison	GRBaV(-)	366.083	4.2908
Petunidin 3-O-glucoside	23.1937	Pre-véraison	GRBaV(+)	330.643	13.779
Petunidin 3-O-glucoside	23.1937	Véraison	GRBaV(-)	564.793	67.4106
Petunidin 3-O-glucoside	23.1937	Véraison	GRBaV(+)	629.832	54.6159
Petunidin 3-O-glucoside	23.1937	Post-véraison	GRBaV(-)	15908.1	834.889
Petunidin 3-O-glucoside	23.1937	Post-véraison	GRBaV(+)	12948.5	1052.28
Petunidin 3-O-glucoside	23.1937	Harvest	GRBaV(-)	19590.9	1198.59
Petunidin 3-O-glucoside	23.1937	Harvest	GRBaV(+)	10113.4	463.893
Quercetin	4.75365	Pre-véraison	GRBaV(-)	9.112	0.355322
Quercetin	4.75365	Pre-véraison	GRBaV(+)	9.21667	0.104552
Quercetin	4.75365	Véraison	GRBaV(-)	8.106	0.540746
Quercetin	4.75365	Véraison	GRBaV(+)	8.71167	0.263242
Quercetin	4.75365	Post-véraison	GRBaV(-)	16.2933	0.968289
Quercetin	4.75365	Post-véraison	GRBaV(+)	17.56	0.776466
Quercetin	4.75365	Harvest	GRBaV(-)	16.9467	0.580285
Quercetin	4.75365	Harvest	GRBaV(+)	9.34333	0.654582
Quercetin 3-O-glucoside	248.999	Pre-véraison	GRBaV(-)	3605.38	168.328
Quercetin 3-O-glucoside	248.999	Pre-véraison	GRBaV(+)	4303.26	403.051
Quercetin 3-O-glucoside	248.999	Véraison	GRBaV(-)	6381.01	597.576
Quercetin 3-O-glucoside	248.999	Véraison	GRBaV(+)	6751.72	411.755
Quercetin 3-O-glucoside	248.999	Post-véraison	GRBaV(-)	7971.63	379.88
Quercetin 3-O-glucoside	248.999	Post-véraison	GRBaV(+)	8025.1	228.05
Quercetin 3-O-glucoside	248.999	Harvest	GRBaV(-)	6852.37	178.901
Quercetin 3-O-glucoside	248.999	Harvest	GRBaV(+)	6717.87	507.852
Quercetin 3-O-rutinoside	208.765	Pre-véraison	GRBaV(-)	5106.21	508.719
Quercetin 3-O-rutinoside	208.765	Pre-véraison	GRBaV(+)	6277.7	722.338
Quercetin 3-O-rutinoside	208.765	Véraison	GRBaV(-)	6739.91	1350.73
Quercetin 3-O-rutinoside	208.765	Véraison	GRBaV(+)	7643.88	732.098
Quercetin 3-O-rutinoside	208.765	Post-véraison	GRBaV(-)	3032.05	275.155
Quercetin 3-O-rutinoside	208.765	Post-véraison	GRBaV(+)	3412.51	443.351
Quercetin 3-O-rutinoside	208.765	Harvest	GRBaV(-)	2513.59	179.006
Quercetin 3-O-rutinoside	208.765	Harvest	GRBaV(+)	1691.13	208.307
Resveratrol	3.0327	Pre-véraison	GRBaV(-)	N.D.	N.D.
Resveratrol	3.0327	Pre-véraison	GRBaV(+)	N.D.	N.D.
Resveratrol	3.0327	Véraison	GRBaV(-)	58.035	2.01656
Resveratrol	3.0327	Véraison	GRBaV(+)	67.1067	2.61385
Resveratrol	3.0327	Post-véraison	GRBaV(-)	235.964	8.68898
Resveratrol	3.0327	Post-véraison	GRBaV(+)	294.357	21.2722
Resveratrol	3.0327	Harvest	GRBaV(-)	269.98	9.75644
Resveratrol	3.0327	Harvest	GRBaV(+)	242.425	10.1565
Shikimic acid	2.21337	Pre-véraison	GRBaV(-)	1568.04	41.9671
Shikimic acid	2.21337	Pre-véraison	GRBaV(+)	1530.04	60.2742
Shikimic acid	2.21337	Véraison	GRBaV(-)	1545.51	44.4242
Shikimic acid	2.21337	Véraison	GRBaV(+)	1486.56	59.3218
Shikimic acid	2.21337	Post-véraison	GRBaV(-)	491.503	29.3944
Shikimic acid	2.21337	Post-véraison	GRBaV(+)	464.008	33.5414
Shikimic acid	2.21337	Harvest	GRBaV(-)	269.404	8.47488
Shikimic acid	2.21337	Harvest	GRBaV(+)	398.133	46.9667
Sinapic acid	6.99664	Pre-véraison	GRBaV(-)	163.945	8.71904
Sinapic acid	6.99664	Pre-véraison	GRBaV(+)	133.213	5.2835
Sinapic acid	6.99664	Véraison	GRBaV(-)	136.768	6.33394
Sinapic acid	6.99664	Véraison	GRBaV(+)	104.698	7.35307
Sinapic acid	6.99664	Post-véraison	GRBaV(-)	396.28	26.8156
Sinapic acid	6.99664	Post-véraison	GRBaV(+)	315.982	57.7737
Sinapic acid	6.99664	Harvest	GRBaV(-)	584.93	124.646
Sinapic acid	6.99664	Harvest	GRBaV(+)	328.865	43.7787
