# Supplementary material for: Red blotch disease alters grape berry development and metabolism by interfering with the transcriptional and hormonal regulation of ripening
Source: J Exp Bot. 2017 Jan 27;68(5):1225–38. doi: 10.1093/jxb/erw506 (PMC5444480; doi:10.1093/jxb/erw506)
Supplement: Supplementary_Table_S9 [file erw506_suppl_Supplementary_Table_S9.xlsx]

## Sheet: Sheet1
Table S9. Intersection between ripening-related genes and GRBaV responsive genes. Data from two vineyards, Healdsburg and Oakville, were analyzed separately. VitisNet functional annotations were used to classify grape genes into particular functional categories (Grimplet et al. 2009). Blue font indicates down-regulation, while red font highlights up-regulation. Gray font denotes not significant P…
GENE	FUNCTIONAL ANNOTATION	FUNCTIONAL CATEGORY #1	FUNCTIONAL CATEGORY #2	FUNCTIONAL CATEGORY #3	FUNCTIONAL CATEGORY #4	FUNCTIONAL CATEGORY #5	FUNCTIONAL CATEGORY #6	FUNCTIONAL CATEGORY #7	FUNCTIONAL CATEGORY #8	GRBaV RESPONSIVE	VERAISON/ PRE-VERAISON HEALTHY BERRIES						POST-VERAISON/ VERAISON HEALTHY BERRIES						HARVEST/ POST-VERAISON HEALTHY BERRIES
											HEALDSBURG			OAKVILLE			HEALDSBURG			OAKVILLE			HEALDSBURG			OAKVILLE
		Functionnal_category1	Functionnal_category2	Functionnal_category3	Functionnal_category4	Functionnal_category5	Functionnal_category6	Functionnal_category7	Functionnal_category8		BaseMean	Log2 FC	P value	BaseMean	Log2 FC	P value	BaseMean	Log2 FC	P value	BaseMean	Log2 FC	P value	BaseMean	Log2 FC	P value	BaseMean	Log2 FC	P value
VIT_00s2086g00010	1-aminocyclopropane-1-carboxylate oxidase 1	Metabolism.Primary metabolism.Organic acid metabolism.Propanoate metabolism	Signaling.Hormone Signaling.Ethylene Signaling.Ethylene-mediated Signaling pathway	Signaling.Hormone Signaling.Ethylene Signaling.Ethylene metabolism.Ethylene biosynthesis	-	-	-	-	-	Yes	713.567	-0.994024	1.57157e-06	964.334	-1.75523	1.43012e-21	179.767	-4.01401	1.8339e-49	262.437	-4.4384	1.14523e-84	21.8308	-0.196187	0.571803	28.4291	0.368979	0.116872
VIT_12s0059g01380	1-aminocyclopropane-1-carboxylate oxidase 1	Metabolism.Primary metabolism.Organic acid metabolism.Propanoate metabolism	Signaling.Hormone Signaling.Ethylene Signaling.Ethylene-mediated Signaling pathway	Signaling.Hormone Signaling.Ethylene Signaling.Ethylene metabolism.Ethylene biosynthesis	-	-	-	-	-	Yes	2624.09	-0.689142	0.00295092	4334.39	-0.699768	0.286037	2308.33	0.575035	0.00100471	3406.25	-0.0302947	0.929568	3407.8	0.538671	0.00558473	3949.08	0.283515	0.00198257
VIT_02s0025g00360	1-aminocyclopropane-1-carboxylate synthase	Metabolism.Primary metabolism.Organic acid metabolism.Propanoate metabolism	Signaling.Hormone Signaling.Ethylene Signaling.Ethylene-mediated Signaling pathway	Signaling.Hormone Signaling.Ethylene Signaling.Ethylene metabolism.Ethylene biosynthesis	-	-	-	-	-	Yes	2052.74	-3.54547	6.4296e-93	1296.75	-1.33388	4.93758e-10	136.757	-1.67614	0.00707962	429.459	-4.56298	2.66577e-118	37.8493	-1.33057	0.000120875	48.3409	0.641997	0.00314449
VIT_18s0041g02080	12-oxophytodienoate reductase 2	Metabolism.Primary metabolism.Lipid metabolism.Fatty acid metabolism.Alpha-linolenic acid metabolism	Metabolism.Primary metabolism.Lipid metabolism.Fatty acid metabolism.Oxylipin biosynthesis	Signaling.Hormone Signaling.Jasmonate salicylate signaling.Jasmonate Signaling.Jasmonate metabolism.Jasmonate biosynthesis	-	-	-	-	-	Yes	366.996	-2.26787	1.69966e-19	311.967	-1.61926	2.70589e-07	98.1987	-0.0820898	0.770298	128.718	-0.971308	0.000133305	83.055	-0.483986	0.0301754	103.191	0.284595	0.148627
VIT_15s0048g01000	2'-hydroxy isoflavone/dihydroflavonol reductase	Metabolism.Secondary metabolism.Phenylpropanoid metabolism.Flavonoid metabolism.Isoflavonoid metabolism.Isoflavonoid biosynthesis	-	-	-	-	-	-	-	Yes	296.486	0.514041	0.02196	367.172	-0.478034	0.00459169	151.834	-3.40084	1.51985e-28	179.365	-3.6952	6.83572e-76	25.3713	-0.357737	0.262131	40.9821	0.827532	0.000160059
VIT_00s0391g00070	3-deoxy-D-arabino-heptulosonate 7-phosphate synthase	Metabolism.Primary metabolism.Amino acid metabolism.Aromatic amino acid metabolism.Aromatic amino acid biosynthesis	Metabolism.Cellular metabolism.Shikimate metabolism	Metabolism.Primary metabolism.Amino acid metabolism.Amino acid biosynthesis	-	-	-	-	-	Yes	1438	0.12692	0.321865	1546.76	-0.103921	0.779165	1857.32	0.605995	0.000710988	2069.03	0.679414	3.73468e-07	2344.49	0.156992	0.294268	2712.98	-0.0140002	0.899055
VIT_06s0061g00450	4-coumarate-CoA ligase	Metabolism.Secondary metabolism.Phenylpropanoid metabolism.Phenylpropanoid biosynthesis	Transport overview.Group translocators.Acyl CoA ligase-coupled transporters.Proposed Fatty Acid Transporter	-	-	-	-	-	-	Yes	1226.33	-0.501567	0.000386245	1513.6	-0.484799	0.00930663	682.168	-0.777029	9.28559e-07	994.947	-1.14393	3.17902e-28	537.399	-0.025271	0.84229	655.232	-0.0308252	0.753863
VIT_11s0052g01090	4-coumarate-CoA ligase 2	Metabolism.Secondary metabolism.Phenylpropanoid metabolism.Phenylpropanoid biosynthesis	Transport overview.Group translocators.Acyl CoA ligase-coupled transporters.Proposed Fatty Acid Transporter	-	-	-	-	-	-	Yes	376.956	-0.352616	0.334858	341.902	-2.03808	2.524e-06	483.425	1.00113	9.96358e-07	363.268	1.92772	3.81707e-08	834.496	0.703428	NA	717.316	0.282655	0.229873
VIT_19s0014g01520	4-methyl-5-thiazole monophosphate biosynthesis protein	Unclassified	-	-	-	-	-	-	-	Yes	988.865	0.844685	7.58589e-10	1110.07	0.359517	0.00986984	1107.66	-0.309135	0.0315237	1064.53	-0.656314	6.24547e-11	848.792	-0.62828	7.41078e-08	877.234	-0.0196871	0.85
VIT_00s0194g00110	4-nitrophenylphosphatase	Metabolism.Primary metabolism.Generation of metabolite precursors and energy.Glyoxylate and dicarboxylate metabolism	-	-	-	-	-	-	-	Yes	224.53	1.15808	1.06822e-08	625.264	0.907763	0.0129441	378.034	0.423639	0.0119443	710.177	-0.514937	0.000100225	429.682	-0.0149045	0.908882	629.1	0.0271016	0.784397
VIT_10s0003g03750	9-cis-epoxycarotenoid dioxygenase 2	Metabolism.Secondary metabolism.Terpenoid metabolism.Tetraterpenoid metabolism.Tetraterpenoid biosynthesis.Carotenoid biosynthesis	Signaling.Hormone Signaling.ABA Signaling.ABA metabolism.ABA biosynthesis	Signaling.Hormone Signaling.ABA Signaling.ABA-mediated Signaling pathway	-	-	-	-	-	Yes	518.976	0.961745	3.27672e-05	518.676	1.11708	3.55186e-06	368.501	-2.03152	2.01294e-12	397.989	-3.16976	1.86748e-76	112.18	-1.19532	3.02948e-06	114.148	0.743554	6.5885e-05
VIT_19s0093g00550	9-cis-epoxycarotenoid dioxygenase 2	Metabolism.Secondary metabolism.Terpenoid metabolism.Tetraterpenoid metabolism.Tetraterpenoid biosynthesis.Carotenoid biosynthesis	Signaling.Hormone Signaling.ABA Signaling.ABA metabolism.ABA biosynthesis	Signaling.Hormone Signaling.ABA Signaling.ABA-mediated Signaling pathway	-	-	-	-	-	Yes	4687.62	0.510593	0.00135565	2134.73	0.518459	0.0166221	2378.65	-3.60301	2.94799e-87	1377.13	-4.13545	7.12039e-107	266.391	-1.96709	2.30735e-27	286.138	1.3359	7.42799e-14
VIT_16s0050g01850	AAA-type ATPase	Diverse functions.Gene family with diverse functions.AAA-type ATPase domain family	-	-	-	-	-	-	-	Yes	2764.52	0.473853	0.000185788	3205.31	0.663852	1.68668e-10	3880.37	0.505576	0.00137125	4828.61	0.471842	2.25351e-07	3843.6	-0.496451	2.72958e-05	5988.52	-0.00603352	0.942248
VIT_12s0035g00380	AAA-type ATPase	Diverse functions.Gene family with diverse functions.AAA-type ATPase domain family	-	-	-	-	-	-	-	Yes	533.062	0.347337	0.0493916	651.356	0.386415	0.0246101	401.805	-0.937256	0.000850927	522.56	-1.48327	1.2901e-29	290.575	-0.0641435	0.781637	282.475	-0.123511	0.356067
VIT_11s0052g00540	ABC protein 3 ATNAP3 non-intrinsic	Transport overview.Macromolecule transport.Multidrug transport.Multidrug ABC transport	-	-	-	-	-	-	-	Yes	229.664	-0.558021	0.0034156	315.638	-0.69938	0.0268194	172.918	0.0962518	0.699938	267.061	0.0562988	0.732038	244.4	0.649099	0.0107165	245.08	-0.592564	6.62647e-05
VIT_08s0007g05060	ABC transporter B member 1	Transport overview.Macromolecule transport.Multidrug transport.Multidrug ABC transport	-	-	-	-	-	-	-	Yes	1094.19	-0.512859	0.000656242	881.189	-0.313673	0.199678	364.622	-3.50244	7.19422e-59	459.922	-3.51018	2.35003e-147	69.9996	0.0110838	0.962601	84.4126	0.177832	0.345972
VIT_09s0002g02430	ABC transporter C member 12	Transport overview.Macromolecule transport.Multidrug transport.Multidrug ABC transport	-	-	-	-	-	-	-	Yes	3855.94	0.686455	5.85878e-05	4175.77	-0.503796	0.00157771	3188.29	-1.05364	3.02713e-09	3087.32	-0.630462	3.53726e-06	1916.02	-0.511943	0.00215503	2880.67	0.320966	0.00536322
VIT_16s0050g02480	ABC transporter C member 15	Transport overview.Macromolecule transport.Multidrug transport.Multidrug ABC transport	-	-	-	-	-	-	-	Yes	3713.44	-0.194006	0.207925	4723.71	-0.235577	0.25506	2500.52	-0.62542	0.00015358	3328.78	-1.21402	6.45336e-21	1874.91	-0.335801	0.0203204	2287.04	0.200081	0.139842
VIT_19s0015g00020	ABC transporter C member 9	Transport overview.Macromolecule transport.Multidrug transport.Multidrug ABC transport	-	-	-	-	-	-	-	Yes	194.356	0.700137	0.000983565	266.751	0.312374	0.326158	484.918	1.4489	2.97414e-17	558.288	1.37845	4.28316e-37	688.702	0.084794	0.533715	809.889	-0.210216	0.0591233
VIT_19s0015g00050	ABC transporter C member 9	Transport overview.Macromolecule transport.Multidrug transport.Multidrug ABC transport	-	-	-	-	-	-	-	Yes	324.169	0.0457376	0.838648	458.038	0.690071	0.000234627	916.47	2.0686	2.75353e-24	1056.87	1.38675	2.54535e-25	1375.21	0.0394309	0.770154	1640.16	0.00425616	0.958482
VIT_05s0020g00680	ABC transporter G member 21	Transport overview.Macromolecule transport.Multidrug transport.Multidrug ABC transport	-	-	-	-	-	-	-	Yes	32.4786	-0.712624	0.110562	31.1801	0.715951	0.040348	11.6639	-1.60607	0.0126214	23.99	-2.16768	1.56127e-08	4.30496	-0.192963	0.57694	6.09859	-0.382139	0.080078
VIT_13s0074g00690	ABC transporter G member 22	Transport overview.Macromolecule transport.Multidrug transport.Multidrug ABC transport	-	-	-	-	-	-	-	Yes	385.708	-0.984442	1.67696e-06	460.281	-0.986509	2.34523e-05	114.254	-2.39489	1.16632e-16	200.94	-2.50057	9.42833e-44	34.2254	-0.485284	0.0958419	63.9922	-0.00644774	0.973285
VIT_18s0072g01220	ABC transporter G member 3	Transport overview.Macromolecule transport.Multidrug transport.Multidrug ABC transport	-	-	-	-	-	-	-	Yes	117.687	1.72697	5.65411e-07	133.345	0.970018	0.00212934	87.7647	-3.06444	1.72803e-16	112.968	-1.95986	8.17833e-20	27.9062	0.591041	0.0761445	48.7565	-0.000676476	0.997357
VIT_06s0061g00230	ABC transporter G member 7	Transport overview.Macromolecule transport.Multidrug transport.Multidrug ABC transport	-	-	-	-	-	-	-	Yes	461.774	-0.715287	1.40649e-05	275.291	-1.25087	7.1788e-12	333.672	0.174063	0.390825	234.238	0.633673	7.20259e-05	351.01	-0.0589681	0.745697	306.129	0.0145402	0.922426
VIT_16s0039g00010	ABC transporter G member 7	Transport overview.Macromolecule transport.Multidrug transport.Multidrug ABC transport	-	-	-	-	-	-	-	Yes	577.206	-0.230085	0.290551	310.19	-0.530095	0.0015086	573.941	0.375685	0.0422386	413.665	0.982003	9.52579e-09	671.318	0.0929343	0.551926	620.471	0.156538	0.325201
VIT_15s0046g03340	Acetyl co-enzyme A carboxylase carboxyltransferase alpha subunit	Metabolism.Primary metabolism.Lipid metabolism.Fatty acid metabolism.Fatty acid biosynthesis	Metabolism.Primary metabolism.Carbohydrate metabolism.Monosaccharide metabolism.Pyruvate metabolism	-	-	-	-	-	-	Yes	801.597	-0.414349	0.025583	792.725	-0.830326	0.000657886	402.92	-1.24619	1.08639e-09	471.278	-0.989831	2.51609e-10	236.227	-0.32493	0.0364422	337.298	0.00872931	0.937615
VIT_07s0129g00220	Actin binding formin homology 2	Cellular process.Cellular component organization and biogenesis.Cytoskeleton organization and biogenesis.Actin organization and biogenesis	-	-	-	-	-	-	-	Yes	897.401	-1.00436	3.18908e-10	497.053	-0.4133	0.011848	505.191	-0.0648616	0.726209	470.899	0.0538396	0.658642	380.625	-0.959508	7.50878e-10	569.84	0.311829	0.00748463
VIT_02s0033g01330	Acyl-CoA binding protein	Unknown	-	-	-	-	-	-	-	Yes	923.23	2.88944	7.24942e-41	1248.6	2.52393	4.18659e-82	2944.88	1.03458	2.7851e-07	2879.95	0.846366	2.90761e-17	3565.37	-0.189829	0.151307	3900.28	-0.0472296	0.588272
VIT_18s0001g02810	Acyl-CoA synthetase long-chain member 9	Metabolism.Primary metabolism.Lipid metabolism.Fatty acid metabolism	Cellular process.Cellular component organization and biogenesis.Organelle organization and biogenesis.Peroxisome organization and biogenesis	Transport overview.Group translocators.Acyl CoA ligase-coupled transporters.Proposed Fatty Acid Transporter	-	-	-	-	-	Yes	562.48	0.516722	0.00102638	599.508	0.157229	0.289718	480.787	-0.757228	2.43387e-05	565.928	-0.516967	1.33769e-07	373.014	-0.0867004	0.550665	501.895	0.0261558	0.802117
VIT_04s0008g03880	Adaptor-related protein complex 4, beta 1	Transport overview.Macromolecule transport.Protein transport.Protein coat	Cellular process.Cellular transport.Protein trafficking.Vesicle-mediated trafficking	-	-	-	-	-	-	Yes	1082.31	0.652735	3.1617e-07	1511.52	0.874209	1.08855e-16	1930.75	0.862188	1.30794e-07	2664.67	0.740879	1.20687e-26	2460.07	0.0486291	0.69353	3399.99	-0.161548	0.00766662
VIT_03s0091g00870	Adenylylsulfate kinase 1 (AKN1)	Metabolism.Primary metabolism.Nucleobase, nucleoside, nucleotide, nucleic acid metabolism.Nucleotide metabolism.Purine metabolism	Metabolism.Cellular metabolism.Amino acid derivative metabolism.Selenoamino acid metabolism	Metabolism.Cellular metabolism.Nitrogen and sulfur metabolism.Sulfur metabolism.Sulfate assimilation	-	-	-	-	-	Yes	500.985	-1.10664	3.54833e-12	496.553	-1.1613	2.60023e-16	186.837	-1.07498	4.67877e-07	266.928	-0.856532	2.27101e-10	112.639	-0.45067	0.0258733	194.718	-0.120555	0.379774
VIT_19s0090g00910	Alanine racemase	Metabolism.Primary metabolism.Amino acid metabolism.Alanine and aspartate metabolism	-	-	-	-	-	-	-	Yes	87.4488	-0.347808	0.220436	100.822	-0.941958	3.34635e-06	49.6313	-0.895527	0.00830273	58.4426	-0.892924	1.6128e-05	38.3987	0.0798452	0.772015	49.8483	0.341664	0.0895115
VIT_18s0001g15450	Alcohol dehydrogenase 3	Metabolism.Primary metabolism.Carbohydrate metabolism.Glycolysis Gluconeogenesis	Metabolism.Primary metabolism.Lipid metabolism.Fatty acid metabolism	Metabolism.Primary metabolism.Amino acid metabolism.Aromatic amino acid metabolism.Tyrosine metabolism	Metabolism.Cellular metabolism.Oxidation reduction.Alcohol dehydrogenase superfamily	-	-	-	-	Yes	2494.8	1.19782	3.73971e-22	3089.37	0.656582	1.85079e-05	2947.98	-0.44388	0.00343872	3101.09	-0.751157	9.2136e-10	2409.75	-0.266254	0.0262768	2775.06	0.357356	8.92047e-05
VIT_17s0000g03280	Alcohol dehydrogenase 7	Metabolism.Primary metabolism.Carbohydrate metabolism.Glycolysis Gluconeogenesis	Metabolism.Primary metabolism.Lipid metabolism.Fatty acid metabolism	Metabolism.Primary metabolism.Amino acid metabolism.Aromatic amino acid metabolism.Tyrosine metabolism	Metabolism.Cellular metabolism.Oxidation reduction.Alcohol dehydrogenase superfamily	-	-	-	-	Yes	7578.4	2.80497	3.54621e-122	8987.09	2.41981	4.12618e-68	8097.13	-1.8795	2.60306e-15	8553.88	-2.56962	1.8827e-68	2774.7	-0.98366	0.00133848	2928.54	0.334963	0.0124561
VIT_17s0000g08070	Aldehyde dehydrogenase 1 precursor	Metabolism.Primary metabolism.Carbohydrate metabolism.Glycolysis Gluconeogenesis	Metabolism.Primary metabolism.Lipid metabolism.Fatty acid metabolism	Metabolism.Primary metabolism.Amino acid metabolism.Arginine and proline metabolism.Urea cycle	Metabolism.Primary metabolism.Amino acid metabolism.Valine, leucine, and isoleucine metabolism.Valine, leucine, and isoleucine catabolism	Metabolism.Primary metabolism.Amino acid metabolism.Histidine metabolism	Metabolism.Primary metabolism.Amino acid metabolism.Beta-Alanine metabolism	Metabolism.Primary metabolism.Lipid metabolism.Glycerolipid metabolism	Metabolism.Primary metabolism.Carbohydrate metabolism.Monosaccharide metabolism.Pyruvate metabolism	Yes	1710.75	-0.958722	1.41837e-14	1616.42	-1.56574	1.8938e-35	857.383	-0.424253	0.0106427	826.218	-0.364387	6.76075e-05	675.042	-0.400219	0.00496048	796.061	0.0992324	0.236529
VIT_11s0016g00900	Aldehyde dehydrogenase 7 member A1	Metabolism.Primary metabolism.Carbohydrate metabolism.Glycolysis Gluconeogenesis	Metabolism.Primary metabolism.Lipid metabolism.Fatty acid metabolism	Metabolism.Primary metabolism.Amino acid metabolism.Arginine and proline metabolism.Urea cycle	Metabolism.Primary metabolism.Amino acid metabolism.Valine, leucine, and isoleucine metabolism.Valine, leucine, and isoleucine catabolism	Metabolism.Primary metabolism.Amino acid metabolism.Histidine metabolism	Metabolism.Primary metabolism.Amino acid metabolism.Beta-Alanine metabolism	Metabolism.Primary metabolism.Lipid metabolism.Glycerolipid metabolism	Metabolism.Primary metabolism.Carbohydrate metabolism.Monosaccharide metabolism.Pyruvate metabolism	Yes	1379.02	0.354863	0.00684899	1765.68	0.136054	0.420294	1302.27	-0.312609	0.0254646	1616.96	-0.605124	2.02954e-16	1112.76	-0.262226	0.0189906	1387.41	0.0390217	0.575403
VIT_08s0007g08310	Alkaline alpha galactosidase	Metabolism.Primary metabolism.Carbohydrate metabolism.Monosaccharide metabolism.Galactose metabolism	Metabolism.Primary metabolism.Lipid metabolism.Glycerolipid metabolism	Metabolism.Primary metabolism.Carbohydrate metabolism.Oligosaccharide metabolism.Glycan metabolism.Glycan catabolism	Metabolism.Primary metabolism.Lipid metabolism.Sphingolipid metabolism	-	-	-	-	Yes	18859	3.88714	1.08952e-182	32617.9	3.6455	2.95505e-155	38470.2	-0.0845941	0.554124	41400.9	-1.15877	2.27288e-29	31027.9	-0.691323	8.77185e-10	29782	0.264814	0.00594825
VIT_14s0083g00110	Allene oxide cyclase	Metabolism.Primary metabolism.Lipid metabolism.Fatty acid metabolism.Alpha-linolenic acid metabolism	Metabolism.Primary metabolism.Lipid metabolism.Fatty acid metabolism.Oxylipin biosynthesis	Signaling.Hormone Signaling.Jasmonate salicylate signaling.Jasmonate Signaling.Jasmonate metabolism.Jasmonate biosynthesis	-	-	-	-	-	Yes	2605.3	-2.99035	3.0637e-93	1870.81	-2.29008	6.42693e-25	321.187	-1.02298	1.75099e-05	430.662	-2.45811	2.01403e-66	164.608	-1.12475	3.97392e-08	146.114	0.112461	0.438663
VIT_18s0001g11630	Allene oxide synthase	Metabolism.Primary metabolism.Lipid metabolism.Fatty acid metabolism.Alpha-linolenic acid metabolism	Metabolism.Primary metabolism.Lipid metabolism.Fatty acid metabolism.Oxylipin biosynthesis	Signaling.Hormone Signaling.Jasmonate salicylate signaling.Jasmonate Signaling.Jasmonate metabolism	-	-	-	-	-	Yes	2845.52	0.398352	0.0498698	2849.94	0.567255	0.013872	2586.01	-0.458087	0.0062947	2791.11	-0.773212	5.0258e-10	2151.54	-0.197434	0.100059	2774.54	0.559794	0.00343044
VIT_14s0108g01560	Alpha-1,4 glucan phosphorylase, L isozyme, chloroplast precursor	Metabolism.Primary metabolism.Carbohydrate metabolism.Polysaccharide metabolism.Starch and sucrose metabolism.Starch biosynthesis catabolism.Starch catabolism	-	-	-	-	-	-	-	Yes	1099.34	1.35597	6.93563e-19	1136.45	0.645794	0.000271423	924.711	-1.75284	9.8618e-14	991.459	-1.36704	7.72767e-34	421.82	-0.348797	0.0757694	664.596	0.355625	0.000139659
VIT_05s0020g01530	Alpha-1,6-xylosyltransferase	Cellular process.Cellular component organization and biogenesis.Cell wall organization and biogenesis.Cell wall metabolism.Cell wall biosynthesis.Xyloglucan biosynthesis	-	-	-	-	-	-	-	Yes	1148.29	-1.06441	3.19933e-13	603.373	-0.47919	0.00394343	486.682	-0.740248	0.000129458	421.721	-0.890768	2.1104e-11	306.872	-0.773952	3.94273e-06	378.2	0.487805	0.00136887
VIT_14s0108g01020	Alpha-expansin 1 precursor	Signaling.Hormone Signaling.Auxin Signaling.Auxin-mediated Signaling pathway	Cellular process.Cell growth and death.Cell growth	-	-	-	-	-	-	Yes	1177.04	0.716104	0.191655	402.196	1.32713	0.0349849	618.655	-3.61941	6.66835e-09	304.847	-5.31764	5.24053e-69	40.8674	-0.670197	0.0633755	20.284	0.541151	0.025932
VIT_05s0062g00890	Alpha-glucan water dikinase isoform 3, Chloroplast	Transport overview.Accessory factors involved in transport.Auxiliary transport proteins.Phosphotransferase System Enzyme I	Metabolism.Primary metabolism.Carbohydrate metabolism.Polysaccharide metabolism.Starch and sucrose metabolism.Starch biosynthesis catabolism.Starch catabolism inhibitor	-	-	-	-	-	-	Yes	1487.43	1.12634	1.20168e-14	1424.13	1.01054	2.9151e-20	2222.25	0.184184	0.23544	2711.95	0.854797	2.55422e-35	2453.75	0.0688561	0.521091	3586.83	-0.135729	0.0539111
VIT_02s0033g01380	Alternative oxidase 1D	Signaling.Hormone Signaling.ABA Signaling.ABA-mediated Signaling pathway	Cellular process.Cellular homeostasis.Cell redox homeostasis	-	-	-	-	-	-	Yes	457.443	-1.37764	0.0106824	308.366	-1.55521	9.6704e-05	289.432	0.731053	0.000620134	119.691	-1.32731	3.14431e-15	244.659	-1.27003	4.0199e-10	136.172	1.36581	5.0869e-15
VIT_03s0038g02030	Amidase	Metabolism.Primary metabolism.Amino acid metabolism.Arginine and proline metabolism.Urea cycle	Metabolism.Primary metabolism.Amino acid metabolism.Aromatic amino acid metabolism.Phenylalanine metabolism.Phenylalanine biosynthesis	Signaling.Hormone Signaling.Auxin Signaling.Auxin metabolism	Transport overview.Primary Active Transporters.P-P-bond hydrolysis-driven transporters.Chloroplast Env Prot Translocase	Metabolism.Cellular metabolism.Nitrogen and sulfur metabolism.Nitrogen metabolism.Amine metabolism	-	-	-	Yes	111.503	3.54825	2.00837e-24	21.8886	0.72502	0.174884	92.8336	-6.76391	2.41272e-32	15.1035	-3.2686	1.60261e-07	0.18867	-0.0740341	0.520212	1.21078	-0.131575	0.276906
VIT_13s0067g02220	Amino acid permease	Transport overview.Electrochemical Potential-driven Transporters.Porters.Amino Acid/Auxin Permease	Transport overview.Macromolecule transport.Amino acid transport	-	-	-	-	-	-	Yes	1288.55	-1.71483	2.0243e-16	1156.09	0.0987119	0.60135	407.957	-0.523251	0.0215051	896.754	-1.24593	1.50931e-17	302.904	-0.443516	0.0544197	602.705	0.195199	0.0607623
VIT_07s0031g02340	Amino acid permease 2	Transport overview.Electrochemical Potential-driven Transporters.Porters.Amino Acid/Auxin Permease	Transport overview.Macromolecule transport.Amino acid transport	-	-	-	-	-	-	Yes	132.324	-1.06288	0.000103178	185.805	0.0891445	0.714865	36.9341	-2.38046	5.90365e-09	107.234	-3.90368	3.52632e-51	13.6772	0.14026	0.691029	12.8772	-0.022581	0.926584
VIT_12s0035g01190	AMP-dependent synthetase and ligase	Unclear	-	-	-	-	-	-	-	Yes	638.684	0.37293	0.0167544	482.136	0.35394	0.220507	807.684	0.361179	0.0386031	740.399	0.685566	3.80389e-08	833.982	-0.253753	0.0425725	1041.22	0.199906	0.040696
VIT_07s0005g02950	AN3 (ANGUSITFOLIA3)	Regulation overview.Regulation of gene expression.Regulation of transcription.Transcription factor.GIF family transcription factor	-	-	-	-	-	-	-	Yes	194.155	0.0841531	0.69648	199.763	-0.00858804	0.964567	122.248	-1.17339	0.000638842	149.59	-1.24577	8.17071e-13	87.6094	0.176874	0.515303	136.471	0.892856	5.62631e-08
VIT_14s0171g00410	Ankyrin repeat	Transport overview.Accessory factors involved in transport.Auxiliary transport proteins.Ankyrin	Diverse functions.Gene family with diverse functions.Ankyrin domain family	-	-	-	-	-	-	Yes	723.464	0.843623	1.2158e-08	572.337	1.13886	5.55992e-16	1451.22	0.969864	2.23612e-11	1357.38	1.26862	3.47129e-32	1749.4	-0.16598	0.155643	2404.84	0.464381	1.03805e-05
VIT_05s0165g00270	Ankyrin repeat protein family	Transport overview.Accessory factors involved in transport.Auxiliary transport proteins.Ankyrin	Diverse functions.Gene family with diverse functions.Ankyrin domain family	-	-	-	-	-	-	Yes	110.724	0.647761	0.0186768	97.7998	0.417206	0.257261	89.9604	-1.03111	0.00388488	82.0118	-1.288	1.95233e-07	49.8206	-0.642539	0.0319701	58.0637	0.355507	0.0632336
VIT_18s0001g05530	Annexin 1 (ANN1)	Transport overview.Channels and pores.a-Type channels.Annexin	Response to stimulus.Stress response.Abiotic stress response	Signaling.Signaling pathway.Calcium sensors and Signaling	-	-	-	-	-	Yes	5746.82	0.113412	0.395497	5225.53	-0.337105	0.0295699	3073.96	-1.97911	1.18256e-27	3245.88	-1.71542	8.33252e-47	1149.7	-0.679036	5.91389e-06	1730.11	0.217401	0.0263715
VIT_12s0055g00290	Anthocyanidin 3-O-glucosyltransferase	Metabolism.Secondary metabolism.Phenylpropanoid metabolism.Flavonoid metabolism.Flavonoid biosynthesis.Anthocyanin biosynthesis.Anthocyanin-glycoside biosynthesis	-	-	-	-	-	-	-	Yes	447.515	-0.537796	0.0278766	596.346	1.27913	4.33858e-10	203.848	-1.37653	1.65858e-07	484.696	-2.80684	1.15348e-81	100.524	-0.649706	0.0030947	168.411	0.701685	3.06526e-06
VIT_09s0018g01190	Anthranilate N-benzoyltransferase	Metabolism.Primary metabolism.Amino acid metabolism.Aromatic amino acid metabolism.Aromatic amino acid biosynthesis	Metabolism.Cellular metabolism.Phytoalexin metabolism.Phytoalexin biosynthesis	Metabolism.Secondary metabolism.Aromatic compound metabolism.Aromatic compound biosynthesis	-	-	-	-	-	Yes	479.2	-2.10481	2.60408e-17	150.637	-0.827864	0.00143367	188.765	0.543739	0.0286081	132.906	0.288945	0.141922	265.473	0.439485	0.0281089	195.396	0.606331	2.88647e-05
VIT_08s0007g01810	ANTR2 (anion transporter 2	Transport overview.Electrochemical Potential-driven Transporters.Porters.Major Facilitator Superfamily.Anion:Cation Symporter	Transport overview.Ion transport.Anion transport.Phosphate transport	-	-	-	-	-	-	Yes	4.68213	0.949468	0.345493	8.38351	0.498768	0.4609	53.1396	3.18159	2.26474e-11	120.924	4.34319	2.2529e-46	117.908	0.709661	0.00169393	207.466	-0.564317	0.00237458
VIT_07s0005g00820	AP2-like ethylene-responsive transcription factor	Signaling.Hormone Signaling.Ethylene Signaling.Ethylene-mediated Signaling pathway	Regulation overview.Regulation of gene expression.Regulation of transcription.Transcription factor.AP2 family transcription factor.ERF subfamily transcription factor	-	-	-	-	-	-	Yes	1591.83	-0.348588	0.104093	2223.68	2.14056	5.68348e-25	1368.56	0.173047	NA	2308.39	-1.70649	2.70459e-33	1225.67	-0.558671	0.000439242	1074.34	-0.228943	0.0289008
VIT_01s0026g02490	Apyrase	Metabolism.Primary metabolism.Nucleobase, nucleoside, nucleotide, nucleic acid metabolism.Nucleotide metabolism.Purine metabolism	Metabolism.Primary metabolism.Nucleobase, nucleoside, nucleotide, nucleic acid metabolism.Nucleotide metabolism.Pyrimidine metabolism	-	-	-	-	-	-	Yes	1570.9	0.924051	2.37697e-06	2445.94	0.851421	2.49714e-07	2931.66	0.780373	5.51947e-10	3488.1	0.226471	0.00326497	3408.23	-0.16913	0.109656	3765.28	-0.225197	0.0030518
VIT_05s0094g01630	Apyrase (APY1)	Metabolism.Primary metabolism.Nucleobase, nucleoside, nucleotide, nucleic acid metabolism.Nucleotide metabolism.Purine metabolism	Metabolism.Primary metabolism.Nucleobase, nucleoside, nucleotide, nucleic acid metabolism.Nucleotide metabolism.Pyrimidine metabolism	-	-	-	-	-	-	Yes	904.923	0.518594	9.01668e-05	887.396	0.451041	0.00326415	873.238	-0.413066	0.00745566	940.283	-0.38783	1.666e-06	802.658	0.046159	0.716084	927.2	0.197976	0.0153307
VIT_08s0040g01890	Aquaporin PIP2;4	Transport overview.Channels and pores.a-Type channels.Major Intrinsic Protein	Transport overview.Water transport.Aquaporins.PIP	-	-	-	-	-	-	Yes	7555.16	4.23267	5.07887e-215	6646.3	3.07683	1.38499e-71	8038.53	-2.42579	NA	6042.82	-3.94232	8.03891e-131	1785.3	-0.987858	0.00407074	1511.19	1.33071	4.36922e-11
VIT_06s0004g02850	Aquaporin PIP2B	Transport overview.Channels and pores.a-Type channels.Major Intrinsic Protein	Transport overview.Water transport.Aquaporins.PIP	-	-	-	-	-	-	Yes	1454.5	0.122913	0.797758	674.311	1.15409	0.000410308	609.756	-4.34292	9.18752e-76	496.253	-4.13541	1.82944e-32	74.9463	0.266567	0.29964	61.5571	0.394732	0.0787723
VIT_13s0019g00330	Aquaporin TIP1;3	Transport overview.Channels and pores.a-Type channels.Major Intrinsic Protein	Transport overview.Water transport.Aquaporins.TIP	-	-	-	-	-	-	Yes	5058.97	3.55109	8.57097e-77	5523.28	2.56525	2.84579e-19	4424.71	-3.04598	NA	4672.6	-5.16535	1.49102e-27	250.15	-0.983364	0.00724066	276.219	0.313916	0.179688
VIT_00s0404g00040	ARF GTPase activator, ARF-GAP Domain 5	Transport overview.Macromolecule transport.Protein transport.Protein coat	Signaling.Signaling pathway.G-protein signaling pathway	-	-	-	-	-	-	Yes	223.165	1.23653	2.36751e-05	932.771	1.12655	0.000203413	464.929	0.799878	0.000308145	1014.94	-0.82081	1.37359e-12	519.571	-0.300731	0.0703601	729.658	-0.235175	0.0400617
VIT_15s0046g00050	Arginine/serine-rich splicing factor RSP31 (RSP31)	Metabolism.Primary metabolism.Nucleobase, nucleoside, nucleotide, nucleic acid metabolism.Nucleic acid metabolism.RNA metabolism.RNA processing.mRNA processing.mRNA splicing	-	-	-	-	-	-	-	Yes	20.8447	-0.774609	0.13545	27.92	0.372003	0.284399	57.9553	2.54904	1.13758e-11	65.2062	1.5256	7.88765e-12	99.0448	0.241373	0.241762	118.818	0.374051	0.0247206
VIT_06s0061g01040	Argonaute protein	Regulation overview.Regulation of gene expression.Gene silencing.Posttranscriptional gene silencing by RNA.mRNA cleavage involved in gene silencing by miRNA	-	-	-	-	-	-	-	Yes	1626.56	-1.55851	6.76726e-21	1362.2	-1.76573	1.65767e-32	646.853	-0.173559	0.317309	647.879	-0.269725	0.0285588	572.679	-0.282407	0.0221566	615.707	-0.0615005	0.627844
VIT_05s0094g01530	ARL (ARGOS)	Metabolism.Primary metabolism.Protein metabolism and modification.Protein folding.Chaperone-mediated protein folding.HSP-mediated protein folding.HSP-mediated protein folding co-chaperone	Cellular process.Cell growth and death.Cell growth	-	-	-	-	-	-	Yes	2979.28	-1.5339	NA	2373.8	-0.569323	4.76647e-06	859.05	-1.16147	9.33735e-16	1364.73	-1.69466	7.59707e-68	470.965	-0.695012	1.24847e-06	700.685	0.0604271	0.558302
VIT_17s0000g09090	Armadillo/beta-catenin repeat	Unknown	-	-	-	-	-	-	-	Yes	420.842	0.726203	7.40941e-05	328.218	-0.16629	0.352699	622.547	0.429846	0.0139008	438.275	0.714767	1.13039e-06	595.84	-0.549756	8.05027e-05	687.553	0.474858	9.55493e-05
VIT_17s0000g08080	Armadillo/beta-catenin repeat protein / U-box domain-containing protein	Unknown	-	-	-	-	-	-	-	Yes	808.8	0.511672	0.0212114	332.231	2.24626	0.00181034	626.753	-1.04114	0.000616863	430.277	-0.84958	0.0387334	299.686	-1.33665	9.79665e-09	428.185	0.496477	0.0391868
VIT_13s0067g03070	ARR17 typeA	Signaling.Hormone Signaling.Cytokinin Signaling.Cytokinin-mediated Signaling pathway	Regulation overview.Regulation of gene expression.Regulation of transcription.Transcription factor.Orphans Response reg family transcription factor	-	-	-	-	-	-	Yes	391.81	1.21433	4.98107e-06	560.92	1.82075	1.14037e-09	406.658	-0.824138	0.00304377	523.91	-2.24441	3.17661e-77	228.334	-1.05344	8.47276e-07	234.288	0.519475	8.25203e-05
VIT_18s0001g02420	Aspartic proteinase Asp1 precursor	Metabolism.Primary metabolism.Protein metabolism and modification.Proteolysis.Peptidase-mediated proteolysis	-	-	-	-	-	-	-	Yes	656.389	-0.212483	0.374811	574.331	-0.433506	0.0269695	427.916	-0.685944	0.00323227	329.902	-2.01893	1.10326e-29	259.343	-0.959328	9.46388e-06	212.623	0.980501	5.10571e-08
VIT_00s1206g00010	Aspartic proteinase nepenthesin-1 precursor	Metabolism.Primary metabolism.Protein metabolism and modification.Proteolysis.Peptidase-mediated proteolysis	-	-	-	-	-	-	-	Yes	246.593	-2.27359	3.09858e-18	180.59	-2.07815	5.26517e-12	74.5896	0.210108	0.510879	85.2427	0.247645	0.250966	99.5724	0.493358	0.0175735	108.093	0.229614	0.230805
VIT_19s0090g01350	Aspartyl protease	Metabolism.Primary metabolism.Protein metabolism and modification.Proteolysis.Peptidase-mediated proteolysis	-	-	-	-	-	-	-	Yes	1992.34	4.24275	1.18747e-94	3414.74	3.34075	3.52886e-65	26559.6	3.22983	1.4745e-86	24648.8	2.86282	5.45878e-147	39862.6	-0.181926	0.115424	45265.1	-0.0788591	0.319259
VIT_07s0005g03140	Aspartyl protease	Metabolism.Primary metabolism.Protein metabolism and modification.Proteolysis.Peptidase-mediated proteolysis	-	-	-	-	-	-	-	Yes	9.04493	2.67674	0.00226171	8.78125	1.42068	0.0432518	10.4197	-1.40153	0.0315285	8.99951	-1.3821	0.0119003	4.83665	-0.0956487	0.788031	5.616	0.140715	0.536049
VIT_00s0434g00090	Aspartyl protease	Metabolism.Primary metabolism.Protein metabolism and modification.Proteolysis.Peptidase-mediated proteolysis	-	-	-	-	-	-	-	Yes	125.609	0.6217	0.0684762	258.743	0.842301	5.34959e-05	108.28	-0.842314	0.00289635	187.425	-3.24655	2.43422e-64	59.6137	-1.03013	9.9103e-05	58.9151	0.943074	5.36308e-06
VIT_04s0023g00730	Aspartyl protease family	Metabolism.Primary metabolism.Protein metabolism and modification.Proteolysis.Peptidase-mediated proteolysis	-	-	-	-	-	-	-	Yes	2195.46	0.857654	1.13589e-07	3757.15	0.829331	3.07007e-06	2208.68	-0.612388	0.000703594	3349.68	-1.46175	1.96771e-67	1651.51	-0.353889	0.0303449	2041.25	0.215057	0.0245432
VIT_17s0000g00730	ATP binding / DNA binding	Unknown	-	-	-	-	-	-	-	Yes	190.669	0.804608	0.0288587	169.455	0.894105	8.66187e-05	251.534	0.102708	0.748478	200.461	-0.352309	0.0224271	251.251	-0.151526	0.395007	165.863	-0.408703	0.00594776
VIT_07s0005g01090	ATP binding protein	Unknown	-	-	-	-	-	-	-	Yes	19.4523	0.573795	0.274617	38.3844	2.08833	1.59648e-08	64.3266	1.88384	5.57919e-07	78.9776	0.645091	0.00211481	74.7708	-0.665685	0.00902147	124.509	0.484667	0.0037451
VIT_06s0004g06700	ATP-dependent Clp protease ClpB protein	Transport overview.Incompletely characterized transport systems.Recognized transporters of unknown biochemical mechanism.Type VI Symbiosis/Virulence Sec Ptw	-	-	-	-	-	-	-	Yes	1114.98	1.01161	6.72634e-08	1825.12	1.55816	1.82716e-30	2623.46	1.16988	3.40931e-14	3115.57	0.380229	9.36334e-07	3408.29	-0.0461164	0.64335	4028.75	0.212566	0.00660333
VIT_09s0002g05710	ATP:ADP antiporter	Transport overview.Electrochemical Potential-driven Transporters.Porters.ATP:ADP Antiporter	Transport overview.Macromolecule transport.Nucleotide transport	-	-	-	-	-	-	Yes	1301.49	0.961435	8.66375e-12	2217.56	0.869761	0.00416568	4294.96	1.79837	4.47894e-36	6053.93	1.63883	1.46575e-68	7567.61	0.521048	0.000113121	9427.87	-0.130287	0.150434
VIT_19s0138g00140	ATSYTE/NTMC2T6.1/NTMC2TYPE6.1/SYTE	Transport overview.Incompletely characterized transport systems.Recognized transporters of unknown biochemical mechanism.Unconventional Protein Secretion System	-	-	-	-	-	-	-	Yes	2764.66	1.37019	9.27266e-11	5354.77	0.870882	1.09025e-05	2576.54	-1.35022	9.72023e-12	4087.7	-2.67697	3.7823e-191	1165.06	-1.11663	3.13241e-12	1466.1	0.623406	7.18476e-10
VIT_13s0067g00330	AUX1 auxin influx carrier protein	Signaling.Hormone Signaling.Auxin Signaling.Auxin transport	Transport overview.Electrochemical Potential-driven Transporters.Porters.Amino Acid/Auxin Permease	-	-	-	-	-	-	Yes	185.486	1.02753	0.00035135	85.1202	0.277292	0.408009	303.756	0.436391	0.0216356	222.867	1.81861	4.70639e-39	300.371	-0.439494	0.00714363	450.519	0.540478	1.19221e-05
VIT_17s0000g00320	Auxin response factor 2	Signaling.Hormone Signaling.Auxin Signaling.Auxin-mediated Signaling pathway	Regulation overview.Regulation of gene expression.Regulation of transcription.Transcription factor.ARF family transcription factor	-	-	-	-	-	-	Yes	2082.75	0.0783659	0.587392	2205.47	0.132085	0.254249	2486.79	0.484807	0.00454964	2763.15	0.346241	3.86124e-05	3105.82	0.201528	0.145085	3567.62	0.239459	0.000416543
VIT_06s0004g03130	Auxin response factor 4	Signaling.Hormone Signaling.Auxin Signaling.Auxin-mediated Signaling pathway	Regulation overview.Regulation of gene expression.Regulation of transcription.Transcription factor.ARF family transcription factor	-	-	-	-	-	-	Yes	541.644	-2.8023	1.38852e-54	382.494	-2.9855	2.20266e-34	59.5486	-1.89681	2.11779e-07	64.0765	-1.74153	1.02532e-11	21.6656	-0.563415	0.0918391	31.8557	0.0470088	0.839048
VIT_04s0079g00160	Auxin response factor 8	Signaling.Hormone Signaling.Auxin Signaling.Auxin-mediated Signaling pathway	Regulation overview.Regulation of gene expression.Regulation of transcription.Transcription factor.ARF family transcription factor	-	-	-	-	-	-	Yes	85.5766	0.0677944	0.830662	94.8472	-0.236206	0.482231	56.6702	-0.984878	0.00537074	71.4469	-0.90516	4.08348e-06	38.4753	-0.139454	0.6181	59.7932	0.286864	0.162402
VIT_11s0016g01190	Auxin-independent growth promoter	Unknown	-	-	-	-	-	-	-	Yes	2210.95	-0.647083	0.00120802	2042.76	-0.450711	3.10883e-05	1093.08	-0.918507	1.75609e-06	1267.51	-1.50106	1.29989e-78	618.307	-0.938488	4.11375e-09	918.739	0.707768	2.82229e-08
VIT_06s0004g04150	Auxin-regulated protein	Signaling.Hormone Signaling.Auxin Signaling.Auxin-mediated Signaling pathway	-	-	-	-	-	-	-	Yes	190.274	-0.133537	0.591086	212.161	0.691657	0.0102044	120.845	-0.862761	0.00210001	153.239	-2.88073	1.95864e-50	68.0337	-0.930969	0.000239466	50.6233	0.513779	0.0267471
VIT_05s0062g00850	Auxin-responsive protein	Signaling.Hormone Signaling.Auxin Signaling.Auxin-mediated Signaling pathway	-	-	-	-	-	-	-	Yes	2573.5	0.809422	1.08609e-10	2747.75	1.02682	1.10458e-09	3079.7	-0.111239	NA	2910.46	-0.840499	2.2851e-12	2305.09	-0.923634	6.51418e-08	2631.71	0.476368	0.00014788
VIT_12s0057g00420	Auxin-responsive protein AIR12	Signaling.Hormone Signaling.Auxin Signaling.Auxin-mediated Signaling pathway	-	-	-	-	-	-	-	Yes	2590.52	-1.69903	1.23515e-18	1548	-0.461247	0.0189003	893.677	-0.322846	0.0967356	916.262	-1.7023	1.35815e-08	552.444	-1.43883	1.22305e-10	657.206	0.646861	0.0069063
VIT_11s0016g03540	Auxin-responsive protein IAA27	Signaling.Hormone Signaling.Auxin Signaling.Auxin-mediated Signaling pathway	Regulation overview.Regulation of gene expression.Regulation of transcription.Transcription factor.AUXIAA family transcription factor	-	-	-	-	-	-	Yes	665.596	-2.98307	9.87945e-38	339.125	-2.06139	3.65346e-08	125.26	0.144983	0.572132	113.35	-0.800088	0.00891808	116.445	-0.398645	0.0473052	101.846	0.413835	0.0126265
VIT_15s0048g00530	Auxin-responsive SAUR11	Signaling.Hormone Signaling.Auxin Signaling.Auxin-mediated Signaling pathway	Signaling.Hormone Signaling.Auxin Signaling.Auxin responsive	-	-	-	-	-	-	Yes	484.113	-2.39429	4.57419e-17	156.984	-0.875819	0.000224169	187.361	0.870831	0.00103185	142.963	0.416481	0.0738042	236.441	0.00682167	0.975075	169.859	-0.0788769	0.668235
VIT_05s0049g02240	AWPM-19	Signaling.Hormone Signaling.ABA Signaling.ABA-mediated Signaling pathway	-	-	-	-	-	-	-	Yes	271.331	4.92204	1.46604e-47	710.343	4.53414	1.7511e-41	1412.62	1.66262	6.33056e-16	1659.71	0.660479	0.000726767	2223.11	0.279145	0.0437603	2089.96	-0.132024	0.292129
VIT_14s0083g01140	B12D	Unclear	-	-	-	-	-	-	-	Yes	420.651	2.87527	9.10858e-21	948.459	2.98357	3.32322e-29	1057.34	0.562762	0.011093	1482.04	-0.256979	0.168947	1353.66	0.217382	0.103738	1421.88	-0.0439451	0.648232
VIT_00s1353g00010	BAM1 (big apical meristem 1)	Development.Reproductive development.Flower development	Signaling.Signaling pathway.Protein kinase	-	-	-	-	-	-	Yes	1525.47	-0.838549	1.20204e-06	753.476	-0.672587	4.10595e-05	651.72	-1.08638	5.03206e-07	495.534	-0.833866	1.49821e-07	357.002	-0.766117	8.81905e-05	475.078	0.592043	0.000126507
VIT_00s0274g00070	Basic helix-loop-helix (bHLH) family	Regulation overview.Regulation of gene expression.Regulation of transcription.Transcription factor.bHLH family transcription factor	-	-	-	-	-	-	-	Yes	23.226	-2.58172	1.63525e-05	24.0499	-0.931052	0.00969356	10.0292	1.10469	0.10821	17.354	-0.09885	0.778921	18.0688	0.415362	0.247101	18.5763	0.0668165	0.780283
VIT_11s0052g00100	Basic helix-loop-helix (bHLH) family	Regulation overview.Regulation of gene expression.Regulation of transcription.Transcription factor.bHLH family transcription factor	-	-	-	-	-	-	-	Yes	1291.06	-3.38322	1.61608e-73	1411.08	-2.17509	3.22605e-21	217.715	0.453605	0.0494632	371.907	-1.87806	8.29664e-26	172.178	-1.28311	5.12343e-09	209.922	0.585604	0.000108148
VIT_12s0028g03550	Basic helix-loop-helix (bHLH) family	Regulation overview.Regulation of gene expression.Regulation of transcription.Transcription factor.bHLH family transcription factor	-	-	-	-	-	-	-	Yes	330.246	-2.77377	5.96636e-19	270.707	-1.69254	2.25528e-10	41.8121	-1.26324	0.000854867	72.9984	-5.79532	2.29852e-33	13.5585	-2.25087	1.07297e-09	13.505	1.20671	3.29868e-07
VIT_03s0038g04450	Basic leucine-zipper 11 GBF6	Regulation overview.Regulation of gene expression.Regulation of transcription.Transcription factor.bZIP family transcription factor	-	-	-	-	-	-	-	Yes	1237.1	0.641424	0.0010734	1221.75	0.26074	0.193692	951.783	-1.24833	8.38247e-09	1005.92	-1.18052	2.38662e-27	468.638	-0.882579	9.48763e-05	732.687	0.326148	0.00273419
VIT_01s0011g05180	Bet v I allergen	Response to stimulus.Stress response.Biotic stress response	-	-	-	-	-	-	-	Yes	1117.94	1.83376	2.04257e-43	2292.89	2.50126	2.56287e-48	821.55	-3.54235	2.66706e-51	1913.19	-5.84292	1.05095e-74	110.049	-1.00864	4.72566e-05	70.3097	0.280623	0.237158
VIT_07s0005g00390	Beta Glucosidase 11	Metabolism.Primary metabolism.Carbohydrate metabolism.Oligosaccharide metabolism.Glycan metabolism.Glycan catabolism	-	-	-	-	-	-	-	Yes	797.804	3.91688	4.97466e-75	920.34	2.09424	3.42378e-28	846.98	-2.49497	2.26338e-21	887.627	-2.20149	3.21297e-97	247.686	-0.457667	0.0524582	360.385	0.190209	0.117988
VIT_14s0108g00890	Beta-1,3-galactosyltransferase	Metabolism.Primary metabolism.Lipid metabolism.Sphingolipid metabolism.Glycosphingolipid metabolism.Glycosphingolipid biosynthesis	Metabolism.Primary metabolism.Carbohydrate metabolism.Oligosaccharide metabolism	-	-	-	-	-	-	Yes	246.451	0.509357	0.140321	520.234	0.805054	0.000450668	728.287	1.83299	4.72375e-16	950.076	0.842994	4.49464e-07	1056.25	0.00910952	0.957926	1485.38	0.379797	0.000658051
VIT_08s0007g06040	Beta-1,3-glucanase	Metabolism.Primary metabolism.Carbohydrate metabolism.Polysaccharide metabolism.Beta-1,3 glucan metabolism.Beta-1,3 glucan catabolism	-	-	-	-	-	-	-	Yes	3789.62	1.94344	1.50964e-36	3008.22	3.17574	7.27745e-67	8244.2	0.57705	7.51178e-05	9795.07	1.47065	4.15752e-26	8476.68	-0.420835	NA	15023.9	-0.0792357	0.550114
VIT_01s0011g05500	Beta-1,3-glucanase	Metabolism.Primary metabolism.Carbohydrate metabolism.Polysaccharide metabolism.Beta-1,3 glucan metabolism.Beta-1,3 glucan catabolism	-	-	-	-	-	-	-	Yes	94.5862	-0.533985	0.0671887	67.4572	-0.684799	0.0405588	140.967	1.40469	2.52749e-07	146.698	2.06635	2.54486e-39	186.13	-0.106998	0.571111	264.696	0.134081	0.272711
VIT_05s0077g01150	Beta-1,3-glucanase	Metabolism.Primary metabolism.Carbohydrate metabolism.Polysaccharide metabolism.Beta-1,3 glucan metabolism.Beta-1,3 glucan catabolism	-	-	-	-	-	-	-	Yes	37.8774	-0.754394	0.25529	151.36	-0.138042	0.852666	134.4	2.14488	0.00205701	307.005	1.47299	0.00269942	193.186	-0.147697	0.69013	384.275	-0.238885	0.252506
VIT_02s0025g00240	Beta-carotene hydroxylase	Metabolism.Secondary metabolism.Terpenoid metabolism.Tetraterpenoid metabolism.Tetraterpenoid biosynthesis.Carotenoid biosynthesis	-	-	-	-	-	-	-	Yes	116.783	1.49771	2.1128e-07	290.219	-1.12357	0.0843901	98.2861	-1.85636	1.5837e-06	108.1	-2.54539	7.52604e-17	29.5774	-1.25297	0.000233129	57.3655	1.01534	9.11399e-06
VIT_01s0011g00760	Beta-glucosidase	Metabolism.Cellular metabolism.Amino acid derivative metabolism.Cyanoamino acid metabolism	Metabolism.Primary metabolism.Carbohydrate metabolism.Polysaccharide metabolism.Starch and sucrose metabolism	Metabolism.Secondary metabolism.Terpenoid metabolism.Monoterpenoid metabolism.Monoterpenoid biosynthesis	Cellular process.Cellular component organization and biogenesis.Cell wall organization and biogenesis.Cell wall metabolism.Cell wall modification.Beta-glucoside modification	-	-	-	-	Yes	291.466	5.8356	1.2256e-79	677.439	4.30035	1.07081e-138	595.477	-0.257244	0.194694	993.235	-0.651046	1.85396e-09	671.495	0.433591	0.00954989	808.519	-0.065464	0.594478
VIT_04s0008g02250	Beta-ketoacyl-CoA synthase	Metabolism.Primary metabolism.Lipid metabolism.Fatty acid metabolism.Fatty acid biosynthesis	-	-	-	-	-	-	-	Yes	576.493	-0.967086	0.000665268	334.83	-1.8734	1.40681e-11	400.149	0.373572	0.162387	325.409	1.55905	2.03138e-09	482.003	0.161735	0.412796	444.08	-0.401732	0.0847193
VIT_13s0067g03890	Beta-ketoacyl-CoA synthase	Metabolism.Primary metabolism.Lipid metabolism.Fatty acid metabolism.Fatty acid biosynthesis	-	-	-	-	-	-	-	Yes	260.376	-1.73615	1.66792e-15	362.882	-1.78847	4.07941e-13	81.4931	-0.486604	0.260336	143.799	-0.823429	0.00551184	75.5924	0.140325	0.643414	81.0498	-0.541914	0.0247858
VIT_11s0016g00280	Bifunctional lysine-ketoglutarate reductase/saccharopine dehydrogenase	Metabolism.Primary metabolism.Amino acid metabolism.Lysine metabolism.Lysine biosynthesis	-	-	-	-	-	-	-	Yes	1214.19	0.65199	6.46372e-07	1598.26	0.413568	0.00649873	886.924	-1.47333	1.60922e-19	1316.79	-1.37395	1.25437e-27	494.206	-0.184837	0.246947	846.009	0.242783	0.0290954
VIT_01s0011g03670	Bifunctional nuclease	Metabolism.Primary metabolism.Nucleobase, nucleoside, nucleotide, nucleic acid metabolism.Nucleic acid metabolism.DNA metabolism.DNA catabolism	-	-	-	-	-	-	-	Yes	387.82	4.88598	1.1257e-98	1320.9	4.51308	1.17814e-48	5305.73	3.21589	1.35288e-65	6740.98	2.20943	9.82842e-68	7618.96	-0.312446	0.0317347	12106.4	0.0656765	0.419303
VIT_01s0026g01020	Binding	Unknown	-	-	-	-	-	-	-	Yes	591.666	3.73126	1.08466e-104	1151.57	3.69191	6.36178e-92	850.658	-1.05281	1.7722e-12	1536.55	-0.943643	2.22244e-13	588.822	-0.0871892	0.538205	902.096	-0.83772	5.62238e-17
VIT_14s0171g00100	Blue (type 1) copper domain	Unclassified	-	-	-	-	-	-	-	Yes	33.7582	-2.13249	NA	23.9921	-2.45989	NA	707.653	6.6722	1.86676e-70	573.648	7.42272	6.12494e-154	1040.77	-0.411234	0.0541673	1037.26	-0.585067	6.8027e-08
VIT_18s0122g01340	BTB/POZ domain-containing protein	Regulation overview.Regulation of gene expression.Regulation of transcription.Transcription factor.TRAF	Metabolism.Primary metabolism.Protein metabolism and modification.Proteolysis.cytoplasmic and nuclear protein degradation.Ubiquitin-mediated proteolysis	-	-	-	-	-	-	Yes	698.548	3.07912	1.61209e-64	1177.76	2.66697	3.43436e-48	976.103	-0.945603	NA	1573.93	-0.72175	3.96828e-11	720.53	-0.0110516	NA	1257.94	-0.0269893	0.790136
VIT_11s0016g05270	Bundle-sheath defective protein 2	Metabolism.Primary metabolism.Protein metabolism and modification.Protein folding.Chaperone-mediated protein folding	-	-	-	-	-	-	-	Yes	236.718	-1.63614	2.0358e-12	234.081	-1.47218	1.2404e-13	67.1534	-0.962762	0.00205838	110.501	-0.789602	1.02295e-06	44.6617	-0.238089	0.387166	75.5122	-0.423546	0.0175212
VIT_02s0025g04350	C2 domain protein	Signaling.Signaling pathway.Protein kinase	-	-	-	-	-	-	-	Yes	1084.58	0.580739	0.000756525	1907.93	0.398495	0.000257684	825.718	-1.2122	3.60089e-10	1351.6	-2.35226	3.3382e-130	458.886	-0.556798	0.0001514	540.188	0.392355	0.000772552
VIT_01s0010g01430	C2 domain-containing protein	Signaling.Signaling pathway.Protein kinase	-	-	-	-	-	-	-	Yes	1387.96	1.08383	1.94709e-09	1962.23	0.262631	0.165321	1633.15	-0.372567	0.00459953	1651.55	-1.08112	1.65972e-14	1182.78	-0.759846	2.1918e-09	1326.44	0.466475	1.49215e-05
VIT_16s0050g00850	C2 domain-containing protein	Signaling.Signaling pathway.Protein kinase	-	-	-	-	-	-	-	Yes	2786.58	0.192637	0.175649	2293.2	0.0591493	0.795101	2046.76	-0.850677	9.66225e-08	1676.65	-1.48867	2.36149e-20	1485.45	-0.175148	0.360564	970.907	0.106831	0.487097
VIT_00s0229g00050	C2H2 zinc-finger protein ZPT3-3	Regulation overview.Regulation of gene expression.Regulation of transcription.Transcription factor.C2H2 family transcription factor	-	-	-	-	-	-	-	Yes	171.684	-0.803401	0.00377234	217.308	0.222103	0.286133	207.421	1.28343	2.31145e-08	307.218	0.582704	3.30527e-06	255.325	-0.257487	0.118356	356.123	-0.345179	0.00162798
VIT_16s0098g00850	Caffeic acid O-methyltransferase	Metabolism.Secondary metabolism.Phenylpropanoid metabolism.Phenylpropanoid biosynthesis	-	-	-	-	-	-	-	Yes	1820.19	0.973283	2.36823e-13	2093.26	0.307641	0.178218	1194.7	-2.58464	1.1727e-49	1400.28	-2.68255	8.50461e-143	415.874	0.0992354	0.561775	425.088	0.175789	0.105378
VIT_04s0008g00960	Calcineurin B protein 10	Signaling.Signaling pathway.Calcium sensors and Signaling	-	-	-	-	-	-	-	Yes	108.219	-1.03423	0.00300754	86.7284	-1.00326	0.0173192	32.3559	-1.98543	1.57384e-05	57.6059	-0.266709	0.318826	17.2587	0.395818	0.266956	42.6083	-0.843026	0.000125248
VIT_17s0000g09480	Calcineurin phosphoesterase	Unclassified	-	-	-	-	-	-	-	Yes	587.995	0.175281	0.340985	547.466	1.94366	6.67966e-12	461.558	-0.62252	0.00246857	579.329	-1.50572	4.79892e-32	293.869	-0.897591	3.07671e-07	392.47	0.533989	0.000273855
VIT_15s0048g02260	Calcium-binding EF hand	Unknown	-	-	-	-	-	-	-	Yes	701.554	0.5918	0.0135695	1120.39	1.80552	4.42151e-13	713.038	-0.337025	0.236991	1103.89	-1.82098	1.69346e-59	487.78	-0.982671	3.0298e-07	605.099	0.432067	0.00131294
VIT_03s0038g01380	Calcium-binding EF hand	Unknown	-	-	-	-	-	-	-	Yes	1813.06	3.12492	1.87072e-113	3316.56	2.57278	1.40674e-17	2736.9	-0.725559	5.66051e-05	4316.62	-0.811636	1.65422e-11	2409.35	0.221914	0.128447	3369.97	0.0245748	0.836171
VIT_01s0026g02590	Calcium-binding protein CML	Response to stimulus.Stress response.Biotic stress response.Plant-pathogen interaction	-	-	-	-	-	-	-	Yes	17.7516	-2.09369	0.00298846	19.9408	-3.47845	4.02083e-10	11.0349	1.33916	0.0308338	6.06723	1.33061	0.0344964	21.75	0.579912	0.0870992	8.60147	-0.134722	0.572912
VIT_06s0080g00450	Calcium-binding protein CML	Response to stimulus.Stress response.Biotic stress response.Plant-pathogen interaction	-	-	-	-	-	-	-	Yes	1636.91	-0.876036	0.000651677	1583.3	0.0441076	0.850476	799.696	-0.601333	7.80831e-05	1034.63	-2.22053	2.4475e-82	511.088	-0.917752	2.5779e-07	469.213	0.520924	3.90373e-05
VIT_14s0060g01470	Calmodulin-binding protein	Signaling.Signaling pathway.Calcium sensors and Signaling	Response to stimulus.Stress response.Biotic stress response.Plant-pathogen interaction	-	-	-	-	-	-	Yes	1896.44	-0.583463	0.0156512	1256.17	-0.0864794	0.723071	866.551	-1.30369	1.2441e-16	758.1	-2.56842	9.0561e-48	337.052	-2.07726	1.05047e-27	382	1.14776	2.12999e-11
VIT_05s0020g03980	Calmodulin-binding region IQD19	Signaling.Signaling pathway.Calcium sensors and Signaling	-	-	-	-	-	-	-	Yes	415.568	0.342164	0.204064	444.3	1.35484	1.13777e-06	208.608	-2.95255	9.3847e-21	344.417	-3.75646	2.30036e-94	42.9217	-0.567782	0.0591581	56.4011	0.322161	0.0900448
VIT_06s0004g00940	Carbamoyl-phosphate synthase, large subunit	Metabolism.Primary metabolism.Nucleobase, nucleoside, nucleotide, nucleic acid metabolism.Nucleotide metabolism.Pyrimidine metabolism	Metabolism.Primary metabolism.Amino acid metabolism.Glutamate metabolism	Metabolism.Primary metabolism.Amino acid metabolism.Glutamine metabolism	-	-	-	-	-	Yes	157.846	-0.619194	0.0170161	151.765	-0.278648	0.25423	74.212	-1.10298	0.000151836	118.655	-0.707844	1.38811e-06	65.6342	0.570884	0.0146145	82.3757	-0.506286	0.00286037
VIT_08s0040g00490	Caspase	Metabolism.Primary metabolism.Protein metabolism and modification.Proteolysis.Peptidase-mediated proteolysis	-	-	-	-	-	-	-	Yes	94.1657	-2.87913	NA	47.0972	-1.40893	NA	8.33603	2.0627	0.00351214	9.14062	2.21586	0.000438345	12.2605	-0.129193	0.723874	12.1964	-0.618664	0.0114142
VIT_00s0698g00010	Catalase	Metabolism.Cellular metabolism.Methane metabolism	Cellular process.Cellular component organization and biogenesis.Organelle organization and biogenesis.Peroxisome organization and biogenesis	Metabolism.Primary metabolism.Protein metabolism and modification.Proteolysis.Peptidase-mediated proteolysis	-	-	-	-	-	Yes	1895.09	-0.16397	0.275722	1543.28	-1.07315	2.42958e-06	883.87	-2.0438	1.66865e-12	706.579	-1.82483	2.52335e-33	271.282	-1.14956	3.30471e-06	357.999	0.224993	0.167366
VIT_04s0044g00020	Catalase [Vitis vinifera]	Metabolism.Cellular metabolism.Methane metabolism	Cellular process.Cellular component organization and biogenesis.Organelle organization and biogenesis.Peroxisome organization and biogenesis	Response to stimulus.Stress response.Abiotic stress response.Oxidative stress response	-	-	-	-	-	Yes	3279.84	0.392585	0.00601933	3037.36	-0.558369	0.00424367	1764.91	-2.40768	5.9728e-08	1573.43	-2.50123	1.33359e-106	431.975	-0.936298	3.59105e-05	550.216	0.270732	0.0215175
VIT_18s0041g00090	Cation efflux MTP11	Transport overview.Electrochemical Potential-driven Transporters.Porters.Cation Diffusion Facilitator	Transport overview.Ion transport.Cation transport.Heavy metal ion transport	-	-	-	-	-	-	Yes	93.5269	0.177191	0.623138	139.88	-0.108727	0.612285	43.4468	-2.82596	3.08055e-08	86.1513	-2.30804	7.78206e-30	15.6787	0.582828	0.113601	31.5353	0.0568497	0.801495
VIT_06s0009g01110	Cation exchanger (CAX7)	Transport overview.Electrochemical Potential-driven Transporters.Porters.Ca2+:Cation Antiporter	Transport overview.Ion transport.Cation transport	-	-	-	-	-	-	Yes	1555.06	-1.22167	6.97761e-16	909.5	-0.345285	0.0751162	346.427	-3.19267	1.44799e-06	445.697	-4.91359	3.37422e-115	36.033	-0.421158	0.233384	28.373	-0.0587913	0.805959
VIT_11s0016g00910	Cation exchanger (CAX9)	Transport overview.Electrochemical Potential-driven Transporters.Porters.Ca2+:Cation Antiporter	Transport overview.Ion transport.Cation transport	-	-	-	-	-	-	Yes	702.697	-0.28575	0.146137	360.606	0.603852	0.364541	385.279	-1.14567	1.23923e-10	327.558	-1.24571	5.52898e-12	212.498	-0.676967	6.78669e-05	224.984	0.230786	0.169681
VIT_08s0007g00030	Cation/hydrogen exchanger 20 (CHX20)	Transport overview.Electrochemical Potential-driven Transporters.Porters.Monovalent Cation:Proton Antiporter-2	Transport overview.Ion transport.Cation transport	-	-	-	-	-	-	Yes	199.434	-2.34897	2.09643e-21	161.2	-2.07219	3.55437e-07	27.9866	-1.98132	1.30316e-05	40.5712	-2.21384	2.14477e-09	19.684	0.785894	0.0268232	13.8918	-0.0694347	0.776921
VIT_10s0003g04540	Cationic amino acid transporter 1	Transport overview.Electrochemical Potential-driven Transporters.Porters.Amino Acid-Polyamine-Organocation.Cationic Amino Acid Transporter	Transport overview.Macromolecule transport.Amino acid transport	-	-	-	-	-	-	Yes	1874.09	0.326277	0.122727	2376.06	0.449436	0.0760414	1624.3	-0.513305	0.00753466	1912.49	-1.54102	8.04071e-16	1355.23	-0.127198	0.458748	1124.7	0.204035	0.319214
VIT_08s0056g01710	Cationic amino acid transporter 2	Transport overview.Electrochemical Potential-driven Transporters.Porters.Amino Acid-Polyamine-Organocation.Cationic Amino Acid Transporter	Transport overview.Macromolecule transport.Amino acid transport	-	-	-	-	-	-	Yes	839.454	0.0558628	0.693143	1349.11	0.343782	0.0524673	1119.01	0.729253	1.01626e-05	1872.78	0.457647	0.00180375	1568.2	0.361072	0.00951385	2057.71	-0.412297	0.00042131
VIT_12s0055g00810	Cationic peroxidase	Metabolism.Primary metabolism.Amino acid metabolism.Aromatic amino acid metabolism.Phenylalanine metabolism.Phenylalanine biosynthesis	Metabolism.Cellular metabolism.Methane metabolism	Response to stimulus.Stress response.Abiotic stress response.Oxidative stress response	-	-	-	-	-	Yes	222.312	4.05537	1.01014e-34	160.334	4.57859	1.64404e-34	277.01	-1.66656	2.41121e-09	168.909	-2.44942	2.54005e-08	91.2829	-1.61082	1.84928e-07	84.6234	0.616867	0.0114107
VIT_10s0003g01410	CBL-interacting protein kinase 20 (CIPK20)	Signaling.Signaling pathway.Protein kinase	-	-	-	-	-	-	-	Yes	244.041	8.10119	9.43098e-47	244.745	6.17439	5.85189e-53	442.871	-0.627155	0.0176144	440.47	-0.0678924	0.665827	370.052	-0.00240996	0.99159	400.337	-0.469468	0.000738507
VIT_09s0070g00160	CBL-interacting protein kinase 6 (CIPK6)	Signaling.Signaling pathway.Protein kinase	-	-	-	-	-	-	-	Yes	5303.33	-1.10207	2.06487e-09	5305.39	-0.406145	0.075603	2241.58	-0.681869	0.00128827	3345.9	-1.47267	5.60374e-18	1536.22	-0.551042	0.00110147	2095.02	0.316632	0.00994927
VIT_16s0098g00360	CCT motif constans-like	Regulation overview.Regulation of gene expression.Regulation of transcription.Transcription factor.CCT family transcription factor	-	-	-	-	-	-	-	Yes	53.1478	-1.05782	0.00964776	188.529	-2.13384	2.31745e-05	93.8012	2.11851	3.29528e-11	114.994	1.10588	1.41626e-08	138.12	-0.0395884	0.843554	163.423	-0.0905403	0.537383
VIT_09s0002g02320	Cell wall apoplastic invertase	Metabolism.Primary metabolism.Carbohydrate metabolism.Monosaccharide metabolism.Galactose metabolism	Metabolism.Primary metabolism.Carbohydrate metabolism.Polysaccharide metabolism.Starch and sucrose metabolism.Sucrose catabolism	-	-	-	-	-	-	Yes	288.975	-0.834798	1.27993e-05	324.029	-2.74332	2.35311e-13	133.813	-0.823737	0.000331858	118.843	0.646672	0.00248479	130.098	0.537851	0.00708642	154.668	-0.0105516	0.950182
VIT_14s0066g01920	Cellular repressor of E1A-stimulated genes (CREG)	Unknown	-	-	-	-	-	-	-	Yes	402.947	1.6389	2.72024e-21	744.387	1.70657	1.96372e-15	906.961	0.771852	4.6062e-06	1488.7	0.710828	1.19178e-30	1057.33	-0.15596	0.229786	1788.55	-0.35046	2.29571e-06
VIT_01s0137g00430	Cellulase	Cellular process.Cellular component organization and biogenesis.Cell wall organization and biogenesis.Cell wall metabolism.Cell wall catabolism.Cellulose catabolism	-	-	-	-	-	-	-	Yes	1153.71	4.31101	2.7565e-176	779.54	3.02037	1.28617e-43	2788.37	0.254856	0.0992283	2216.6	1.21407	5.6471e-16	2599.69	-0.483131	0.00599989	3665.16	0.309057	2.66171e-05
VIT_12s0028g03610	Cellulase	Cellular process.Cellular component organization and biogenesis.Cell wall organization and biogenesis.Cell wall metabolism.Cell wall catabolism.Cellulose catabolism	-	-	-	-	-	-	-	Yes	1348.58	-0.791793	2.66259e-11	966.892	-0.750535	4.46213e-10	594.131	-1.06437	1.21533e-06	606.328	-0.914342	8.73694e-13	315.239	-0.895311	7.41622e-05	463.532	0.100754	0.4572
VIT_13s0064g00890	Cellulose synthase CESA3	Signaling.Hormone Signaling.Jasmonate salicylate signaling.Jasmonate Signaling.Jasmonate-mediated Signaling pathway	Cellular process.Cellular component organization and biogenesis.Cell wall organization and biogenesis.Cell wall metabolism.Cell wall biosynthesis.Cellulose biosynthesis	-	-	-	-	-	-	Yes	11180.3	-1.8665	1.35682e-35	5896.9	-1.17499	4.7353e-15	4204.3	0.118009	0.430639	3910.99	-0.105108	0.328328	3724.28	-0.558923	7.57442e-08	4415.53	0.277436	0.0140655
VIT_00s0469g00050	Cellulose synthase CSLE1	Cellular process.Cellular component organization and biogenesis.Cell wall organization and biogenesis.Cell wall metabolism.Cell wall biosynthesis.Cellulose biosynthesis	-	-	-	-	-	-	-	Yes	279.183	1.21178	1.61658e-08	372.976	0.544697	3.6547e-05	222.396	-1.82162	4.82848e-11	289.961	-1.89398	1.15359e-39	96.8333	-0.323989	0.242643	151.228	0.404626	0.00878284
VIT_18s0001g00370	Ceramidase	Metabolism.Primary metabolism.Lipid metabolism.Sphingolipid metabolism	-	-	-	-	-	-	-	Yes	490.244	3.76205	3.46183e-79	624.533	3.51035	2.98335e-44	437.88	-4.38925	1.05036e-55	564.303	-4.85156	2.51119e-108	30.4662	-1.06355	0.00180402	38.99	0.00612864	0.979205
VIT_13s0156g00110	Chaperone BCS1 mitochondrial	Metabolism.Primary metabolism.Protein metabolism and modification.Protein folding.Chaperone-mediated protein folding	-	-	-	-	-	-	-	Yes	186.5	1.88844	7.14429e-12	88.1123	0.614932	0.00743929	230.303	-0.790942	0.00075883	100.784	-0.271011	0.292366	123.177	-1.3311	1.48505e-09	148.207	0.855998	6.03499e-05
VIT_19s0014g04940	Chitin-inducible gibberellin-responsive protein 1	Signaling.Hormone Signaling.Gibberellic acid Signaling.Gibberellic acid-mediated Signaling pathway	Regulation overview.Regulation of gene expression.Regulation of transcription.Transcription factor.GRAS family transcription factor	-	-	-	-	-	-	Yes	3606.19	-1.3107	4.10991e-11	3058.65	-0.493258	0.0048391	1966.21	0.247764	0.138911	2309.1	-0.568521	6.61207e-05	1818.45	-0.515993	0.000283026	2272.53	0.392474	0.00157533
VIT_05s0094g00350	Chitinase class IV	Metabolism.Primary metabolism.Carbohydrate metabolism.Monosaccharide metabolism.Amino sugar metabolism	Response to stimulus.Stress response	-	-	-	-	-	-	Yes	1704.9	3.81509	NA	1011.12	3.0451	7.40362e-90	8428.71	1.64336	3.09179e-22	4944.1	2.22845	9.89612e-54	8399.17	-1.22204	2.14335e-15	9131.92	0.140562	0.266217
VIT_05s0094g00360	Chitinase class IV	Metabolism.Primary metabolism.Carbohydrate metabolism.Monosaccharide metabolism.Amino sugar metabolism	Response to stimulus.Stress response	-	-	-	-	-	-	Yes	2095.8	-0.529874	0.0251278	2349.02	-0.403171	0.131248	710.797	-3.17435	3.31345e-46	1141.18	-4.23595	4.26894e-26	117.963	-1.07082	4.30674e-05	128.175	0.233866	0.329283
VIT_04s0008g06570	Chorismate mutase, cytosolic (CM2)	Metabolism.Primary metabolism.Amino acid metabolism.Aromatic amino acid metabolism.Aromatic amino acid biosynthesis	Metabolism.Cellular metabolism.Shikimate metabolism	Metabolism.Primary metabolism.Amino acid metabolism.Amino acid biosynthesis	-	-	-	-	-	Yes	1878.87	0.708107	0.000460544	3772.65	0.997455	4.88745e-05	2199.27	-0.0872745	0.615758	3513.13	-1.41584	4.53415e-44	1813.8	-0.602969	4.32832e-06	2118.56	0.113383	0.295266
VIT_02s0012g01570	Cinnamoyl-CoA reductase	Metabolism.Secondary metabolism.Phenylpropanoid metabolism.Phenylpropanoid biosynthesis	Metabolism.Secondary metabolism.Phenylpropanoid metabolism.Lignin metabolism.Lignin biosynthesis	-	-	-	-	-	-	Yes	387.887	1.53407	1.89668e-12	984.032	3.02014	8.00292e-20	863.976	0.795743	4.38686e-06	1425.66	-0.523855	0.000265247	1124.98	0.137668	0.3566	1340.81	0.224927	0.00197173
VIT_03s0180g00260	Cinnamyl alcohol dehydrogenase	Metabolism.Secondary metabolism.Phenylpropanoid metabolism.Phenylpropanoid biosynthesis	-	-	-	-	-	-	-	Yes	1673.37	0.566304	0.000270641	2109.72	0.963473	1.11468e-09	1991.06	0.0686659	0.659297	2558.36	-0.313766	0.00197429	2330.27	0.302533	0.00957286	2368.79	-0.0948647	0.155398
VIT_12s0142g00610	Citrate synthase, glyoxysomal precursor	Metabolism.Primary metabolism.Generation of metabolite precursors and energy.Citric acid cycle	Metabolism.Primary metabolism.Generation of metabolite precursors and energy.Glyoxylate and dicarboxylate metabolism	-	-	-	-	-	-	Yes	1804.46	1.32542	6.80132e-24	3520.85	1.29768	1.64217e-28	2706.56	0.0703801	0.605003	4238.42	-0.534668	1.56348e-10	3016.59	0.175457	0.113252	3740.71	0.0377241	0.593752
VIT_18s0001g06760	Clathrin assembly protein 16	Transport overview.Macromolecule transport.Protein transport.Protein coat	Cellular process.Cellular transport.Protein trafficking.Vesicle-mediated trafficking	-	-	-	-	-	-	Yes	282.472	-2.75973	3.0928e-33	206.396	-1.01016	7.53462e-05	72.2819	0.481522	0.115584	105.032	-1.35272	6.26245e-08	70.3775	-0.477566	0.0741673	60.3819	-0.0892569	0.698536
VIT_04s0008g00420	Clavata1 receptor kinase (CLV1)	Signaling.Signaling pathway.Protein kinase	-	-	-	-	-	-	-	Yes	30.8337	-5.105	4.73912e-10	30.135	-3.27813	5.28074e-10	1.21031	0.45908	0.510083	3.2854	-1.65196	0.0249553	2.43954	0.163114	0.576386	1.10702	-0.0534239	0.688814
VIT_11s0149g00090	Clavata1 receptor kinase (CLV1)	Signaling.Signaling pathway.Protein kinase	-	-	-	-	-	-	-	Yes	55.034	-1.03001	0.00636676	62.7523	-0.195506	0.456651	59.3371	1.25688	0.000503199	97.1999	1.06892	1.27252e-08	78.0857	-0.0633951	0.801326	147.043	0.120724	0.432893
VIT_03s0063g01870	Cold acclimation protein WCOR413 protein beta form	Response to stimulus.Stress response.Abiotic stress response.Temperature stress response.Cold stress response	-	-	-	-	-	-	-	Yes	719.938	2.13695	1.74589e-26	1257.47	2.18174	2.43238e-78	822.121	-1.19767	5.77901e-08	1264.11	-1.94198	1.05506e-110	423.215	-0.838666	9.96148e-07	586.09	0.158182	0.128446
VIT_03s0038g02130	Cold shock protein-1	Regulation overview.Regulation of gene expression.Regulation of transcription.Transcription factor.CSD family transcription factor	-	-	-	-	-	-	-	Yes	620.786	-1.17822	1.4679e-13	527.11	-1.50191	3.40753e-12	553.829	1.07706	2.28118e-05	715.699	1.84243	5.86801e-37	1049.14	0.851482	3.03463e-05	1048.06	-0.444018	0.00393388
VIT_05s0020g03320	Copper amine oxidase	Metabolism.Primary metabolism.Amino acid metabolism.Arginine and proline metabolism.Urea cycle	Metabolism.Primary metabolism.Amino acid metabolism.Histidine metabolism	Metabolism.Primary metabolism.Amino acid metabolism.Aromatic amino acid metabolism.Tyrosine metabolism	Metabolism.Primary metabolism.Amino acid metabolism.Aromatic amino acid metabolism.Phenylalanine metabolism.Phenylalanine biosynthesis	Signaling.Hormone Signaling.Auxin Signaling.Auxin metabolism	Metabolism.Cellular metabolism.Nitrogen and sulfur metabolism.Nitrogen metabolism.Amine metabolism	-	-	Yes	325.707	1.09902	7.90995e-11	263.939	0.64	0.0174133	209.132	-2.95889	2.4139e-17	182.636	-3.28613	1.28866e-60	35.2356	-1.10626	0.000822425	50.2828	0.714026	0.00128743
VIT_05s0077g01700	Copper-binding family protein	Unclear	-	-	-	-	-	-	-	Yes	90.1058	3.80644	2.22041e-22	133.44	2.93497	6.57809e-11	120.153	-1.33924	7.32899e-07	158.657	-1.34066	5.75976e-10	87.7021	0.384369	0.0776216	83.4482	-0.391285	0.0382923
VIT_16s0098g00790	Copper-binding family protein	Unclear	-	-	-	-	-	-	-	Yes	1066.71	4.08399	9.38349e-07	1579.16	3.67608	2.7902e-32	1388.97	-1.60939	3.07299e-08	1628.32	-2.55185	4.13867e-109	529.23	-1.20294	1.8643e-07	565.958	0.34599	0.000769427
VIT_01s0026g02480	CP12-2	Unknown	-	-	-	-	-	-	-	Yes	830.385	-1.04467	2.92445e-08	535.847	-1.65893	3.07432e-09	248.788	-2.15586	1.57217e-21	195.163	-1.51091	1.00915e-15	88.3745	-0.481034	0.0266078	89.6454	-0.585232	0.00141625
VIT_13s0158g00150	Crinkly4	Signaling.Signaling pathway.Calcium sensors and Signaling	Signaling.Signaling pathway.Protein kinase	-	-	-	-	-	-	Yes	139.769	1.14092	4.77668e-06	411.696	3.13267	2.28889e-19	312.013	0.994407	3.69008e-08	504.924	-1.22315	3.65446e-10	330.601	-0.592994	5.83239e-05	327.278	0.0601399	0.615625
VIT_01s0010g00240	CTP-synthetase	Metabolism.Primary metabolism.Nucleobase, nucleoside, nucleotide, nucleic acid metabolism.Nucleotide metabolism.Pyrimidine metabolism	-	-	-	-	-	-	-	Yes	781.34	3.63856	1.47038e-13	1661.56	2.866	1.61358e-26	1081.3	-1.18481	2.61849e-06	1652.12	-2.49464	1.57557e-46	518.019	-1.08566	2.31561e-06	728.576	0.869278	1.9202e-12
VIT_13s0084g00130	CXE carboxylesterase	Metabolism.Cellular metabolism.Esterase activity	-	-	-	-	-	-	-	Yes	433.864	-4.79323	6.47444e-55	237.577	-2.45787	0.00026312	16.7191	-0.648693	0.213186	36.4728	-2.74957	1.07053e-11	29.431	1.25381	0.000155133	11.4147	0.266334	0.269534
VIT_03s0180g00040	Cyclin D3_2	Signaling.Hormone Signaling.Cytokinin Signaling.Cytokinin-mediated Signaling pathway	Cellular process.Cell growth and death	Regulation overview.Regulation of cell cycle	-	-	-	-	-	Yes	102.907	1.23337	1.68462e-05	77.5627	0.739611	0.0391164	65.6375	-3.45107	4.55595e-20	56.7737	-2.76235	1.26336e-17	9.63298	-0.357914	0.330862	18.1137	0.362089	0.137458
VIT_16s0050g00480	CYP715A1	Metabolism.Cellular metabolism.Oxidation reduction.Cytochrome P450 oxidoreductase	-	-	-	-	-	-	-	Yes	66.7796	-0.337238	0.481921	74.5961	-0.201159	0.520122	89.3185	1.02013	0.00755712	97.3661	0.693631	0.00137222	129.891	0.249164	0.373461	140.421	0.242114	0.130456
VIT_01s0137g00550	CYP71B34	Metabolism.Secondary metabolism.Terpenoid metabolism.Monoterpenoid metabolism.Monoterpenoid biosynthesis	Metabolism.Secondary metabolism.Primary amino acids derivated metabolism.Alkaloid metabolism.Alkaloid biosynthesis.Monoterpenoid indole alkaloid metabolism.Monoterpenoid indole alkaloid biosynthesis	-	-	-	-	-	-	Yes	8.32991	-0.189594	0.837666	9.17324	0.356556	0.539842	36.9549	2.69812	4.76466e-09	32.9106	2.27543	4.34282e-12	43.2381	-0.862935	0.00243007	55.8502	-0.139978	0.463949
VIT_14s0066g00170	CYP724B1	Metabolism.Cellular metabolism.Oxidation reduction.Cytochrome P450 oxidoreductase	-	-	-	-	-	-	-	Yes	106.702	1.19812	3.02131e-05	222.244	1.14946	1.38073e-05	134.899	-0.273917	0.269012	234.587	-0.940049	6.14027e-07	136.985	0.185164	0.369856	188.61	0.266402	0.120003
VIT_19s0135g00230	CYP72A1	Metabolism.Secondary metabolism.Terpenoid metabolism.Monoterpenoid metabolism.Monoterpenoid biosynthesis	Metabolism.Cellular metabolism.Oxidation reduction.Cytochrome P450 oxidoreductase	-	-	-	-	-	-	Yes	133.685	0.229289	0.351067	224.504	0.778459	0.00738815	106.987	-0.626255	0.0167761	223.745	-0.89838	9.68491e-11	86.9427	-0.0744718	0.744663	142.789	-0.52607	0.000223019
VIT_18s0001g09660	CYP81D2	Metabolism.Cellular metabolism.Oxidation reduction.Cytochrome P450 oxidoreductase	-	-	-	-	-	-	-	Yes	0.601422	-0.0635411	0.946988	0.332116	-0.760733	0.27953	4.41937	1.62646	0.0336983	8.8748	4.75314	1.5101e-09	10.6154	0.490689	0.18555	18.1014	-0.0905249	0.711101
VIT_07s0129g00730	CYP81E1 Isoflavone 2'-hydroxylase	Metabolism.Secondary metabolism.Phenylpropanoid metabolism.Flavonoid metabolism.Isoflavonoid metabolism.Isoflavonoid biosynthesis	Metabolism.Cellular metabolism.Oxidation reduction.Cytochrome P450 oxidoreductase	-	-	-	-	-	-	Yes	541.032	-0.508635	0.00173185	601.554	-0.461302	0.0693542	212.306	-2.09784	1.05955e-09	296.003	-3.61333	7.82612e-50	60.8732	-1.10159	0.000366212	66.6552	0.668197	0.00398825
VIT_08s0040g00820	CYP94A1	Metabolism.Cellular metabolism.Oxidation reduction.Cytochrome P450 oxidoreductase	-	-	-	-	-	-	-	Yes	36.7533	-1.36396	0.00210318	12.4929	-0.533004	0.32864	7.62895	-2.51007	0.000303148	7.07213	-1.51832	0.013682	1.64262	0.0803659	0.784714	2.74656	-0.130508	0.441755
VIT_18s0001g09990	Cysteine protease CP1	Metabolism.Primary metabolism.Protein metabolism and modification.Proteolysis.Peptidase-mediated proteolysis	-	-	-	-	-	-	-	Yes	8095.72	1.49979	3.23351e-43	9888.55	1.39105	1.50272e-36	20079.4	1.025	7.82497e-10	20798.8	0.931118	1.2045e-34	23702.4	-0.25828	0.0474925	28166.4	-0.117998	0.0769391
VIT_18s0041g00390	Cysteine protease inhibitor	Metabolism.Primary metabolism.Protein metabolism and modification.Proteolysis.Protease inhibition	-	-	-	-	-	-	-	Yes	168.439	-0.754233	0.0890337	560.816	-1.9436	3.15211e-16	47.9299	-3.54584	2.15075e-15	133.875	-5.64999	1.32266e-59	4.47825	-0.735841	0.038059	5.41735	0.0822312	0.705333
VIT_01s0127g00160	Cysteine-rich receptor-like protein kinase 2	Signaling.Signaling pathway.Protein kinase	-	-	-	-	-	-	-	Yes	604.578	-0.467497	0.0333033	715.985	0.168168	0.536299	336.55	-0.81662	3.85434e-06	573.965	-1.19748	1.09463e-25	236.3	-0.314502	0.0586407	380.993	0.0634749	0.675916
VIT_11s0016g02340	Cytidine deaminase	Metabolism.Primary metabolism.Nucleobase, nucleoside, nucleotide, nucleic acid metabolism.Nucleotide metabolism.Pyrimidine metabolism	-	-	-	-	-	-	-	Yes	375.479	-2.08729	1.10903e-26	170.251	-1.41231	1.66543e-12	267.811	1.61499	3.22875e-13	221.973	1.68629	9.91301e-29	392.84	0.110248	0.459761	396.576	0.265149	0.0475361
VIT_19s0014g03850	Cytochrome B6-F complex iron-sulfur subunit, PETC	Metabolism.Primary metabolism.Generation of metabolite precursors and energy.Photosynthesis.Photosynthetic-chain phosphorylation	Transport overview.Primary Active Transporters.Oxidoreduction-driven transporters.Proton-translocating Quinol:Cyt c Red	Metabolism.Primary metabolism.Generation of metabolite precursors and energy.Electron transport	-	-	-	-	-	Yes	986.425	-0.854827	1.66883e-10	781.958	-1.46862	6.82e-20	374.464	-1.50068	9.1564e-12	309.844	-1.65172	6.6203e-41	189.312	-0.414451	0.0339822	168.761	0.1644	0.238626
VIT_03s0180g00130	D-3-phosphoglycerate dehydrogenase, chloroplast precursor	Metabolism.Primary metabolism.Amino acid metabolism.Glycine, serine, and threonine metabolism.Glycine, serine, and threonine biosynthesis	Metabolism.Primary metabolism.Amino acid metabolism.Amino acid biosynthesis	-	-	-	-	-	-	Yes	1153.87	-1.26747	4.32967e-17	920.285	-0.884134	2.382e-07	564.53	-0.0644807	0.736332	743.551	0.112502	0.353374	790.539	0.777263	3.26016e-05	758.393	-0.288025	0.00947524
VIT_09s0018g01870	D-3-phosphoglycerate dehydrogenase, chloroplast precursor (3-PGDH)	Metabolism.Primary metabolism.Amino acid metabolism.Glycine, serine, and threonine metabolism.Glycine, serine, and threonine biosynthesis	Metabolism.Primary metabolism.Amino acid metabolism.Amino acid biosynthesis	-	-	-	-	-	-	Yes	1898.35	-1.91202	8.40351e-39	1188.86	-1.65903	1.92672e-07	313.209	-2.95769	4.9256e-39	382.441	-2.30171	1.11074e-38	81.6767	-0.0469924	0.854268	119.752	-0.39424	0.0280281
VIT_04s0023g00920	DCL2 (DICER 2)	Regulation overview.Regulation of gene expression.Gene silencing.Posttranscriptional gene silencing by RNA.mRNA cleavage involved in gene silencing by miRNA	-	-	-	-	-	-	-	Yes	420.676	1.32187	1.30411e-10	562.469	0.959598	0.000528843	790.592	0.559728	0.00249484	727.999	-0.118559	0.48003	791.429	-0.501296	5.08512e-05	834.306	0.326098	0.0065567
VIT_12s0059g00280	Dehydration-responsive element-binding protein 16	Signaling.Hormone Signaling.Ethylene Signaling.Ethylene-mediated Signaling pathway	Regulation overview.Regulation of gene expression.Regulation of transcription.Transcription factor.AP2 family transcription factor.DREB subfamily transcription factor	-	-	-	-	-	-	Yes	554.195	-1.17965	2.20031e-09	340.549	0.720697	0.00789321	227.013	-0.650794	0.00191041	305.145	-1.33248	7.6665e-17	187.215	-0.0200071	0.911701	180.581	-0.0693237	0.642287
VIT_04s0023g02480	Dehydrin 1b	Response to stimulus.Stress response.Abiotic stress response.Desiccation stress response	-	-	-	-	-	-	-	Yes	411.882	-0.185012	0.314121	300.229	1.72845	5.53714e-10	467.041	0.607495	0.00125794	561.412	0.538225	0.000471792	962.294	1.21241	4.86266e-11	722.508	0.0538371	0.648027
VIT_11s0052g01840	Diacylglycerol kinase	Metabolism.Primary metabolism.Lipid metabolism.Glycerolipid metabolism.Glycerophospholipid metabolism	Signaling.Signaling pathway.Phosphatidylinositol Signaling	-	-	-	-	-	-	Yes	615.447	0.836008	4.66739e-08	1021.44	0.891957	9.68179e-08	800.729	0.0666045	0.666254	1135.54	-0.557254	2.31526e-10	748.387	-0.330973	0.00542662	980.378	-0.00266057	0.97253
VIT_14s0030g00520	Disease resistance protein (NBS-LRR class)	Diverse functions.Gene family with diverse functions.NBS-LRR superfamily	Response to stimulus.Stress response.Biotic stress response	-	-	-	-	-	-	Yes	91.1248	-0.176238	0.655339	154.973	0.136868	0.634812	104.422	0.609552	0.0403585	213.551	0.574636	0.000116055	131.831	0.137234	0.525372	242.875	-0.392473	0.00519281
VIT_04s0044g01300	DNA cross-link repair protein	Metabolism.Primary metabolism.Nucleobase, nucleoside, nucleotide, nucleic acid metabolism.Nucleic acid metabolism.DNA metabolism.DNA recombination and repair.repair	-	-	-	-	-	-	-	Yes	150.61	1.74587	3.21208e-07	372.804	2.95527	2.31088e-30	201.087	-0.488569	0.0469627	470.322	-1.03862	6.51518e-09	264.358	0.942799	9.74638e-09	292.403	-0.380574	0.00548771
VIT_01s0011g03410	DNA repair protein RAD23	Metabolism.Primary metabolism.Nucleobase, nucleoside, nucleotide, nucleic acid metabolism.Nucleic acid metabolism.DNA metabolism.DNA recombination and repair.repair.Nucleotide excision repair	Metabolism.Primary metabolism.Protein metabolism and modification.Protein processing in endoplasmic reticulum	-	-	-	-	-	-	Yes	1884.39	0.0443375	0.722706	1911.06	-0.0459432	0.613191	1445.38	-0.545046	4.91871e-05	1590.87	-0.761541	1.48841e-21	1208.32	-0.0975738	0.373314	1400.76	0.322845	0.000116657
VIT_17s0000g00710	DNA-binding protein	Metabolism.Primary metabolism.Nucleobase, nucleoside, nucleotide, nucleic acid metabolism.Nucleic acid metabolism.DNA metabolism	-	-	-	-	-	-	-	Yes	184.775	1.69956	4.45115e-05	281.048	1.85365	1.67607e-13	194.323	-1.18195	0.000868234	262.801	-2.21827	1.27159e-31	126.854	-0.0285869	0.886449	86.4074	-0.361023	0.0534532
VIT_17s0000g00720	DNA-binding protein	Metabolism.Primary metabolism.Nucleobase, nucleoside, nucleotide, nucleic acid metabolism.Nucleic acid metabolism.DNA metabolism	-	-	-	-	-	-	-	Yes	380.308	0.735662	0.000637681	400.816	1.02178	5.82295e-08	259.505	-1.9052	1.02638e-21	319.389	-2.49579	2.19542e-54	124.175	-0.0105414	0.955184	93.6263	-0.21093	0.245383
VIT_01s0026g01450	DnaJ homolog, subfamily B, member 4	Transport overview.Primary Active Transporters.P-P-bond hydrolysis-driven transporters.General Secretory Pathway (Sec)	Metabolism.Primary metabolism.Protein metabolism and modification.Protein folding.Chaperone-mediated protein folding.HSP-mediated protein folding.HSP-mediated protein folding co-chaperone	-	-	-	-	-	-	Yes	679.69	-1.14582	2.13831e-08	684.452	-1.09136	3.88054e-05	452.876	0.487174	0.00579194	401.519	-0.599218	0.00189664	396.275	-0.93187	5.95026e-10	410.976	0.541385	1.04198e-06
VIT_00s0652g00010	Dof zinc finger protein DOF1.4	Regulation overview.Regulation of gene expression.Regulation of transcription.Transcription factor.C2C2-DOF family transcription factor	-	-	-	-	-	-	-	Yes	85.4426	0.837928	0.00390942	102.972	1.32922	0.000219864	87.9105	-0.528957	0.0659025	110.415	-1.01181	5.83441e-05	64.1213	-0.4687	0.0613172	79.9585	0.0828687	0.691733
VIT_11s0016g02430	Dual-specific kinase DSK1	Signaling.Signaling pathway.Protein kinase	-	-	-	-	-	-	-	Yes	631.642	-1.74842	5.72363e-14	295.382	-2.09002	9.70486e-12	111.245	-3.11924	4.81355e-22	78.1857	-2.04676	2.94583e-17	19.4137	-0.558942	0.123484	33.6725	0.0945102	0.681388
VIT_15s0046g00470	Dynamin-like protein 2b	Transport overview.Incompletely characterized transport systems.Putative transport protein.YbbM	Transport overview.Macromolecule transport.Protein transport.Protein coat	Cellular process.Cellular transport.Protein trafficking.Vesicle-mediated trafficking	-	-	-	-	-	Yes	359.87	-0.320649	0.170282	544.149	0.117706	0.491782	463.968	0.980143	3.75995e-07	678.497	0.342316	0.0114627	676.274	0.332694	0.0462064	828.168	0.0649291	0.586981
VIT_17s0000g05380	Dynein light chain LC8-type	Cellular process.Cellular component organization and biogenesis.Cytoskeleton organization and biogenesis.Microtubule organization and biogenesis.Microtubule-driven movement	-	-	-	-	-	-	-	Yes	152.934	-1.11659	3.7211e-06	135.275	-0.378647	0.112314	52.7403	-1.28199	0.00013503	84.6979	-1.57977	2.03411e-16	31.2818	-0.15206	0.623522	44.4956	-0.0430366	0.837427
VIT_19s0014g02850	Dynein light subunit lc6, flagellar outer arm	Cellular process.Cellular component organization and biogenesis.Cytoskeleton organization and biogenesis.Microtubule organization and biogenesis.Microtubule-driven movement	-	-	-	-	-	-	-	Yes	60.3914	0.420558	0.376992	97.853	-0.893065	0.0406834	41.0748	-1.32972	0.00376578	44.9359	-2.0743	3.64832e-07	18.8871	-0.596542	0.0894764	17.5049	0.0370012	0.879771
VIT_02s0109g00230	Early-responsive to dehydration protein / ERD protein	Response to stimulus.Stress response.Abiotic stress response.Drought stress response	-	-	-	-	-	-	-	Yes	1467.05	3.0401	5.27688e-55	2908.91	2.89985	1.47062e-25	2631.27	-0.231284	0.223827	4060.52	-0.627578	7.52876e-05	2050.26	-0.634104	0.000221004	3577.29	0.158814	0.0422558
VIT_07s0031g00760	EF hand	Signaling.Signaling pathway.Calcium sensors and Signaling	-	-	-	-	-	-	-	Yes	36.2156	0.691233	0.0830302	60.3297	-0.347451	0.386577	30.6872	-0.935765	0.0259144	42.5259	-0.958758	0.00324688	28.6493	0.506396	0.100994	27.036	-0.259362	0.273531
VIT_05s0020g04110	ELIP1 (early light-inducible protein)	Response to stimulus.Stress response.Abiotic stress response.Light stress response	-	-	-	-	-	-	-	Yes	3804.76	2.00971	3.79704e-46	2461.76	1.75341	6.46514e-07	4248.15	-1.20343	2.02583e-15	2546.56	-1.51634	1.56809e-34	2190.8	-0.871962	3.02492e-14	1868.11	0.786017	2.01915e-14
VIT_17s0000g09370	Elongation factor EF-Tu RABE1B	Response to stimulus.Stress response.Biotic stress response.Plant-pathogen interaction	Metabolism.Primary metabolism.Protein metabolism and modification.Protein synthesis.Translation.Translational elongation	-	-	-	-	-	-	Yes	752.822	-1.10034	1.0567e-14	377.18	-1.4553	2.09001e-08	292.32	-0.954783	1.40434e-06	201.54	-0.35486	0.044701	190.561	-0.369325	0.0378141	190.396	0.0251917	0.860912
VIT_14s0066g00220	Elongation factor EF-Tu RABE1B	Response to stimulus.Stress response.Biotic stress response.Plant-pathogen interaction	Metabolism.Primary metabolism.Protein metabolism and modification.Protein synthesis.Translation.Translational elongation	-	-	-	-	-	-	Yes	1374.73	-0.0354356	0.819173	1049.83	-0.339816	0.0633016	998.603	-0.604725	9.08237e-05	792.661	-0.770629	1.21336e-10	702.61	-0.57768	2.46387e-06	665.189	0.189457	0.0970695
VIT_18s0076g00360	EMB1075 (embryo defective 1075) carboxy-lyase	Development.Reproductive development.Embryo development	-	-	-	-	-	-	-	Yes	2077.22	-0.329799	0.015217	3690.73	1.26632	4.87433e-25	1149.31	-1.0537	1.63152e-12	3075.42	-2.50516	3.74103e-213	800.272	-0.0700275	0.557371	949.615	-0.11073	0.165313
VIT_17s0000g04540	Enolase	Metabolism.Primary metabolism.Carbohydrate metabolism.Glycolysis Gluconeogenesis	-	-	-	-	-	-	-	Yes	532.508	1.0007	3.14704e-10	656.296	0.172592	0.523846	739.634	0.10019	0.599179	777.605	0.167022	0.103758	893.067	0.35364	0.0143843	996.547	0.377952	4.3921e-05
VIT_03s0038g02280	ERD7 (EARLY-responsive TO dehydration 7)	Response to stimulus.Stress response.Abiotic stress response	Development.Senescence	-	-	-	-	-	-	Yes	1036.99	0.704988	0.000178456	1737.14	0.996834	1.30782e-05	1310.36	0.0970086	0.55396	1596.69	-1.48335	5.47474e-74	1130.06	-0.624997	7.69498e-06	952.248	0.185361	0.0228171
VIT_10s0003g00580	ERF/AP2 transcription factor sub B-3 (ATERF-2)	Signaling.Hormone Signaling.Ethylene Signaling.Ethylene-mediated Signaling pathway	Signaling.Hormone Signaling.Jasmonate salicylate signaling.Jasmonate Signaling.Jasmonate-mediated Signaling pathway	Regulation overview.Regulation of gene expression.Regulation of transcription.Transcription factor.AP2 family transcription factor	Signaling.Hormone Signaling.Ethylene Signaling.Ethylene responsive	-	-	-	-	Yes	242.587	-2.88685	5.80881e-22	128.333	-0.775855	0.025418	47.1247	0.0959609	0.81908	62.7663	-2.11047	1.48483e-10	40.6916	-0.500702	0.108895	28.8434	0.328869	0.166926
VIT_17s0000g02020	Erwinia induced protein 2	Unknown	-	-	-	-	-	-	-	Yes	478.27	0.756935	0.00013755	531.226	1.59877	1.06703e-11	564.279	-0.10726	0.541804	482.4	-2.2069	3.35089e-35	422.226	-0.930053	5.84596e-08	221.054	0.522365	0.000935644
VIT_05s0049g00090	Ethylene receptor (ETR2)	Signaling.Hormone Signaling.Ethylene Signaling.Ethylene-mediated Signaling pathway	-	-	-	-	-	-	-	Yes	2035.13	-0.753454	0.199787	2662.51	-0.711411	0.0192687	1066.47	-0.507288	0.000477948	1492.56	-1.48138	4.40669e-41	777.116	-0.572547	9.00405e-06	805.783	-0.13018	0.181609
VIT_16s0013g00890	Ethylene-responsive element binding factor	Signaling.Hormone Signaling.Ethylene Signaling.Ethylene-mediated Signaling pathway	Regulation overview.Regulation of gene expression.Regulation of transcription.Transcription factor.AP2 family transcription factor.ERF subfamily transcription factor	-	-	-	-	-	-	Yes	427.067	-6.00345	9.16155e-59	201.883	-2.29738	1.10487e-08	88.2989	3.69061	9.84986e-22	124.426	1.20692	1.89771e-06	147.735	0.0556489	0.773879	190.278	0.0644346	0.670805
VIT_11s0016g03560	Ethylene-responsive protein	Signaling.Hormone Signaling.Ethylene Signaling.Ethylene-mediated Signaling pathway	Regulation overview.Regulation of gene expression.Regulation of transcription.Transcription factor.bHLH family transcription factor	-	-	-	-	-	-	Yes	560.35	1.93116	4.04535e-13	586.464	0.573231	0.0296289	1129.19	0.412583	0.00968685	866.165	0.470904	1.01491e-05	1025.02	-0.730979	1.19273e-08	1265.33	0.483639	6.44526e-10
VIT_05s0094g00480	Ethylene-responsive protein	Signaling.Hormone Signaling.Ethylene Signaling.Ethylene-mediated Signaling pathway	Regulation overview.Regulation of gene expression.Regulation of transcription.Transcription factor.bHLH family transcription factor	-	-	-	-	-	-	Yes	315.204	-0.92675	1.01431e-05	258.779	-0.66759	0.00149783	189.874	0.00660718	0.975034	229.136	0.125933	0.338402	190.358	-0.0668317	0.706151	253.107	-0.0341305	0.78001
VIT_18s0089g01020	Ethylene-responsive transcription factor	Signaling.Hormone Signaling.Ethylene Signaling.Ethylene-mediated Signaling pathway	Regulation overview.Regulation of gene expression.Regulation of transcription.Transcription factor.AP2 family transcription factor.DREB subfamily transcription factor	-	-	-	-	-	-	Yes	82.2023	-0.27363	0.339729	68.073	0.34343	0.158558	46.8432	-0.977082	0.0104861	52.5976	-1.63521	3.41707e-12	28.3718	-0.410164	0.199143	27.4559	0.0219443	0.924547
VIT_16s0050g02400	Ethylene-responsive transcription factor cytokinin response factor 4	Signaling.Hormone Signaling.Cytokinin Signaling.Cytokinin-mediated Signaling pathway	Signaling.Hormone Signaling.Ethylene Signaling.Ethylene-mediated Signaling pathway	Regulation overview.Regulation of gene expression.Regulation of transcription.Transcription factor.AP2 family transcription factor	-	-	-	-	-	Yes	163.001	-2.18843	5.97767e-18	75.266	-1.19655	1.74427e-06	32.853	-0.940298	0.0251755	37.4511	-1.05842	0.000432955	21.7228	-0.202182	0.543525	25.2253	-0.0261531	0.913779
VIT_05s0029g00140	Ethylene-responsive transcription factor ERF062	Signaling.Hormone Signaling.Ethylene Signaling.Ethylene-mediated Signaling pathway	Regulation overview.Regulation of gene expression.Regulation of transcription.Transcription factor.AP2 family transcription factor.DREB subfamily transcription factor	-	-	-	-	-	-	Yes	473.086	4.50041	4.45387e-87	653.021	3.51901	3.94544e-52	569.921	-1.90152	1.16297e-09	708.124	-2.04103	3.37591e-33	193.141	-1.00787	8.15054e-05	438.476	1.03369	3.05466e-16
VIT_00s0662g00040	Ethylene-responsive transcription factor related to APETALA2 4	Signaling.Hormone Signaling.Ethylene Signaling.Ethylene-mediated Signaling pathway	Regulation overview.Regulation of gene expression.Regulation of transcription.Transcription factor.AP2 family transcription factor	-	-	-	-	-	-	Yes	804.609	2.47021	1.03624e-22	988.991	2.52247	1.37032e-23	1777.55	0.414914	0.00342014	1420.04	-0.430896	0.00924072	1525.88	-0.957932	2.16812e-16	1363.23	0.160166	0.273359
VIT_17s0000g07350	Exocyst subunit EXO70 E2	Transport overview.Macromolecule transport.Protein transport.Tethering factors	Cellular process.Cellular transport.Protein trafficking.Vesicle-mediated trafficking	-	-	-	-	-	-	Yes	251.616	0.388156	0.049488	387.155	0.881679	4.61665e-10	485.353	1.16021	3.14168e-05	655.968	0.641112	1.06413e-12	694.343	0.195899	0.348795	891.5	0.13288	0.162449
VIT_05s0062g00960	Exostosin (Xyloglucan galactosyltransferase KATAMARI 1)	Metabolism.Primary metabolism.Carbohydrate metabolism.Oligosaccharide metabolism.Glycan metabolism.Glycan structures-biosynthesis1	-	-	-	-	-	-	-	Yes	417.182	1.20346	1.10413e-10	386.196	0.480869	0.00620785	545.955	-0.181866	0.357697	531.621	0.346369	0.0106168	425.285	-0.693678	1.66646e-05	636.106	-0.000796423	0.99401
VIT_13s0067g02930	Expansin [Vitis labrusca x Vitis vinifera] EXPA8	Signaling.Hormone Signaling.Auxin Signaling.Auxin-mediated Signaling pathway	Cellular process.Cell growth and death.Cell growth	-	-	-	-	-	-	Yes	8510.11	7.39971	5.74022e-39	8284.7	4.56035	1.18544e-76	10657.7	-2.0229	4.64027e-16	8908.81	-2.36163	1.47096e-48	4160.67	-0.331909	0.28181	3218.55	0.127081	0.519809
VIT_15s0021g02670	Expansin beta 1 precursor	Signaling.Hormone Signaling.Auxin Signaling.Auxin-mediated Signaling pathway	Cellular process.Cellular component organization and biogenesis.Cell wall organization and biogenesis.Cell wall metabolism.Cell wall modification	-	-	-	-	-	-	Yes	39.1039	5.50563	4.73899e-17	18.4416	3.96954	4.25247e-10	142.129	0.967993	6.71998e-05	64.051	1.46713	1.62324e-09	131.292	-1.04304	6.70917e-06	109.807	0.221103	0.219975
VIT_13s0158g00320	FAD linked oxidase, N-terminal	Unclear	-	-	-	-	-	-	-	Yes	20.4696	1.11217	0.124104	110.187	2.67323	5.53181e-11	112.272	2.3361	9.31495e-10	375.838	1.59479	5.13306e-14	186.745	0.212312	0.304355	516.35	-0.569509	4.01394e-07
VIT_08s0007g03470	Farnesylated-proteins converting enzyme-2	Metabolism.Primary metabolism.Protein metabolism and modification.Proteolysis.Peptidase-mediated proteolysis	-	-	-	-	-	-	-	Yes	218.197	0.954451	9.66293e-07	262.982	0.259513	0.0441369	256.674	-0.270892	0.155479	289.543	-0.10313	0.363967	242.44	-0.00387046	0.980462	305.3	0.0754194	0.525842
VIT_15s0046g01900	ferric reduction oxidase 2	Transport overview.Transmembrane Electron Carriers.Transmembrane 1-electron transfer carriers.Plant Photosystem I Supercomplex	Metabolism.Cellular metabolism.Iron metabolism.Iron assimilation	-	-	-	-	-	-	Yes	19.6028	1.86471	0.00121728	32.2605	1.08348	0.00162773	28.4419	-0.364567	0.407677	40.3644	-0.261503	0.365001	22.7544	-0.27033	0.433645	36.773	-0.138723	0.541842
VIT_04s0023g02900	Ferulate-5-hydroxylase	Metabolism.Secondary metabolism.Phenylpropanoid metabolism.Phenylpropanoid biosynthesis	-	-	-	-	-	-	-	Yes	27.6475	1.15377	0.0345375	116.354	-0.822029	0.262184	78.9935	1.33625	0.000356129	169.985	1.46903	0.00238106	258.973	1.70388	3.2224e-13	231.524	-0.519748	0.00449047
VIT_17s0000g06790	flavin-containing monooxygenase	Metabolism.single reactions	Metabolism.Cellular metabolism.Oxidation reduction.Flavin-containing monooxygenase	-	-	-	-	-	-	Yes	66.6177	0.267515	0.459416	99.9235	-0.898795	0.0552691	99.6041	0.767147	0.00788225	121.538	1.14577	9.38884e-07	152.258	0.505396	0.02361	211.925	0.425554	0.0136625
VIT_06s0004g06340	flavodoxin-like quinone reductase 1	Signaling.Hormone Signaling.Auxin Signaling.Auxin-mediated Signaling pathway	Metabolism.Cellular metabolism.Oxidation reduction.Flavin-containing monooxygenase	-	-	-	-	-	-	Yes	362.715	-1.87205	1.89598e-25	256.421	-1.07108	7.03539e-10	126.629	-0.0425263	0.86367	171.934	-0.219399	0.109466	101.401	-0.711855	0.000708428	145.297	-0.523244	0.000791601
VIT_10s0003g02910	FLS2 (flagellin-sensitive 2)	Signaling.Signaling pathway.Protein kinase	-	-	-	-	-	-	-	Yes	77.3181	-1.85307	1.00465e-06	100.644	-3.22405	2.86593e-09	11.1746	-3.50986	3.60022e-07	9.38245	-4.41192	1.21529e-09	0.504602	-0.0681277	0.700399	0.610188	0.0778515	0.425384
VIT_14s0066g01320	formate dehydrogenase (FDH)	Metabolism.Primary metabolism.Generation of metabolite precursors and energy.Glyoxylate and dicarboxylate metabolism	Metabolism.Cellular metabolism.Methane metabolism	-	-	-	-	-	-	Yes	2593.02	0.48347	5.18963e-06	3120.01	-0.186955	0.306255	2299.77	-0.613307	7.42061e-05	2631.71	-0.545137	1.20283e-07	1841.92	-0.150967	0.219913	2266.92	-0.0258851	0.692537
VIT_05s0102g00710	fructokinase-1	Metabolism.Primary metabolism.Carbohydrate metabolism.Monosaccharide metabolism.Fructose and mannose metabolism	Metabolism.Primary metabolism.Carbohydrate metabolism.Polysaccharide metabolism.Starch and sucrose metabolism.Starch biosynthesis catabolism	-	-	-	-	-	-	Yes	627.903	-2.30873	7.62771e-34	452.776	-0.653672	0.0489747	229.961	0.635327	0.00625105	316.049	-0.59928	0.0149409	381.667	0.780041	1.52917e-06	252.345	-0.184993	0.189054
VIT_08s0007g01570	fructose 1,6-bisphosphatase	Metabolism.Primary metabolism.Carbohydrate metabolism.Glycolysis Gluconeogenesis.Gluconeogenesis	Metabolism.Primary metabolism.Carbohydrate metabolism.Monosaccharide metabolism.Monosaccharide catabolism.Pentose-phosphate shunt	Metabolism.Primary metabolism.Carbohydrate metabolism.Monosaccharide metabolism.Fructose and mannose metabolism	Metabolism.Primary metabolism.Carbon fixation	-	-	-	-	Yes	695.884	-2.51638	5.23141e-62	436.564	-3.32445	1.69484e-29	79.491	-2.87685	1.12866e-18	54.2573	-2.22555	1.29409e-12	18.7555	-0.270561	0.426329	22.0591	0.186289	0.44146
VIT_03s0038g00670	fructose-bisphosphate aldolase, chloroplast precursor	Metabolism.Primary metabolism.Carbohydrate metabolism.Glycolysis Gluconeogenesis	Metabolism.Primary metabolism.Carbohydrate metabolism.Monosaccharide metabolism.Monosaccharide catabolism.Pentose-phosphate shunt	Metabolism.Primary metabolism.Carbohydrate metabolism.Monosaccharide metabolism.Fructose and mannose metabolism	Metabolism.Primary metabolism.Carbon fixation	Metabolism.Primary metabolism.Generation of metabolite precursors and energy.Photosynthesis.Calvin cycle	-	-	-	Yes	2196.36	-2.43811	1.81676e-81	1385.28	-2.56632	2.78902e-32	391.81	-0.951915	0.000305539	281.812	-2.18678	1.45725e-40	196.818	-1.30738	1.46375e-08	135.855	0.587828	0.000728163
VIT_10s0003g03490	GA 2-oxidase	Metabolism.Secondary metabolism.Terpenoid metabolism.Diterpenoid metabolism.Diterpenoid biosynthesis	-	-	-	-	-	-	-	Yes	16.4534	-2.01198	NA	26.0197	0.00542735	0.993724	16.7895	2.03938	0.00339484	67.9714	1.87663	2.35725e-06	78.1445	0.758837	0.0320968	96.0634	-0.316992	0.193016
VIT_01s0010g03390	Gag-pol polyprotein	Transposable elements viral and plasmid proteins.Protein from transposable element	-	-	-	-	-	-	-	Yes	502.098	1.6796	5.71403e-16	535.751	1.39944	3.44166e-19	1071.23	0.645138	6.95371e-05	1226.83	1.10673	1.39078e-22	1157.97	-0.307598	0.0175279	1837.24	0.0786322	0.384292
VIT_05s0077g00690	Galactokinase (GAL1)	Metabolism.Primary metabolism.Carbohydrate metabolism.Monosaccharide metabolism.Galactose metabolism	-	-	-	-	-	-	-	Yes	1609.5	0.76166	3.10346e-08	1320.09	0.752902	9.74661e-06	1886.8	-0.125055	0.415077	1987.67	0.418459	7.3538e-07	1539.92	-0.602798	5.68441e-07	2252.84	-0.262633	0.000414734
VIT_01s0010g02030	Gamma-thionin precursor	Response to stimulus.Stress response.Biotic stress response	-	-	-	-	-	-	-	Yes	19072.1	5.19288	4.9374e-177	20669.7	3.68975	1.08075e-221	35128	-0.490021	0.0215789	30554	-0.548449	1.14366e-05	22369.2	-1.08011	7.51842e-09	29149.7	0.28543	0.0180479
VIT_13s0019g04540	GCN5 N-acetyltransferase (GNAT)	Regulation overview.Regulation of gene expression.Regulation of transcription.Transcription factor.GNAT	-	-	-	-	-	-	-	Yes	1057.7	0.349125	0.0254255	1177.73	0.68696	8.12757e-06	965.045	-0.398504	0.00490845	1112.63	-1.0282	1.22867e-18	783.348	-0.336325	0.00386514	787.331	0.0255286	0.814067
VIT_05s0020g03680	GCN5 N-acetyltransferase (GNAT)	Regulation overview.Regulation of gene expression.Regulation of transcription.Transcription factor.GNAT	-	-	-	-	-	-	-	Yes	23.7943	-1.70389	0.00555573	57.8351	-2.14566	0.000887231	11.0395	0.454302	0.451192	17.6221	-0.375838	0.325921	16.0404	0.371789	0.286293	14.7208	-0.18018	0.461157
VIT_05s0020g03710	GCN5 N-acetyltransferase (GNAT)	Regulation overview.Regulation of gene expression.Regulation of transcription.Transcription factor.GNAT	-	-	-	-	-	-	-	Yes	280.968	-1.51831	3.97623e-06	367.728	-0.92385	0.029744	106.369	-0.301785	0.379227	164.975	-2.29674	1.81993e-18	81.2527	-0.555927	0.0357839	69.2406	0.37025	0.0965586
VIT_07s0191g00080	GCR2-like 1 ABA receptor	Unclear	-	-	-	-	-	-	-	Yes	817.494	0.677097	3.1102e-05	839.394	1.35647	2.25902e-07	801.075	-0.519134	0.0123135	902.375	-1.03195	1.20754e-19	605.809	-0.419536	0.00885123	617.269	-0.0788697	0.445005
VIT_02s0025g01720	GDA2	Unknown	-	-	-	-	-	-	-	Yes	12339.4	0.671839	0.00014919	17691.5	0.908811	7.54556e-11	16713.2	0.280276	0.0307641	20074.5	-0.49814	5.51664e-08	18738.7	0.0433481	0.773262	17716.3	-0.011153	0.899502
VIT_14s0068g01360	GEM-like protein 5	Cellular process.Cell growth and death	-	-	-	-	-	-	-	Yes	450.584	2.77037	4.23474e-27	846.151	3.68798	1.89369e-43	867.132	0.0131424	0.958596	1115.28	-0.998015	2.10868e-07	1079.88	0.459241	0.03069	836.973	0.167271	0.224174
VIT_15s0048g01390	Gibberellin receptor GID1L3	Signaling.Hormone Signaling.Gibberellic acid Signaling.Gibberellic acid-mediated Signaling pathway	-	-	-	-	-	-	-	Yes	152.786	-1.63146	1.28515e-05	88.1152	-1.71776	1.40017e-05	45.9512	-0.722209	0.0479645	38.3802	-0.47215	0.184883	52.5951	0.764498	0.00340778	29.0582	-0.368644	0.12126
VIT_15s0048g01350	Gibberellin receptor GID1L3	Signaling.Hormone Signaling.Gibberellic acid Signaling.Gibberellic acid-mediated Signaling pathway	-	-	-	-	-	-	-	Yes	14.9795	-0.689825	0.328596	13.1902	-1.01756	0.139038	25.9475	1.65746	0.00158524	22.2548	1.96943	4.78836e-08	45.4548	0.398419	0.175728	38.5739	0.0127454	0.956599
VIT_18s0001g14270	Gibberellin-regulated protein 1 (GASA1)	Signaling.Hormone Signaling.Gibberellic acid Signaling.Gibberellic acid-mediated Signaling pathway	Diverse functions.Gene family with diverse functions.GASA family	-	-	-	-	-	-	Yes	6864.62	-3.65409	1.66517e-59	6566.48	-3.73862	2.59477e-31	707.617	-0.20761	NA	877.908	-0.450003	0.239145	812.07	0.287665	0.430946	869.499	0.234446	0.277642
VIT_18s0001g12390	Glucan endo-1,3-beta-glucosidase 7 precursor	Metabolism.Primary metabolism.Carbohydrate metabolism.Polysaccharide metabolism.Starch and sucrose metabolism	Metabolism.Primary metabolism.Carbohydrate metabolism.Polysaccharide metabolism.Beta-1,3 glucan metabolism.Beta-1,3 glucan catabolism	-	-	-	-	-	-	Yes	497.664	1.72333	3.26217e-13	533.219	1.27503	2.97054e-09	629.451	-0.613737	0.0119119	515.972	-1.45694	4.82345e-20	391.578	-0.985412	2.68635e-07	328.916	0.328846	0.0244479
VIT_12s0057g01030	Glucose-6-phosphate 1-dehydrogenase 2, chloroplast precursor	Metabolism.Primary metabolism.Carbohydrate metabolism.Monosaccharide metabolism.Monosaccharide catabolism.Pentose-phosphate shunt	Metabolism.Primary metabolism.Coenzyme and prosthetic group metabolism.Peptide derived compounds biosynthesis.Glutathione metabolism	-	-	-	-	-	-	Yes	9.80594	1.69623	0.0207278	26.4641	2.38654	2.00518e-07	16.2384	-0.0199877	0.971837	41.1583	-0.207867	0.475942	10.0061	-1.1299	0.00228209	33.4985	-0.528997	0.0211934
VIT_02s0025g04550	Glucose-methanol-choline (GMC) oxidoreductase	Metabolism.Primary metabolism.Amino acid metabolism.Glycine, serine, and threonine metabolism	Metabolism.Cellular metabolism.Oxidation reduction	-	-	-	-	-	-	Yes	244.296	-1.24914	0.00106473	80.1186	-1.65166	0.00032071	90.8773	-0.763814	0.00637563	41.1055	-0.0466394	0.923235	62.0575	-0.394122	0.149755	56.3626	0.276108	0.238498
VIT_01s0011g06600	Glutamate decarboxylase	Metabolism.Primary metabolism.Amino acid metabolism.Glutamate metabolism.Glutamate catabolism	Metabolism.Primary metabolism.Amino acid metabolism.Alanine and aspartate metabolism	Metabolism.Primary metabolism.Amino acid metabolism.Cysteine metabolism	Metabolism.Primary metabolism.Amino acid metabolism.Beta-Alanine metabolism.Beta-Alanine biosynthesis	Metabolism.Primary metabolism.Organic acid metabolism.Butanoate metabolism.Butanoate biosynthesis	Metabolism.Primary metabolism.Amino acid metabolism.Amino acid catabolism	-	-	Yes	183.675	0.995235	0.00220172	258.951	0.289169	0.513802	460.388	1.2773	1.41831e-10	429.469	0.891966	2.97919e-05	626.802	0.0340687	0.812715	537.952	-0.362093	0.0021113
VIT_03s0038g03920	Glutamate receptor 2 GLUR2	Transport overview.Channels and pores.a-Type channels.Glutamate-gated Ion Channel of Neurotransmitter Receptors	Transport overview.Ion transport.Cation transport.Glutamate activated channel	-	-	-	-	-	-	Yes	460.656	-1.25489	2.02949e-12	405.142	0.0616359	0.758059	502.357	1.52994	4.01217e-18	736.263	1.23774	1.22423e-22	652.075	-0.200195	0.149668	964.201	-0.482391	2.19827e-05
VIT_18s0001g04600	Glutaredoxin	Response to stimulus.Stress response.Abiotic stress response.Oxidative stress response	-	-	-	-	-	-	-	Yes	534.165	0.532889	0.00111966	1003.68	0.753223	6.80974e-10	632.984	0.0865291	0.630344	1000.96	-0.859888	6.5757e-21	566.449	-0.484265	0.00115408	775.304	0.0676432	0.470725
VIT_10s0003g00390	Glutaredoxin	Response to stimulus.Stress response.Abiotic stress response.Oxidative stress response	-	-	-	-	-	-	-	Yes	525.168	0.3144	0.14864	513.883	1.00217	3.51677e-05	273.149	-2.57792	8.22625e-18	367.687	-4.17294	2.67865e-84	58.0182	-1.30065	2.58901e-05	62.4504	0.880622	4.73981e-05
VIT_19s0015g02880	Glutathione S-transferase 20 GSTU20	Metabolism.Primary metabolism.Coenzyme and prosthetic group metabolism.Peptide derived compounds biosynthesis.Glutathione metabolism	Response to stimulus.Stress response.Abiotic stress response.Oxidative stress response	-	-	-	-	-	-	Yes	468.25	1.98937	1.19964e-10	1032.36	0.682994	0.000893759	840.085	0.125088	0.547978	1406.56	0.195362	0.0476754	937.556	0.136732	0.357541	1435.12	-0.394773	1.15995e-05
VIT_19s0015g02590	Glutathione S-transferase 25 GSTU25	Metabolism.Primary metabolism.Coenzyme and prosthetic group metabolism.Peptide derived compounds biosynthesis.Glutathione metabolism	Response to stimulus.Stress response.Abiotic stress response.Oxidative stress response	-	-	-	-	-	-	Yes	820.035	0.897047	1.34376e-06	1410.23	0.57841	0.00349462	1145.21	0.183598	0.289994	1593.6	-0.278958	3.67042e-05	1176.85	-0.134756	0.289731	1501.06	-0.0806115	0.322735
VIT_19s0015g02730	Glutathione S-transferase 25 GSTU25	Metabolism.Primary metabolism.Coenzyme and prosthetic group metabolism.Peptide derived compounds biosynthesis.Glutathione metabolism	Response to stimulus.Stress response.Abiotic stress response.Oxidative stress response	-	-	-	-	-	-	Yes	623.567	1.16784	1.29051e-15	1210.89	0.891254	5.86174e-07	999.093	0.314095	0.0393052	1485.48	-0.232098	0.00646096	1094.93	-0.0433863	0.713531	1588.45	0.259578	0.00484322
VIT_16s0039g01070	Glutathione S-transferase 25 GSTU7	Metabolism.Primary metabolism.Coenzyme and prosthetic group metabolism.Peptide derived compounds biosynthesis.Glutathione metabolism	Response to stimulus.Stress response.Abiotic stress response.Oxidative stress response	-	-	-	-	-	-	Yes	249.763	-0.333712	0.382272	581.388	-1.28479	0.0861604	144.004	-0.852685	0.0155159	209.043	-1.5898	0.000320784	93.8666	-0.407294	0.143469	104.848	-0.0129598	0.951498
VIT_19s0093g00160	Glutathione S-transferase 8 GSTU19	Metabolism.Primary metabolism.Coenzyme and prosthetic group metabolism.Peptide derived compounds biosynthesis.Glutathione metabolism	Response to stimulus.Stress response.Abiotic stress response.Oxidative stress response	-	-	-	-	-	-	Yes	53.4823	1.67665	6.65354e-05	79.2115	0.80693	0.0159806	108.802	0.515612	0.0576276	117.475	0.331598	0.102691	126.679	-0.0121582	0.954015	128.83	-0.248862	0.174381
VIT_12s0028g00920	Glutathione S-transferase 9 GSTF9	Metabolism.Primary metabolism.Coenzyme and prosthetic group metabolism.Peptide derived compounds biosynthesis.Glutathione metabolism	Response to stimulus.Stress response.Abiotic stress response.Oxidative stress response	-	-	-	-	-	-	Yes	19.0929	-1.69257	0.0155374	89.5585	-0.835296	0.258857	45.5565	2.95366	9.07757e-09	94.6122	0.920245	0.0093213	113.591	0.881999	0.00159507	133.664	0.00303288	0.98832
VIT_07s0005g00260	Glutathione-conjugate transporter (MRP10)	Transport overview.Macromolecule transport.Multidrug transport.Multidrug ABC transport	-	-	-	-	-	-	-	Yes	655.201	1.05111	3.90318e-09	1246.35	0.0773745	0.842965	1656.18	1.28169	2.75221e-18	2327.03	1.2756	1.37034e-16	2447.46	0.256941	0.021943	3469.05	-0.0538104	0.493191
VIT_01s0010g02460	Glyceraldehyde-3-phosphate dehydrogenase, cytosolic 3	Metabolism.Primary metabolism.Carbohydrate metabolism.Glycolysis Gluconeogenesis	-	-	-	-	-	-	-	Yes	2603.19	2.96141	5.83917e-05	9630.97	3.03889	1.35777e-07	12220.3	1.6559	NA	17377.9	0.103721	0.561102	18576.3	0.199161	NA	19391.7	0.0246166	0.740763
VIT_11s0016g02280	Glycine dehydrogenase 2	Metabolism.Primary metabolism.Amino acid metabolism.Glycine, serine, and threonine metabolism	-	-	-	-	-	-	-	Yes	953.016	0.320914	0.0781845	956.44	0.132744	0.527331	710.787	-0.96377	1.59322e-09	787.544	-1.01928	2.97137e-29	476.9	-0.286168	0.0356119	624.726	0.355039	9.9485e-05
VIT_07s0005g00360	Glycosyl hydrolase family 1	Metabolism.Primary metabolism.Carbohydrate metabolism.Carbohydrate catabolism	-	-	-	-	-	-	-	Yes	65.4984	1.00506	0.00269686	179.901	1.87342	2.20456e-15	127.713	0.78951	0.0030007	253.433	-0.283086	0.06674	136.551	-0.429045	0.0307296	223.207	-0.295022	0.0289025
VIT_02s0087g00330	Glycosyl transferase family 1 protein	Metabolism.Primary metabolism.Carbohydrate metabolism	-	-	-	-	-	-	-	Yes	98.7134	2.44638	1.14355e-10	140.494	1.76151	1.05556e-16	326.42	1.18792	1.42638e-07	286.811	0.738163	5.14026e-09	415.837	-0.117498	0.451149	413.774	0.217991	0.113307
VIT_00s0455g00040	Glycosyl transferase family 8 protein	Metabolism.Primary metabolism.Carbohydrate metabolism.Glycosyl transference	-	-	-	-	-	-	-	Yes	1400.68	-1.14119	1.43384e-22	1003.09	-0.84804	2.03932e-06	713.102	-0.137401	0.378313	754.985	-0.137423	0.339902	554.237	-0.765213	8.55783e-09	893.795	0.447763	8.28173e-06
VIT_02s0025g02600	Glyoxal oxidase	Unclear	-	-	-	-	-	-	-	Yes	161.919	-1.54549	0.0480451	100.581	-1.65262	0.00337936	43.8594	-0.721302	0.197185	31.8708	-1.31411	NA	27.628	-0.411029	0.255112	13.7324	-0.0183792	0.90504
VIT_02s0025g04730	Glyoxylate reductase	Metabolism.Primary metabolism.Generation of metabolite precursors and energy.Glyoxylate and dicarboxylate metabolism	-	-	-	-	-	-	-	Yes	394.978	5.36617	1.39046e-18	652.974	2.07228	1.6395e-09	507.843	-1.80212	2.74302e-16	605.748	-2.55177	1.97305e-54	234.25	-0.252849	0.178398	207.481	0.303069	0.0485494
VIT_17s0000g05540	H(+)-ATPase 11 AHA11	Metabolism.Primary metabolism.Generation of metabolite precursors and energy.Electron transport.Respiratory-chain phosphorylation	Transport overview.Primary Active Transporters.P-P-bond hydrolysis-driven transporters.P-type ATPase (P-ATPase).Plasma membrane H+ ATPase	Transport overview.Ion transport.Cation transport.Proton transport	-	-	-	-	-	Yes	4693.32	-0.0921398	0.55014	2739.65	-0.458365	0.0165114	2895.97	-1.03737	3.82935e-10	2157.13	-0.464529	0.000905261	1718.71	-0.58984	4.137e-05	2325.07	0.51688	4.75569e-05
VIT_14s0066g02550	H(+)-ATPase 4 AHA4	Metabolism.Primary metabolism.Generation of metabolite precursors and energy.Electron transport.Respiratory-chain phosphorylation	Transport overview.Primary Active Transporters.P-P-bond hydrolysis-driven transporters.P-type ATPase (P-ATPase).Plasma membrane H+ ATPase	Transport overview.Ion transport.Cation transport.Proton transport	-	-	-	-	-	Yes	805.579	-1.30263	1.121e-08	720.796	-0.373308	0.0597959	635.59	0.992709	2.04258e-07	873.211	0.65222	1.93802e-07	761.732	-0.191836	0.256635	1218.32	0.199471	0.0601634
VIT_04s0069g01010	Harpin-induced protein	Response to stimulus.Stress response.Biotic stress response.Virus stress response	-	-	-	-	-	-	-	Yes	67.323	0.0186748	0.957645	171.445	0.276044	0.4803	178.379	1.90219	7.79957e-08	299.941	1.01927	4.23848e-08	318.48	0.452851	0.0656234	496.867	0.395977	0.0107737
VIT_12s0055g00370	Harpin-induced protein	Response to stimulus.Stress response.Biotic stress response.Virus stress response	-	-	-	-	-	-	-	Yes	242.697	-0.592622	0.0140242	188.124	-0.0471321	0.867194	409.978	1.69187	6.4252e-17	299.211	1.0225	4.51703e-14	518.288	-0.346768	0.010569	423.843	-0.0414681	0.720248
VIT_16s0098g00890	Harpin-induced protein	Response to stimulus.Stress response.Biotic stress response.Virus stress response	-	-	-	-	-	-	-	Yes	110.481	-0.281608	0.297411	79.2663	-0.242339	0.317874	472.441	2.8544	3.67449e-18	312.428	2.79224	1.26475e-60	591.508	-0.679342	0.00347611	558.231	-0.150262	0.25829
VIT_15s0046g02230	Heavy-metal-associated domain-containing protein	Unclear	-	-	-	-	-	-	-	Yes	2015.51	0.381659	0.023502	4210.09	0.744404	1.25855e-11	1905.72	-0.331911	0.105785	3940.4	-1.12669	3.47177e-68	1512.93	-0.467932	0.00237146	2743.73	0.12051	0.0722008
VIT_16s0050g01240	Heavy-metal-associated domain-containing protein	Unclear	-	-	-	-	-	-	-	Yes	1583.64	-2.24017	2.40355e-32	1703.42	-1.06665	1.1055e-08	298.993	-1.15969	6.80571e-08	699.578	-2.7923	5.34452e-49	142.03	-1.18281	3.69742e-07	215.584	0.395295	0.0227539
VIT_11s0118g00420	Heparanase protein 3 precursor	Metabolism.Primary metabolism.Carbohydrate metabolism.Monosaccharide metabolism.Pentose glucuronate interconversion	Metabolism.Primary metabolism.Carbohydrate metabolism.Polysaccharide metabolism.Starch and sucrose metabolism	-	-	-	-	-	-	Yes	406.472	1.27395	3.14942e-08	562.463	1.65432	3.98597e-08	285.188	-2.62694	1.00604e-13	478.227	-2.97366	5.96102e-54	80.1501	-0.206244	0.487662	107.94	-0.139372	0.473008
VIT_14s0006g02720	Hexose transporter, Plastid	Transport overview.Electrochemical Potential-driven Transporters.Porters.Major Facilitator Superfamily.Sugar Porter	Transport overview.Macromolecule transport.Carbohydrate transport.Sugar transport	-	-	-	-	-	-	Yes	741.677	0.269027	0.054557	691.804	0.363628	0.00229687	510.304	-1.16963	5.42494e-13	604.632	-1.03439	3.18102e-36	337.425	-0.0775625	0.580013	454.899	0.220749	0.0165629
VIT_12s0057g00690	Histidine kinase (AHK2)	Signaling.Hormone Signaling.Cytokinin Signaling.Cytokinin-mediated Signaling pathway	-	-	-	-	-	-	-	Yes	270.699	-0.256112	0.295343	216.736	0.113075	0.531413	333.489	0.835152	4.88595e-05	492.972	1.64313	3.64464e-58	496.471	0.454984	0.00122995	834.088	0.139025	0.094389
VIT_07s0104g00970	Histone H2AXb HTA3	Cellular process.Cellular component organization and biogenesis.Nucleus.Chromosome organization and biogenesis.Chromatin assembly	-	-	-	-	-	-	-	Yes	665.318	0.957051	1.47746e-08	928.434	1.22167	2.86651e-11	855.055	-0.0508681	0.784327	982.286	-0.990275	2.31583e-14	939.54	0.219102	0.197143	704.492	0.0139824	0.881316
VIT_18s0001g13680	Histone H3	Cellular process.Cellular component organization and biogenesis.Nucleus.Chromosome organization and biogenesis.Chromatin assembly	-	-	-	-	-	-	-	Yes	940.084	-0.944992	3.3131e-08	961.872	-0.436353	0.0320978	1251.8	1.58357	3.09601e-15	1366.58	1.05759	7.005e-15	2045.55	0.389577	0.0208237	2057.67	0.131632	0.0449137
VIT_06s0004g02800	Homeodomain-leucine zipper protein Revoluta (REV)	Regulation overview.Regulation of gene expression.Regulation of transcription.Transcription factor.Homeobox domain family transcription factor	-	-	-	-	-	-	-	Yes	259.917	-0.548258	0.0610387	201.241	-0.126092	0.469709	269.872	0.769041	0.000284708	355.905	1.28993	1.23606e-19	360.41	0.216681	0.142596	540.943	-0.00221058	0.98513
VIT_05s0020g03860	Homocysteine S-methyltransferase 3	Metabolism.Primary metabolism.Amino acid metabolism.Methionine metabolism	-	-	-	-	-	-	-	Yes	358.535	1.15887	9.49689e-07	1156.51	1.68246	2.23909e-08	374.123	-0.774273	6.03427e-05	1119.73	-1.84102	5.48858e-34	311.422	0.124377	0.426132	460.277	-0.414276	6.33514e-05
VIT_10s0003g00330	HSL1 (HAESA-like 1)	Signaling.Signaling pathway.Protein kinase	-	-	-	-	-	-	-	Yes	225.597	-0.63847	0.00556643	143.22	0.168743	0.626417	77.4936	-2.5377	8.48314e-15	88.7719	-3.13526	4.88287e-32	20.5376	-0.483098	0.156577	22.9412	0.358771	0.139536
VIT_13s0067g00700	Hydrolase, alpha/beta fold	Unknown	-	-	-	-	-	-	-	Yes	2221.01	1.14414	NA	3384.01	2.22932	4.88335e-11	2267.41	-0.828314	7.39899e-05	3150.25	-2.69694	2.30324e-80	1114.91	-1.82819	1.61416e-30	1234.98	0.724127	0.000348205
VIT_15s0046g01190	Hydroquinone glucosyltransferase	Metabolism.Primary metabolism.Carbohydrate metabolism.Polysaccharide metabolism.Starch and sucrose metabolism	Metabolism.Secondary metabolism.Aromatic compound metabolism.Aromatic compound glysosylation	-	-	-	-	-	-	Yes	686.702	-0.585724	0.000951032	655.451	-0.00849284	0.979628	289.062	-1.60699	9.92061e-09	406.426	-2.42457	1.05098e-10	166.454	0.12156	0.582965	121.604	-0.0813085	0.740015
VIT_09s0002g04300	Hydroxyphenylpyruvate reductase (HPPR)	Metabolism.Primary metabolism.Amino acid metabolism.Aromatic amino acid metabolism.Tyrosine metabolism	Metabolism.Primary metabolism.Amino acid metabolism.Aromatic amino acid metabolism.Phenylalanine metabolism.Phenylalanine biosynthesis	Metabolism.Secondary metabolism.Aromatic compound metabolism.Rosmarinic acid biosynthesis	-	-	-	-	-	Yes	2632.17	0.275841	0.0404728	2524.39	0.519014	8.67875e-07	3122.18	0.304451	0.0164673	3156.55	0.0698339	0.375323	2997.02	-0.446015	2.10982e-05	3469.1	0.0136738	0.866839
VIT_12s0028g03730	Hydroxyproline-rich glycoprotein	Cellular process.Cellular component organization and biogenesis.Cell wall organization and biogenesis.Cell wall structural protein	-	-	-	-	-	-	-	Yes	932.014	0.541545	0.000857761	1106.19	0.84825	1.69669e-09	1235.03	0.331363	0.0202234	1360.58	-0.194944	0.054273	1394.41	0.0287781	0.794658	1402.24	0.106162	0.311373
VIT_12s0028g03740	Hydroxyproline-rich glycoprotein	Cellular process.Cellular component organization and biogenesis.Cell wall organization and biogenesis.Cell wall structural protein	-	-	-	-	-	-	-	Yes	278.484	0.720503	5.80787e-05	463.624	1.20925	1.46556e-15	442.498	0.583505	0.000537192	626.924	-0.11441	0.241384	560.907	0.185194	0.140355	637.532	-0.0306807	0.725235
VIT_08s0040g00630	Hydroxyproline-rich glycoprotein	Cellular process.Cellular component organization and biogenesis.Cell wall organization and biogenesis.Cell wall structural protein	-	-	-	-	-	-	-	Yes	557.118	-0.603788	3.0302e-05	510.068	-0.336064	0.0871446	229.399	-1.6266	5.17627e-06	271.281	-3.09716	6.37251e-89	75.2766	-1.67914	NA	72.8491	0.48316	0.0079148
VIT_15s0046g01090	Hydroxyproline-rich glycoprotein	Cellular process.Cellular component organization and biogenesis.Cell wall organization and biogenesis.Cell wall structural protein	-	-	-	-	-	-	-	Yes	2033.42	0.0823287	0.47165	1986	-0.634758	2.02048e-05	1415.1	-0.884458	8.75368e-11	1391.05	-0.654669	1.19157e-12	1044.3	-0.0983813	0.386883	1177.9	0.066095	0.459246
VIT_18s0001g04800	Hyperosmotically inducible periplasmic protein	Transport overview.Primary Active Transporters.P-P-bond hydrolysis-driven transporters.P-type ATPase (P-ATPase).Cu2+-exporting ATPase	Cellular process.Cellular homeostasis.Heavy metal ion homeostasis	-	-	-	-	-	-	Yes	49.7068	2.88188	3.02317e-06	95.2697	1.25117	0.0074889	49.2008	-2.42704	4.18572e-10	73.1842	-3.6998	3.44807e-25	11.3673	-0.783749	0.0330938	14.5569	0.535736	0.0284332
VIT_14s0060g02300	Hypoxia-responsive	Response to stimulus.Stress response.Abiotic stress response.Hypoxia stress response	-	-	-	-	-	-	-	Yes	217.706	1.02187	0.112655	651.034	1.02648	0.069399	749.143	1.75586	1.23011e-12	1087.12	0.482418	0.0195361	1438.22	0.716508	3.54155e-07	1410.29	0.120288	0.280009
VIT_08s0007g02760	IAA-amino acid hydrolase 1 (ILR1)	Signaling.Hormone Signaling.Auxin Signaling.Auxin metabolism.Auxin activation by conjugation hydrolysis	-	-	-	-	-	-	-	Yes	778.43	-0.672903	9.6015e-05	626.105	-0.767404	2.02036e-14	368.797	-1.02326	4.91665e-09	342.24	-1.55122	2.77045e-47	214.731	-0.652479	0.000639135	210.599	0.359741	0.00668711
VIT_07s0005g04380	IAA12	Signaling.Hormone Signaling.Auxin Signaling.Auxin-mediated Signaling pathway	Regulation overview.Regulation of gene expression.Regulation of transcription.Transcription factor.AUXIAA family transcription factor	-	-	-	-	-	-	Yes	158.927	-2.58946	2.94762e-17	116.255	-2.11652	2.18097e-11	70.2837	1.32228	5.08725e-05	138.605	2.18891	2.56104e-37	205.097	1.57842	3.28454e-15	227.167	-0.217617	0.128029
VIT_05s0049g01970	IAA13	Signaling.Hormone Signaling.Auxin Signaling.Auxin-mediated Signaling pathway	Regulation overview.Regulation of gene expression.Regulation of transcription.Transcription factor.AUXIAA family transcription factor	-	-	-	-	-	-	Yes	100.095	-0.56366	0.128266	75.368	0.0424802	0.874939	229.553	2.13387	1.23771e-12	247.593	2.3476	1.09442e-74	378.595	0.251982	0.198766	444.834	0.0169899	0.869978
VIT_01s0011g03660	IMP dehydrogenase/GMP reductase	Metabolism.Primary metabolism.Nucleobase, nucleoside, nucleotide, nucleic acid metabolism.Nucleotide metabolism.Purine metabolism	-	-	-	-	-	-	-	Yes	157.988	0.709008	0.0194899	304.862	3.00805	9.29018e-51	406.121	1.47188	1.47466e-09	464.362	-0.33631	0.00295151	562.215	-0.000137092	0.999437	459.174	0.145739	0.242346
VIT_08s0058g00270	Importin beta-2	Transport overview.Incompletely characterized transport systems.Recognized transporters of unknown biochemical mechanism.Nuclear pore complex	Transport overview.Nucleocytoplasmic transport.Nuclear pore complex	Transport overview.Macromolecule transport.Protein transport.Protein import into nucleus	Transport overview.Nucleocytoplasmic transport	Transport overview.Macromolecule transport.RNA transport	-	-	-	Yes	367.925	0.721555	2.18225e-05	581.602	0.244239	0.215777	842.071	1.2793	4.54022e-11	1015.18	1.04566	1.85945e-20	1464.03	0.632255	8.79678e-05	1349.29	-0.276789	0.00327848
VIT_18s0001g12260	Incomplete root hair elongation	Signaling.Signaling pathway.Protein kinase	-	-	-	-	-	-	-	Yes	310.497	1.59297	3.17832e-19	737.624	1.04301	1.59395e-14	711.322	0.8285	1.08824e-07	958.654	-0.142531	0.142262	767.765	-0.431019	0.000457104	1106.02	0.387727	1.15698e-06
VIT_01s0011g06400	Indeterminate(ID)-domain 16	Regulation overview.Regulation of gene expression.Regulation of transcription.Transcription factor.C2H2 family transcription factor	-	-	-	-	-	-	-	Yes	206.077	-0.790331	0.00111559	258.849	1.19564	1.05886e-05	262.458	1.36367	5.08443e-09	468.559	0.650423	0.000681461	396.386	0.267455	0.0750531	616.419	0.0177011	0.879397
VIT_14s0068g00500	Indole-3-acetate beta-glucosyltransferase	Signaling.Hormone Signaling.Auxin Signaling.Auxin metabolism.Auxin inactivation by conjugation	-	-	-	-	-	-	-	Yes	391.739	-0.928015	2.06772e-05	352.497	-0.812109	4.14022e-05	216.818	-0.195661	0.396716	246.673	-0.421602	0.00131072	173.916	-0.5616	0.00305141	205.067	-0.313942	0.02578
VIT_05s0020g02200	Inosine-uridine preferring nucleoside hydrolase	Metabolism.Primary metabolism.Nucleobase, nucleoside, nucleotide, nucleic acid metabolism.Nucleotide metabolism.Purine metabolism	Metabolism.Primary metabolism.Coenzyme and prosthetic group metabolism.Nicotinate and nicotinamide metabolism	-	-	-	-	-	-	Yes	554.497	0.246819	0.201643	1646.6	0.0481236	0.929253	787.955	0.693752	0.00364167	1681.57	-0.160436	0.154896	809.461	-0.497458	0.00629687	1575	-0.255131	0.00514459
VIT_05s0020g01820	Integral membrane family protein UPF0497	Unknown	-	-	-	-	-	-	-	Yes	899.314	-0.734247	7.22675e-05	636.754	0.110495	0.629416	354	-1.608	1.62802e-16	401.806	-2.69278	1.35682e-29	160.249	-0.628586	0.000803743	119.64	0.164236	0.444728
VIT_02s0012g00500	Invertase/pectin methylesterase inhibitor	Cellular process.Cellular component organization and biogenesis.Cell wall organization and biogenesis	Metabolism.Primary metabolism.Carbohydrate metabolism.Carbohydrate metabolism enzyme inhibitor.Invertase/pectin methylesterase inhibitor family	-	-	-	-	-	-	Yes	596.679	3.7305	0.00021222	681.03	4.7825	1.33008e-39	2994.81	1.60254	2.95663e-25	3309.45	2.10856	1.62552e-54	3820.86	-0.282431	0.0183323	5854.9	0.0591661	0.470571
VIT_15s0021g00540	Invertase/pectin methylesterase inhibitor	Cellular process.Cellular component organization and biogenesis.Cell wall organization and biogenesis	Metabolism.Primary metabolism.Carbohydrate metabolism.Carbohydrate metabolism enzyme inhibitor.Invertase/pectin methylesterase inhibitor family	-	-	-	-	-	-	Yes	61.8448	4.08478	3.16634e-22	47.4587	4.00252	2.86864e-14	403.04	2.0982	6.06218e-30	251.236	2.23815	4.09903e-20	492.521	-0.582618	0.00173807	575.103	0.70961	6.87872e-11
VIT_16s0022g00960	Invertase/pectin methylesterase inhibitor	Cellular process.Cellular component organization and biogenesis.Cell wall organization and biogenesis	Metabolism.Primary metabolism.Carbohydrate metabolism.Carbohydrate metabolism enzyme inhibitor.Invertase/pectin methylesterase inhibitor family	-	-	-	-	-	-	Yes	7841.3	4.47064	0	8466.39	1.9888	1.9735e-08	22826.3	0.637435	6.16423e-07	13960.9	0.124983	0.385215	21275.3	-0.813953	3.34445e-09	18424.2	0.49127	1.78599e-06
VIT_10s0003g00480	Isoflavone methyltransferase/ Orcinol O-methyltransferase 1 oomt1	Metabolism.Secondary metabolism.Phenylpropanoid metabolism.Flavonoid metabolism.Isoflavonoid metabolism.Isoflavonoid biosynthesis	-	-	-	-	-	-	-	Yes	5.24759	2.30041	0.0162075	27.4871	1.55171	0.00316151	5.93316	-1.23802	0.0794326	25.5419	-2.05177	7.50583e-08	4.97914	0.4346	0.22807	8.71135	-0.214892	0.371533
VIT_03s0088g00140	Isoflavone reductase protein 2	Metabolism.Secondary metabolism.Phenylpropanoid metabolism.Flavonoid metabolism.Isoflavonoid metabolism.Isoflavonoid biosynthesis	-	-	-	-	-	-	-	Yes	32.3516	4.60767	1.56253e-13	68.3584	5.23248	9.20233e-21	58.8249	-0.490502	0.226087	87.3131	-1.33396	9.4705e-08	36.754	-0.933805	0.00251085	54.4496	0.0959629	0.648371
VIT_18s0001g12690	Isoflavone reductase protein 4	Metabolism.Secondary metabolism.Phenylpropanoid metabolism.Flavonoid metabolism.Isoflavonoid metabolism.Isoflavonoid biosynthesis	-	-	-	-	-	-	-	Yes	87.8801	-1.66474	0.081998	93.4403	-1.27516	NA	46.9102	1.21723	0.000716297	69.0514	0.765188	0.00814042	63.9948	0.0398853	0.868202	93.5061	0.0215367	0.905545
VIT_17s0000g05580	Isopiperitenol dehydrogenase	Metabolism.Secondary metabolism.Terpenoid metabolism.Monoterpenoid metabolism.Monoterpenoid biosynthesis	-	-	-	-	-	-	-	Yes	2171.39	5.60402	2.84706e-104	1801.69	4.01869	1.0175e-73	3506.38	-0.912251	1.65304e-05	2183.53	-1.45097	6.3739e-16	1794.91	-1.38136	1.2808e-14	1706.99	0.68128	0.00139273
VIT_10s0003g03800	Jasmonate ZIM domain-containing protein 8	Signaling.Hormone Signaling.Jasmonate salicylate signaling.Jasmonate Signaling.Jasmonate-mediated Signaling pathway	Regulation overview.Regulation of gene expression.Regulation of transcription.Transcription factor.ZIM family transcription factor	Regulation overview.Regulation of gene expression.Regulation of transcription.Transcription factor.JAZ family transcription factor	-	-	-	-	-	Yes	251.939	-1.84622	1.43224e-08	354.279	0.977467	0.000314085	61.4178	-0.989642	0.00722727	285.704	-2.33289	1.67937e-35	38.563	-0.338451	0.239373	90.9278	-0.264776	0.160917
VIT_09s0002g00890	Jasmonate ZIM-domain protein 1	Signaling.Hormone Signaling.Jasmonate salicylate signaling.Jasmonate Signaling.Jasmonate-mediated Signaling pathway	Regulation overview.Regulation of gene expression.Regulation of transcription.Transcription factor.ZIM family transcription factor	Regulation overview.Regulation of gene expression.Regulation of transcription.Transcription factor.JAZ family transcription factor	-	-	-	-	-	Yes	1597.65	-1.68397	3.25849e-21	2453.02	-0.751396	0.00184745	855.59	0.654204	0.000126195	1488	-1.03637	2.01842e-16	987.747	-0.116153	0.35362	1116.45	0.216646	0.0393578
VIT_07s0005g02700	KCO5 (Ca2+ activated outward rectifying K+ channel 5)	Transport overview.Channels and pores.a-Type channels.The Voltage-gated Ion Channel.outward rectifying K+ channel	Signaling.Signaling pathway.Calcium sensors and Signaling	Transport overview.Ion transport.Cation transport.Potassium transport	-	-	-	-	-	Yes	21.1493	-0.310272	0.61624	21.8204	0.151656	0.754138	96.4676	2.92321	1.90207e-14	83.3301	2.50652	2.00413e-22	139.288	-0.253462	0.28407	139.042	-0.29579	0.0494432
VIT_09s0002g04930	Kelch repeat-containing F-box family protein	Unknown	-	-	-	-	-	-	-	Yes	70.4366	3.29713	1.16145e-20	58.6357	2.60713	3.49304e-16	85.0421	-1.49135	0.000477272	57.9303	-2.45074	1.22607e-20	35.4918	-0.717118	0.0336849	20.4742	0.119248	0.625565
VIT_09s0002g05080	Kelch repeat-containing F-box family protein	Unknown	-	-	-	-	-	-	-	Yes	965.664	3.74838	1.0748e-61	808.077	2.52865	7.99784e-24	1108.21	-1.96234	1.45875e-13	781.615	-2.53329	3.7794e-80	378.644	-0.944007	1.9078e-05	247.562	0.0394403	0.767555
VIT_14s0068g02150	Kelch repeat-containing F-box family protein	Unknown	-	-	-	-	-	-	-	Yes	812.329	-1.13133	5.33705e-05	1051.51	0.149134	0.609838	1047.2	1.70327	1.60686e-15	1646.33	0.860186	1.25757e-08	1718.07	0.362266	0.0319582	2281.66	0.0129876	0.921917
VIT_11s0016g05050	Kelch repeat-containing F-box protein	Unknown	-	-	-	-	-	-	-	Yes	386.047	1.14225	8.89629e-07	324.913	0.267544	0.257624	376.133	-0.97414	3.27006e-06	335.048	-0.323327	0.0272434	285.773	0.0924139	0.589369	284.709	-0.372718	0.00426021
VIT_13s0019g04750	Kinesin morphogenesis of root hair 2 (MRH2)	Cellular process.Cellular component organization and biogenesis.Cytoskeleton organization and biogenesis.Microtubule organization and biogenesis.Microtubule-driven movement	-	-	-	-	-	-	-	Yes	207.093	2.05867	7.0976e-19	225.459	2.62221	5.08166e-26	171.387	-2.78831	8.44265e-27	247.422	-1.64669	1.18764e-29	54.9432	0.229346	0.380143	130.034	0.0526453	0.776465
VIT_18s0001g02380	Kinesin protein (MKRP1)	Cellular process.Cellular component organization and biogenesis.Cytoskeleton organization and biogenesis.Microtubule organization and biogenesis.Microtubule-driven movement	-	-	-	-	-	-	-	Yes	168.366	-0.712612	0.00400864	172.243	-0.528166	0.00207464	117.291	0.094183	0.698568	177.503	0.387998	0.00273884	124.439	0.020719	0.915165	189.781	-0.435941	0.000682984
VIT_03s0038g00350	Kinesin protein (MKRP2)	Cellular process.Cellular component organization and biogenesis.Cytoskeleton organization and biogenesis.Microtubule organization and biogenesis.Microtubule-driven movement	-	-	-	-	-	-	-	Yes	732.665	-0.107434	0.501204	569.287	0.252597	0.265296	443.782	-1.07046	7.4326e-07	485.697	-1.01064	4.43494e-08	223.506	-1.12856	1.68632e-08	328.766	-0.123075	0.46834
VIT_14s0036g00520	L-allo-threonine aldolase	Metabolism.Primary metabolism.Amino acid metabolism.Glycine, serine, and threonine metabolism	-	-	-	-	-	-	-	Yes	525.352	-0.863161	4.1577e-05	1262.02	-1.40958	0.0268177	378.6	0.335159	0.153854	694.232	-0.00615239	0.971347	617.289	0.882349	1.43985e-07	695.138	-0.202737	0.141711
VIT_06s0009g01320	L-ascorbate oxidase	Metabolism.Primary metabolism.Organic acid metabolism.Ascorbate and aldarate metabolism	Transport overview.Incompletely characterized transport systems.Recognized transporters of unknown biochemical mechanism.Iron/Lead Transporter.Oxidase-dep Fe2+ Transporter	Response to stimulus.Stress response.Abiotic stress response.Oxidative stress response	-	-	-	-	-	Yes	501.382	0.261948	0.0735	306.609	0.199402	0.31246	362.489	-0.955024	0.00336389	248.839	-1.1685	3.25094e-12	177.632	-1.32812	4.83931e-07	217.13	0.75853	2.19108e-08
VIT_18s0001g09910	L-asparaginase	Metabolism.Primary metabolism.Amino acid metabolism.Alanine and aspartate metabolism	Metabolism.Cellular metabolism.Nitrogen and sulfur metabolism.Nitrogen metabolism	Metabolism.Primary metabolism.Amino acid metabolism.Asparagine, aspartate metabolism	-	-	-	-	-	Yes	136.215	-0.56014	0.0161968	321.435	-0.224299	0.509075	53.7259	-1.89686	9.53121e-07	186.565	-2.44958	2.20209e-23	30.1884	0.390573	0.237987	53.8409	-0.292782	0.160165
VIT_09s0002g06070	Late embryogenesis abundant protein	Response to stimulus.Stress response.Abiotic stress response.Desiccation stress response	-	-	-	-	-	-	-	Yes	16.3868	3.22497	3.55422e-06	85.7494	6.06358	1.13443e-27	18.9831	-1.56845	0.0078138	88.7731	-2.55942	0.000101753	12.6182	0.398782	0.281973	16.5228	-0.259604	0.253128
VIT_07s0151g00840	Late embryogenesis abundant protein D-34 (LEA D-34)	Response to stimulus.Stress response.Abiotic stress response.Desiccation stress response	-	-	-	-	-	-	-	Yes	11.3843	1.45636	0.0328686	31.9436	2.08487	3.84824e-06	62.3054	2.18133	8.41872e-08	79.9089	1.08261	5.01978e-05	105.039	0.255306	0.306558	115.695	-0.0256986	0.893729
VIT_07s0005g00660	Late embryogenis abundant protein 5	Response to stimulus.Stress response.Abiotic stress response.Desiccation stress response	-	-	-	-	-	-	-	Yes	5375.63	1.07737	1.48293e-07	10317.2	1.32729	3.46514e-15	8643.33	0.374717	0.0278995	14681.1	-0.0202195	0.870604	10406.7	0.170891	0.235403	15428	-0.0318592	0.769677
VIT_06s0004g03330	Lateral organ boundaries protein 11	Regulation overview.Regulation of gene expression.Regulation of transcription.Transcription factor.AS2 family transcription factor	-	-	-	-	-	-	-	Yes	203.093	-0.435009	0.0309289	159.252	0.473438	0.0819846	109.49	-0.958794	0.000115659	136.809	-1.23569	3.72322e-15	72.3387	-0.297358	0.186852	80.7537	-0.214034	0.235731
VIT_07s0129g00330	Lateral organ boundaries protein 39	Regulation overview.Regulation of gene expression.Regulation of transcription.Transcription factor.AS2 family transcription factor	-	-	-	-	-	-	-	Yes	891.977	-1.07425	4.71141e-07	413.977	0.42323	0.186312	276.45	-1.82761	7.89083e-08	292.828	-2.44862	1.62235e-39	106.224	-0.63852	0.0199614	97.686	0.0478415	0.79553
VIT_14s0006g02950	Lateral organ boundaries protein 41	Regulation overview.Regulation of gene expression.Regulation of transcription.Transcription factor.AS2 family transcription factor	-	-	-	-	-	-	-	Yes	1512.56	2.37432	2.49878e-05	1130.54	2.37212	1.22619e-05	2119.57	-0.735287	0.000167135	1277.55	-1.45285	1.64638e-16	1179.7	-1.33246	3.49903e-18	844.237	0.410268	0.0096784
VIT_14s0066g01710	Leaf senescence protein	Development.Senescence	-	-	-	-	-	-	-	Yes	24.6359	1.15303	0.026356	68.3141	2.4099	7.68036e-14	492.844	4.35813	1.11136e-57	552.198	3.13293	1.29799e-95	976.088	0.443833	0.00931371	1022.59	-0.120597	0.265559
VIT_14s0083g00400	Leaf senescence protein	Development.Senescence	-	-	-	-	-	-	-	Yes	702.808	-1.88067	6.12283e-15	295.442	-1.26874	1.80437e-10	181.127	-0.829277	0.000161961	162.598	-0.573938	0.000982051	105.125	-0.928488	7.51087e-06	185.338	0.742039	6.79933e-07
VIT_06s0061g01110	Lecithine cholesterol acyltransferase	Metabolism.Primary metabolism.Lipid metabolism.Glycerolipid metabolism.Glycerophospholipid metabolism	Metabolism.Primary metabolism.Lipid metabolism.Steroid metabolism	-	-	-	-	-	-	Yes	794.459	4.34744	1.94686e-153	1381.58	3.55354	9.35716e-60	1751.92	0.0405786	0.785672	1957.76	-0.689849	1.53988e-12	1352.29	-0.978042	2.8785e-09	1661.34	0.11804	0.269943
VIT_16s0022g02150	Lectin	Unknown	-	-	-	-	-	-	-	Yes	8.28976	1.36732	0.137846	11.4833	-0.753884	0.192503	51.9635	2.16671	4.46138e-05	82.2299	3.99825	5.71471e-40	87.0109	0.193035	0.533836	130.268	-0.844606	1.59789e-06
VIT_08s0058g00280	Lectin protein kinase	Signaling.Signaling pathway.Protein kinase	-	-	-	-	-	-	-	Yes	43.6317	1.33642	0.00306366	64.8937	1.44297	2.64993e-07	46.8571	-0.830579	0.0273839	76.0844	-0.742964	0.000216164	43.7152	0.438435	0.107259	52.8275	-0.386825	0.0687404
VIT_12s0028g03580	Lectin-receptor like protein kinase 3	Signaling.Signaling pathway.Protein kinase	-	-	-	-	-	-	-	Yes	820.166	0.819618	0.000226232	1340.32	1.10378	4.87276e-09	1206.45	0.35186	0.0243531	1609.49	-0.437298	8.91169e-06	1349.37	-0.0123384	0.919364	1533.83	0.15003	0.168571
VIT_06s0004g04060	Legumin	Unknown	-	-	-	-	-	-	-	Yes	1721.59	-0.209899	0.263538	1678.81	-1.2328	1.17762e-13	1045.67	-0.916004	1.23987e-06	1001.08	-0.3556	0.00109282	747.425	-0.146447	0.306019	980.639	0.138771	0.185261
VIT_05s0049g00210	Lesion inducing protein	Response to stimulus.Stress response.Biotic stress response	-	-	-	-	-	-	-	Yes	2696.76	0.467258	0.00787855	4743.83	0.480835	0.0147042	2362.94	-0.627105	0.00207947	3743.91	-1.70971	2.34727e-48	1799.55	-0.28069	0.0622839	1967.79	0.167429	0.0379956
VIT_13s0067g03780	Leucine-rich repeat protein kinase	Signaling.Signaling pathway.Protein kinase	-	-	-	-	-	-	-	Yes	691.883	-4.05504	2.77228e-66	146.209	-1.79974	2.53863e-19	72.9825	0.400315	0.327994	103.766	0.819927	1.58703e-05	88.8138	0.142783	0.607837	137.321	-0.104402	0.552941
VIT_14s0171g00180	Leucine-rich repeat transmembrane protein kinase	Signaling.Signaling pathway.Protein kinase	-	-	-	-	-	-	-	Yes	275.635	1.97935	2.76908e-12	288.584	2.01312	1.66696e-06	361.933	-0.659957	0.0100426	452.253	-0.04222	0.752879	262.511	-0.358501	0.128613	462.22	-0.0929925	0.509143
VIT_08s0007g02190	LHCB4 chlorophyll A-B binding protein CP29	Metabolism.Primary metabolism.Generation of metabolite precursors and energy.Photosynthesis.Antenna proteins	Transport overview.Transmembrane Electron Carriers.Transmembrane 1-electron transfer carriers.Plant Photosystem I Supercomplex	-	-	-	-	-	-	Yes	2956.69	-1.21095	1.19705e-13	1964.7	-1.0118	0.000403283	711.21	-3.17013	8.21376e-62	769.83	-3.77994	1.42593e-132	124.581	-0.959632	9.14409e-06	108.458	-0.0506383	0.778548
VIT_17s0000g05210	LNG1 (LONGIFOLIA1)	Cellular process.Cell growth and death.Cell growth	-	-	-	-	-	-	-	Yes	904.233	-0.328509	0.0942539	647.763	0.278393	0.215348	521.48	-0.903357	0.000147641	560.438	-0.975529	2.07473e-06	323.817	-0.58498	0.00148246	489.517	0.527682	0.000752087
VIT_01s0011g04740	LPR1 (Low Phosphate Root1) multicopper oxidase	Unclear	-	-	-	-	-	-	-	Yes	72.5291	-1.75211	1.82892e-07	52.9061	-1.27599	6.75419e-06	20.7244	-0.62661	0.220494	25.5077	-1.01888	0.00142624	12.8342	-0.575553	0.11189	18.8802	0.11222	0.643015
VIT_06s0061g01210	Lysine histidine transporter 1	Transport overview.Electrochemical Potential-driven Transporters.Porters.Amino Acid/Auxin Permease	Transport overview.Macromolecule transport.Amino acid transport	-	-	-	-	-	-	Yes	91.8023	0.912187	0.0167847	161.313	-0.901132	0.177697	181.789	0.869083	0.000726973	236.758	1.53673	0.000279589	349.48	0.959349	1.13915e-06	347.737	-0.239622	0.289571
VIT_05s0077g01670	Major cherry allergen Pru av 1.0202	Response to stimulus.Stress response.Biotic stress response	-	-	-	-	-	-	-	Yes	146.112	-0.879595	0.00111731	53.7528	-2.89619	3.88771e-13	42.6768	-2.72163	2.02845e-10	11.5602	-0.475776	0.390722	9.62864	-0.35581	0.334037	10.4877	0.0392926	0.867856
VIT_03s0088g01190	Malate dehydrogenase, glyoxysomal precursor	Metabolism.Primary metabolism.Generation of metabolite precursors and energy.Citric acid cycle	Metabolism.Primary metabolism.Carbohydrate metabolism.Monosaccharide metabolism.Pyruvate metabolism	Metabolism.Primary metabolism.Generation of metabolite precursors and energy.Glyoxylate and dicarboxylate metabolism	Metabolism.Primary metabolism.Carbon fixation	Metabolism.Primary metabolism.Generation of metabolite precursors and energy.Reductive carboxylate cycle	-	-	-	Yes	333.391	-1.86295	9.76739e-21	208.697	-1.91372	6.83891e-13	84.4124	-0.91112	0.00532324	92.7054	-0.212843	0.325245	55.3574	-0.331757	0.223683	83.8559	-0.260908	0.182322
VIT_06s0004g03620	MAPK MPK13	Signaling.Hormone Signaling.Ethylene Signaling.Ethylene-mediated Signaling pathway	Signaling.Signaling pathway.Protein kinase.MAPK cascade	-	-	-	-	-	-	Yes	436.654	-1.38172	1.03236e-09	476.87	-1.07567	5.60856e-06	216.896	0.130772	0.512383	267.93	-0.793057	6.85846e-06	209.54	-0.272083	0.123279	254.687	0.554226	1.25488e-05
VIT_16s0050g00910	MATE efflux family protein	Transport overview.Electrochemical Potential-driven Transporters.Porters.Multidrug/Oligosaccharidyl-lipid/Polysaccharide Flippase.Multi Antimicrobial Extrusion	Transport overview.Macromolecule transport.Multidrug transport	-	-	-	-	-	-	Yes	1576.71	5.8303	4.6055e-242	1760.63	5.71888	7.08371e-197	3778.59	0.128603	0.603442	3053.51	-0.165063	0.206438	3034.1	-0.885551	1.9422e-05	3096.44	0.0225458	0.851961
VIT_06s0004g02140	MATE efflux family protein	Transport overview.Electrochemical Potential-driven Transporters.Porters.Multidrug/Oligosaccharidyl-lipid/Polysaccharide Flippase.Multi Antimicrobial Extrusion	Transport overview.Macromolecule transport.Multidrug transport	-	-	-	-	-	-	Yes	1304.89	1.92465	2.02373e-40	1514.28	0.752753	3.35774e-06	1562.34	-0.908085	1.27529e-08	1548.48	-0.761095	2.93155e-09	1015.56	-0.461769	0.000173678	1309.87	0.206546	0.0196965
VIT_18s0001g08200	MATE efflux family protein ZF14	Transport overview.Electrochemical Potential-driven Transporters.Porters.Multidrug/Oligosaccharidyl-lipid/Polysaccharide Flippase.Multi Antimicrobial Extrusion	Transport overview.Macromolecule transport.Multidrug transport	-	-	-	-	-	-	Yes	188.835	4.15724	2.33615e-46	172.381	2.96092	2.16584e-25	333.558	-0.499914	0.0335483	303.92	0.108958	0.449906	275.489	-0.163934	0.367876	378.042	0.317806	0.0461664
VIT_17s0000g00240	Mei2 AML1	Cellular process.Cell growth and death	Regulation overview.Regulation of cell cycle	-	-	-	-	-	-	Yes	1072.17	1.18817	4.6019e-11	1355.11	1.4103	1.135e-07	1768.78	0.363258	0.0275567	2324.38	0.435283	0.000437702	1839.38	-0.232455	0.0772283	2775.96	-0.0975597	0.214242
VIT_19s0085g01030	Metacaspase TYPE-II	Metabolism.Primary metabolism.Protein metabolism and modification.Proteolysis.Peptidase proteins	-	-	-	-	-	-	-	Yes	4266.71	0.817508	2.22386e-10	5100.76	0.498292	0.00738478	3685.41	-1.04651	NA	3820.94	-2.09035	1.32786e-55	1971.97	-0.966912	NA	1824.62	0.477329	0.000101293
VIT_15s0046g03430	Metal ion binding	Unclear	-	-	-	-	-	-	-	Yes	100.971	-5.19215	1.04101e-23	127.527	-3.80048	1.76164e-23	2.14031	-0.624647	0.414935	9.09874	-4.65909	4.96076e-09	0.860892	-0.201999	0.37525	0.682422	0.135474	0.161853
VIT_15s0046g03500	Metal ion binding	Unclear	-	-	-	-	-	-	-	Yes	132.27	-3.56081	1.8545e-23	215.598	-2.07969	3.3483e-18	10.2417	-0.774575	0.27782	48.9853	-4.44569	1.077e-25	4.66612	-0.491848	0.148512	4.48927	0.0812067	0.67459
VIT_18s0001g09490	Metal transporter Nramp2	Transport overview.Electrochemical Potential-driven Transporters.Porters.Metal Ion (Mn2+-iron) Transporter (Nramp)	Transport overview.Ion transport.Cation transport.Heavy metal ion transport	-	-	-	-	-	-	Yes	737.615	0.320702	0.0191951	821.117	0.770366	1.25611e-14	1272.8	1.03043	1.57914e-13	1610.47	1.02497	6.78857e-42	1747.79	0.169949	0.175834	2314.82	0.00733615	0.925498
VIT_07s0129g00620	Metal transporter Nramp3	Transport overview.Electrochemical Potential-driven Transporters.Porters.Metal Ion (Mn2+-iron) Transporter (Nramp)	Transport overview.Ion transport.Cation transport.Heavy metal ion transport	-	-	-	-	-	-	Yes	1742.86	1.56826	3.47651e-34	1718.49	0.846295	5.44943e-06	2962.51	0.219931	0.114535	2482.83	0.259621	0.057008	2775.49	-0.455941	4.0957e-05	3173.09	0.285241	0.000860847
VIT_11s0052g00630	Metallothionein	Cellular process.Cellular homeostasis.Heavy metal ion homeostasis	-	-	-	-	-	-	-	Yes	191.662	3.2017	4.34956e-29	324.433	3.21214	8.87577e-43	436.452	0.275241	NA	521.721	-0.20692	0.132121	445.085	-0.176319	0.597353	559.046	0.23035	0.059432
VIT_03s0063g00290	Methylcrotonoyl-CoA carboxylase beta chain	Metabolism.Primary metabolism.Amino acid metabolism.Valine, leucine, and isoleucine metabolism.Valine, leucine, and isoleucine catabolism	Metabolism.Primary metabolism.Amino acid metabolism.Amino acid catabolism	-	-	-	-	-	-	Yes	223.235	0.830322	0.000369226	345.081	0.895902	2.21775e-05	268.495	-0.120536	0.562974	418.157	-0.278275	0.00479167	246.018	-0.220132	0.199621	393.88	-0.0817157	0.472174
VIT_03s0132g00200	Methylmalonate-semialdehyde dehydrogenase	Metabolism.Primary metabolism.Amino acid metabolism.Valine, leucine, and isoleucine metabolism.Valine, leucine, and isoleucine catabolism	Metabolism.Primary metabolism.Organic acid metabolism.Propanoate metabolism	Transport overview.Channels and pores._-Barrel porins.Outer Membrane Factor	Metabolism.Primary metabolism.Amino acid metabolism.Amino acid catabolism	-	-	-	-	Yes	2473.31	0.74906	9.40912e-11	2563.19	0.12826	0.211996	2423.25	-0.590828	1.25449e-05	2570.98	-0.284826	1.70086e-05	1784.8	-0.44073	0.00017656	2607.89	0.164474	0.0226358
VIT_18s0001g05440	Methyltransferase type 11	Unclear	-	-	-	-	-	-	-	Yes	169.517	-0.838412	0.000996838	172.228	-1.21255	6.32742e-10	80.329	-0.725579	0.0128999	99.997	-0.472416	0.0043249	72.4447	0.276095	0.237755	96.537	0.220558	0.170482
VIT_18s0001g11990	Methyltransferase-like protein 2, meth_7	Unclear	-	-	-	-	-	-	-	Yes	218.263	0.499322	0.0188145	395.737	0.572552	0.02052	399.845	1.01107	2.66827e-08	582.819	0.461324	0.000483267	511.969	-0.0160238	0.902489	741.726	0.0819095	0.493768
VIT_05s0049g01020	Myb domain protein 14	Regulation overview.Regulation of gene expression.Regulation of transcription.Transcription factor.MYB family transcription factor	-	-	-	-	-	-	-	Yes	163.421	-0.00774391	0.97872	187.86	2.17676	3.31441e-06	559.389	2.39499	5.48489e-24	893.332	2.2511	5.13164e-27	910.328	0.170998	NA	1369.95	-0.509365	2.46107e-05
VIT_14s0066g02180	Myb domain protein 35	Regulation overview.Regulation of gene expression.Regulation of transcription.Transcription factor.MYB family transcription factor	-	-	-	-	-	-	-	Yes	30.9323	1.38507	0.0023003	35.6507	1.19597	0.00163014	30.438	-1.13182	0.00648348	35.4289	-1.24776	3.67206e-05	13.2859	-1.04493	0.00359733	20.8747	-0.0973569	0.688012
VIT_19s0085g00050	Myb domain protein 58	Regulation overview.Regulation of gene expression.Regulation of transcription.Transcription factor.MYB family transcription factor	-	-	-	-	-	-	-	Yes	7.10279	0.576596	0.528231	8.42997	-0.994476	0.062343	25.8155	1.75632	0.00159207	52.4791	3.8942	6.73401e-31	85.796	1.49523	5.07847e-08	91.8614	-0.428858	0.023582
VIT_07s0197g00060	Myb family	Regulation overview.Regulation of gene expression.Regulation of transcription.Transcription factor.G2-like family transcription factor	-	-	-	-	-	-	-	Yes	596.975	0.770543	0.000106495	629.569	0.959228	0.00437294	370.792	-2.45504	3.34177e-15	493.603	-2.61023	2.69347e-37	93.9325	-0.932648	0.000506739	149.86	0.0807023	0.657921
VIT_02s0033g00300	Myb family	Regulation overview.Regulation of gene expression.Regulation of transcription.Transcription factor.G2-like family transcription factor	-	-	-	-	-	-	-	Yes	239.843	-4.39702	1.22502e-45	107.519	-2.03493	1.22454e-14	42.2761	1.75654	7.57177e-06	76.6972	1.12733	6.47036e-06	67.5907	0.233717	0.362028	112.441	-0.0276998	0.870399
VIT_17s0000g07510	Myb family	Regulation overview.Regulation of gene expression.Regulation of transcription.Transcription factor.MYB-related family transcription factor	-	-	-	-	-	-	-	Yes	1109.62	0.0597794	0.642522	1318.78	0.55018	0.00102016	1256.32	0.390026	0.00592555	1745.63	0.205853	0.0222626	1623.77	0.349792	0.000827109	1810.5	-0.343043	0.000258917
VIT_09s0002g02940	Myo-inositol oxygenase 1	Metabolism.Primary metabolism.Carbohydrate metabolism.Monosaccharide metabolism.Inositol phosphate metabolism	Metabolism.Primary metabolism.Organic acid metabolism.Ascorbate and aldarate metabolism	-	-	-	-	-	-	Yes	561.525	1.67756	1.36078e-18	827.899	2.31056	8.73704e-53	787.219	-0.307135	0.100318	1207.58	-0.309395	0.0205514	886.499	0.477965	0.000440369	1301.03	0.355845	0.00356872
VIT_17s0000g06400	NAC domain containing protein 100	Regulation overview.Regulation of gene expression.Regulation of transcription.Transcription factor.NAC family transcription factor	-	-	-	-	-	-	-	Yes	922.891	3.0402	1.85106e-61	2584.7	2.62806	5.22719e-91	3192.98	1.1663	7.64141e-17	4363.05	0.0507585	0.502536	3454.36	-0.628323	2.08922e-08	4396.39	-0.266869	3.49034e-06
VIT_18s0001g02300	NAC domain containing protein 2	Regulation overview.Regulation of gene expression.Regulation of transcription.Transcription factor.NAC family transcription factor	-	-	-	-	-	-	-	Yes	1082.52	0.26137	0.0471251	984.933	1.11708	6.65489e-18	1459.26	0.585664	0.000693964	1219.58	-0.336353	0.000828266	1466.09	-0.497356	0.00191617	1412.82	0.577538	3.12609e-07
VIT_06s0004g00020	NAC domain containing protein 32	Regulation overview.Regulation of gene expression.Regulation of transcription.Transcription factor.NAC family transcription factor	-	-	-	-	-	-	-	Yes	197.974	-3.7022	3.25506e-27	76.4665	-1.27464	4.3796e-05	38.8877	1.13595	0.0106046	42.2642	-0.489039	0.144759	39.8631	-0.712149	0.0164213	49.4791	0.500887	0.0344514
VIT_08s0007g07670	NAC domain containing protein 47	Regulation overview.Regulation of gene expression.Regulation of transcription.Transcription factor.NAC family transcription factor	-	-	-	-	-	-	-	Yes	363.717	1.89678	2.1355e-13	860.864	3.75441	7.31453e-30	472.194	-0.646928	0.00312418	1057.75	-1.35598	2.78759e-27	399.212	0.0419798	0.819839	517.887	-0.73427	5.70396e-08
VIT_10s0003g00350	NAC domain-containing protein 73	Regulation overview.Regulation of gene expression.Regulation of transcription.Transcription factor.NAC family transcription factor	-	-	-	-	-	-	-	Yes	15.1872	-0.645904	0.390697	19.3674	-0.713351	0.167208	56.3428	2.8643	7.62339e-12	125.992	3.84484	6.21842e-58	190.064	1.5186	2.84989e-11	217.983	-0.477399	0.00400763
VIT_11s0052g00880	NADPH-cytochrome P450 oxydoreductase isoform 3	Metabolism.Primary metabolism.Generation of metabolite precursors and energy.Photosynthesis	Metabolism.Cellular metabolism.Oxidation reduction.Cytochrome P450 oxidoreductase	-	-	-	-	-	-	Yes	4599.52	-0.275568	0.0807477	5591.92	0.121569	0.27167	5155.54	0.669705	2.53718e-06	6968.24	0.339565	2.50201e-05	6167.12	-0.021704	0.839403	8012.97	-0.127353	0.0866426
VIT_07s0031g00460	Nicotinate phosphoribosyltransferase	Metabolism.Primary metabolism.Coenzyme and prosthetic group metabolism.Nicotinate and nicotinamide metabolism.NAD biosynthesis	-	-	-	-	-	-	-	Yes	708.346	1.13916	1.95977e-16	1290.88	0.753342	0.00243459	1212.32	0.471759	0.00820434	1690.71	0.0443077	0.702051	1412.63	0.022775	0.868505	1900.9	0.113349	0.216117
VIT_18s0122g01280	Niemann-Pick C1 protein precursor	Transport overview.Electrochemical Potential-driven Transporters.Porters.Resistance-Nodulation-Cell Division.Eukaryotic (Putative) Sterol Transporter	Transport overview.Macromolecule transport.Lipid transport	-	-	-	-	-	-	Yes	273.257	-0.674861	0.00330527	238.001	-0.710009	7.45301e-05	225.263	0.422091	0.0365908	337.369	1.25513	9.23745e-21	236.035	-0.247379	0.128961	477.942	-0.208225	0.0712867
VIT_14s0083g00620	NIK1 (NSP- interacting kinase 1)	Signaling.Signaling pathway.Protein kinase	-	-	-	-	-	-	-	Yes	526.093	-2.32536	9.68187e-20	163.018	-1.35754	6.22153e-05	83.1339	-1.59773	6.10294e-08	74.211	-1.07511	1.68772e-05	35.3093	-0.702873	0.0160143	57.4312	0.299046	0.143371
VIT_01s0010g01000	NIK1 (NSP- interacting kinase 1)	Signaling.Signaling pathway.Protein kinase	-	-	-	-	-	-	-	Yes	198.189	-0.30414	0.298214	156.35	0.388293	0.0273768	257.576	0.975641	1.92538e-05	324.078	1.32004	4.08538e-26	276.874	-0.519057	0.00604534	540.719	0.265277	0.0250461
VIT_01s0026g01570	Nitrate transporter 1:2	Transport overview.Electrochemical Potential-driven Transporters.Porters.Proton-dependent Oligopeptide Transporter	Transport overview.Ion transport.Anion transport.Nitrate transport	-	-	-	-	-	-	Yes	525.823	1.53444	1.4084e-07	1028.71	1.36124	1.61148e-19	406.774	-2.44694	6.75519e-15	824.261	-3.11947	2.18311e-79	111.788	-0.65209	0.0164784	161.843	-0.301537	0.0805041
VIT_18s0089g01010	Nitrate transporter NTL1	Transport overview.Electrochemical Potential-driven Transporters.Porters.Proton-dependent Oligopeptide Transporter	Transport overview.Ion transport.Anion transport.Nitrate transport	-	-	-	-	-	-	Yes	75.0037	0.957307	0.00220356	114.581	1.35307	2.1472e-05	92.6545	-0.154772	0.625273	147.123	-0.369152	0.0205159	97.2203	0.16853	0.505603	124.05	-0.31745	0.0427654
VIT_14s0066g00850	Nitrate transporter2.5	Transport overview.Electrochemical Potential-driven Transporters.Porters.Major Facilitator Superfamily.Nitrate/Nitrite Porter	Transport overview.Ion transport.Anion transport.Nitrate transport	-	-	-	-	-	-	Yes	94.5444	-0.35961	0.350419	81.1628	-0.866267	0.00659431	47.3798	-1.25714	0.0023211	50.0314	-0.729379	0.00624986	33.5459	0.241299	0.451877	42.2965	0.129002	0.569466
VIT_07s0104g01130	No hit	No hit	-	-	-	-	-	-	-	Yes	15.9884	2.44797	0.000243378	73.6101	4.58714	8.38459e-24	90.3967	2.0145	1.15464e-10	157.739	0.438472	0.0151562	138.287	0.0899139	0.646537	196.616	0.0450733	0.755094
VIT_19s0090g01340	No hit	No hit	-	-	-	-	-	-	-	Yes	2851.41	4.55719	5.14039e-164	3550.73	4.05494	9.29361e-90	16268.8	1.83501	4.97687e-15	15104.3	1.90967	3.45067e-61	21829.3	-0.20935	0.290708	30583.9	0.509236	6.03411e-05
VIT_19s0090g01370	No hit	No hit	-	-	-	-	-	-	-	Yes	664.39	4.40314	2.00677e-47	594.204	1.91174	2.24841e-10	3303.74	1.62513	6.98906e-19	2326.99	1.98753	2.76763e-26	3707.44	-0.717949	4.81746e-06	3431.13	-0.5531	9.36262e-17
VIT_03s0091g01040	No hit	No hit	-	-	-	-	-	-	-	Yes	3528.16	0.458411	0.000856112	4428.2	0.347335	0.0424754	3854.16	-0.0419351	0.799195	4345.84	-0.558299	3.63507e-06	4035.32	0.0881508	0.591531	3823.22	0.057955	0.600939
VIT_05s0049g00550	No hit	No hit	-	-	-	-	-	-	-	Yes	1504.85	4.87344	1.577e-183	1058.1	3.58661	4.17891e-91	2992.03	-0.265273	0.130865	1707.92	-0.244477	0.0764085	2057.12	-1.10586	9.05932e-16	2161.51	0.68944	6.76711e-07
VIT_13s0101g00460	No hit	No hit	-	-	-	-	-	-	-	Yes	256.446	1.80674	1.12487e-18	409.118	1.68769	1.78637e-13	416.075	-0.0144993	0.947635	573.497	-0.225766	0.149831	394.335	-0.207953	0.281273	544.456	-0.117907	0.293886
VIT_14s0066g01330	No hit	No hit	-	-	-	-	-	-	-	Yes	109.472	1.56214	5.56845e-07	267.638	0.761803	0.00135393	152.361	-0.265673	0.331038	318.359	-0.244932	0.160934	150.518	0.113869	0.52671	364.328	0.445356	0.000660283
VIT_18s0001g14640	No hit	No hit	-	-	-	-	-	-	-	Yes	341.708	1.3288	1.66883e-05	335.367	1.06787	4.53063e-06	352.503	-0.960847	5.87011e-06	465.501	0.0300396	0.867853	308.939	0.432283	0.0138425	448.092	-0.397019	0.000619925
VIT_00s0199g00040	No hit	No hit	-	-	-	-	-	-	-	Yes	194.429	0.608708	0.00433359	319.594	0.566029	0.00443448	164.914	-0.873263	0.000393057	255.315	-1.76738	3.95007e-36	99.3167	-0.703787	0.00193029	138.256	0.292153	0.0990065
VIT_03s0063g01770	No hit	No hit	-	-	-	-	-	-	-	Yes	792.216	1.46337	1.21515e-08	2059.62	1.74046	2.5215e-06	760.279	-1.12743	0.0495207	1741.11	-3.25294	5.94119e-69	316.205	-1.08547	0.00207719	336.878	-0.0833136	0.514674
VIT_04s0008g00700	No hit	No hit	-	-	-	-	-	-	-	Yes	2864.85	0.749157	9.21927e-09	2650.88	1.24299	1.299e-10	2844.77	-0.550581	0.000653961	2852.95	-0.937143	8.67235e-39	2455.99	0.00270293	0.986297	2192.62	0.15315	0.0280558
VIT_05s0020g00840	No hit	No hit	-	-	-	-	-	-	-	Yes	23.0192	2.52772	3.01541e-06	42.9362	3.38704	5.45562e-13	30.5521	-0.901018	0.0330213	53.8397	-1.17318	0.000314634	28.2414	0.439443	0.175121	35.6539	0.0575711	0.810334
VIT_15s0048g00740	No hit	No hit	-	-	-	-	-	-	-	Yes	152.099	4.72081	2.46677e-51	311.82	2.99937	2.06033e-13	154.085	-3.14424	2.40309e-17	293.033	-3.35016	7.92169e-54	30.9916	-0.187923	0.572621	47.2185	-0.417506	0.0459346
VIT_04s0008g07230	No hit	No hit	-	-	-	-	-	-	-	Yes	15.7357	-4.74183	9.1775e-07	12.0019	-5.16821	2.91309e-11	0	NA	NA	0	NA	NA	0	NA	NA	0	NA	NA
VIT_18s0001g12450	No hit	No hit	-	-	-	-	-	-	-	Yes	159.611	-0.600937	0.0326019	349.031	-0.725475	0.016662	106.192	-0.143803	0.607106	214.783	-1.00191	6.2727e-12	101.307	-0.0760521	0.724184	132.984	-0.463866	0.0016835
VIT_05s0102g00190	No hit	No hit	-	-	-	-	-	-	-	Yes	195.015	-4.72637	9.76191e-32	320.448	-3.91672	1.88756e-10	4.37382	-2.12259	0.00485589	16.458	-4.37224	8.5839e-11	0.676187	-0.0164251	0.932631	0.782851	0.0132397	0.906008
VIT_00s0181g00030	No hit	No hit	-	-	-	-	-	-	-	Yes	77.3837	0.442801	0.1266	96.4158	0.929845	4.95874e-06	138.712	0.996611	3.25957e-05	251.431	1.52772	4.12128e-33	182.084	0.0540154	0.786494	339.566	-0.582132	2.08371e-07
VIT_00s1881g00010	No hit	No hit	-	-	-	-	-	-	-	Yes	3.40002	0.350923	0.714172	4.20298	1.95012	0.0203751	19.9006	2.43574	3.45255e-05	16.4583	1.72372	0.000808792	57.1083	1.07865	0.000456651	31.7651	0.275712	0.243283
VIT_02s0025g02800	No hit	No hit	-	-	-	-	-	-	-	Yes	119.928	-1.1804	2.62194e-05	125.244	0.152896	0.566743	250.405	2.5118	6.0674e-24	308.738	1.76803	9.35877e-25	516.414	0.689013	0.000645672	474.083	-0.239703	0.108964
VIT_06s0009g01920	No hit	No hit	-	-	-	-	-	-	-	Yes	72.8657	0.0725242	0.848413	117.402	-0.472098	0.0271827	94.5216	0.637922	0.0297441	133.534	0.590492	9.81498e-05	105.169	-0.211358	0.32163	171.82	-0.000760424	0.995584
VIT_10s0071g00060	No hit	No hit	-	-	-	-	-	-	-	Yes	2.98524	-0.578485	0.566087	12.201	0.331833	0.500926	64.3517	4.75379	1.36033e-18	113.692	3.83709	6.63007e-61	144.235	0.654686	0.00279165	235.786	0.106094	0.483585
VIT_01s0011g02710	No hit	No hit	-	-	-	-	-	-	-	Yes	1318.3	0.432188	0.000814158	1827	-0.205828	0.227906	775.515	-2.13655	2.8946e-39	993.017	-3.31824	1.26707e-23	223.529	-1.44802	5.93877e-16	209.6	0.236427	0.3343
VIT_01s0011g02720	No hit	No hit	-	-	-	-	-	-	-	Yes	589.949	0.775684	4.9931e-06	822.692	0.297449	0.163376	327.509	-3.17505	1.21456e-09	490.363	-4.4907	9.45672e-18	33.3565	-2.02318	NA	41.2475	0.203958	0.356761
VIT_03s0017g01410	No hit	No hit	-	-	-	-	-	-	-	Yes	522.748	0.234275	0.444248	896.894	0.453897	0.00158707	336.705	-1.35018	2.77064e-08	637.73	-2.43953	1.95495e-63	242.085	0.341303	0.146627	213.651	0.0327735	0.855197
VIT_03s0017g01460	No hit	No hit	-	-	-	-	-	-	-	Yes	298.853	-0.144649	0.593637	491.399	0.211786	0.28086	159.311	-1.4491	1.58186e-06	317.513	-2.76763	1.90716e-43	100.475	0.15318	0.58836	92.6256	0.178095	0.413862
VIT_09s0002g06400	No hit	No hit	-	-	-	-	-	-	-	Yes	217.655	0.238878	0.556594	524.699	1.17405	0.0375958	138.238	-1.36673	0.000204102	466.573	-2.0053	2.87229e-19	97.6609	0.344277	0.222091	172.125	-0.38121	0.0454154
VIT_13s0101g00060	No hit	No hit	-	-	-	-	-	-	-	Yes	447.301	0.352551	0.0907778	714.933	-0.0524715	0.742169	358.202	-0.765655	0.000783471	555.835	-1.03161	9.98741e-19	273.606	-0.115003	0.490185	382.133	-0.0589771	0.609885
VIT_14s0083g00260	No hit	No hit	-	-	-	-	-	-	-	Yes	544.82	-1.71501	NA	324.792	-0.0543081	0.886034	79.7599	-5.70548	3.79636e-32	171.548	-6.10849	6.10969e-57	1.65744	-0.135163	0.637616	5.92953	0.311805	0.165109
VIT_17s0000g09210	No pollen (Osnop)	Cellular process.Cell growth and death	-	-	-	-	-	-	-	Yes	34.0516	4.86692	1.3613e-14	69.7215	3.99237	7.97091e-22	60.6037	-0.582146	0.0773011	101.062	-0.675469	0.00128356	48.1369	-0.162766	0.54518	73.8017	-0.351349	0.0652286
VIT_01s0011g00830	Nodulin	Response to stimulus.Stress response.Biotic stress response	-	-	-	-	-	-	-	Yes	6863.98	-0.14777	0.431987	8136.08	0.215771	0.294774	3319.09	-1.90115	4.2996e-13	4808.22	-4.39294	8.55318e-122	1107.25	-0.923638	0.00629938	651.941	0.611473	0.0109031
VIT_14s0068g01870	Nodulin	Response to stimulus.Stress response.Biotic stress response	-	-	-	-	-	-	-	Yes	3354.39	0.320865	0.0510155	3947.29	0.0036166	0.985639	1758.39	-2.57887	7.03241e-27	2444.82	-2.5885	1.41258e-105	474.07	-0.607826	0.00322425	737.142	-0.0152846	0.902989
VIT_13s0084g00090	Nodulin MtN21 family	Transport overview.Electrochemical Potential-driven Transporters.Porters.Drug/Metabolite Transporter.Plant Drug/Metabolite Exporter	-	-	-	-	-	-	-	Yes	63.8838	1.47693	5.18639e-05	187.339	-0.479163	0.0294041	63.8955	-1.11321	0.0142583	112.692	-1.58189	1.08949e-16	30.0547	-0.880114	0.0103429	67.2072	0.267342	0.211191
VIT_01s0146g00260	Nodulin MtN3	Development.Root development	-	-	-	-	-	-	-	Yes	931.727	3.30593	NA	835.689	3.1807	2.67431e-31	6622.64	2.25049	9.53015e-32	4756.82	2.47619	1.69515e-112	7531.64	-0.920124	7.24552e-10	7771.23	-0.36167	0.000353207
VIT_17s0000g00830	Nodulin MtN3 family	Development.Root development	-	-	-	-	-	-	-	Yes	1299.57	3.56767	7.35097e-08	2500.58	3.62805	1.34117e-46	1364.98	-2.16542	0.000288652	2297.25	-4.29696	4.99337e-41	296.257	-0.960836	0.0085579	346.235	0.693089	0.0045413
VIT_03s0091g00680	NPY2 (naked pins in yuc mutants 2)	Signaling.Signaling pathway.Light Signaling	-	-	-	-	-	-	-	Yes	135.616	0.332571	0.277279	69.7539	-0.869817	0.0102676	73.2815	-2.35269	1.54845e-12	42.7505	-0.754254	0.0144253	29.1737	0.205088	0.499924	43.4856	0.576435	0.00561489
VIT_15s0024g01470	Nuclear matrix protein 1	Unclear	-	-	-	-	-	-	-	Yes	235.017	0.473427	0.0142484	252.104	0.228127	0.127444	186.326	-0.938606	2.76327e-05	220.81	-0.871109	2.82017e-12	129.176	-0.196959	0.311209	180.182	0.236546	0.0716981
VIT_10s0116g00570	Nuclear transport factor 2B	Transport overview.Primary Active Transporters.P-P-bond hydrolysis-driven transporters.Nuclear mRNA Exporter	Transport overview.Nucleocytoplasmic transport	-	-	-	-	-	-	Yes	1111.39	3.96328	5.3243e-78	1284.67	2.95855	8.33069e-86	6539.15	1.95334	1.70052e-27	5300.91	1.94585	1.57304e-118	6949.45	-1.09948	2.60012e-16	8405.49	-0.232002	0.0136812
VIT_01s0026g00740	Nucleobase-ascorbate transporter 6 (NAT6)	Transport overview.Electrochemical Potential-driven Transporters.Porters.Nucleobase:Cation Symporter-2	Transport overview.Macromolecule transport.Nucleobase or ascorbate transport	-	-	-	-	-	-	Yes	416	1.32233	8.17917e-15	394.82	1.02494	1.40925e-14	1688.68	1.93188	2.29356e-13	1710.79	2.4227	1.42655e-196	2518.04	0.0509103	0.792503	3125	0.042966	0.657921
VIT_06s0004g07930	Nucleotidyltransferase family	Unknown	-	-	-	-	-	-	-	Yes	344.5	0.24496	0.132716	666.716	1.09277	5.46926e-09	875.635	1.77221	1.73046e-29	1389.58	1.01397	8.08654e-18	1193.49	-0.144059	0.21487	1830.01	-0.288744	5.17604e-05
VIT_00s0203g00140	Octicosapeptide/Phox/Bem1p (PB1) domain-containing protein	Unknown	-	-	-	-	-	-	-	Yes	1157.45	0.382406	0.00640969	1182.73	0.347115	0.137841	675.333	-2.06863	1.18008e-24	806.483	-2.58638	1.63352e-90	236.657	-0.720934	5.89272e-05	235.884	-0.107652	0.463786
VIT_14s0066g00700	Oleosin H-isoform	Cellular process.Cellular component organization and biogenesis.Oil body organization and biogenesis	Development.Reproductive development.Seed development	-	-	-	-	-	-	Yes	610.311	6.1831	4.0799e-78	624.24	5.70791	1.0551e-45	1902.63	0.670406	0.00535991	1279.99	0.291841	0.384191	1837.18	-0.696054	8.54556e-05	1869.51	0.57607	5.43028e-05
VIT_04s0008g00540	Oleosin OLE-3	Cellular process.Cellular component organization and biogenesis.Oil body organization and biogenesis	Development.Reproductive development.Seed development	-	-	-	-	-	-	Yes	13.5919	3.27993	4.04271e-06	13.6149	2.8492	1.8418e-06	37.7637	0.561409	0.246607	37.8639	1.14648	2.97883e-05	57.9228	0.509879	0.0941994	63.7154	0.311921	0.110745
VIT_18s0001g00290	OPCL1 (OPC-8:0 COA ligase1)	Metabolism.Primary metabolism.Lipid metabolism.Fatty acid metabolism.Alpha-linolenic acid metabolism	Transport overview.Group translocators.Acyl CoA ligase-coupled transporters.Proposed Fatty Acid Transporter	Metabolism.Primary metabolism.Lipid metabolism.Fatty acid metabolism.Oxylipin biosynthesis	-	-	-	-	-	Yes	1510.46	-1.16096	5.68142e-12	1623.93	-0.830573	3.67556e-05	565.956	-0.966695	1.52973e-08	828.592	-1.78386	8.58779e-26	349.816	-0.54454	0.000328598	412.842	0.122949	0.458202
VIT_01s0137g00290	Oxysterol binding protein	Unclear	-	-	-	-	-	-	-	Yes	623.983	-0.677569	0.000179565	511.495	-0.636432	0.00024007	245.836	-1.70215	5.1747e-10	270.783	-2.07239	3.27192e-44	94.8835	-0.937473	0.0002106	115.293	0.120851	0.464505
VIT_08s0040g00780	P-coumaroyl shikimate 3'-hydroxylase isoform 1	Metabolism.Secondary metabolism.Phenylpropanoid metabolism.Phenylpropanoid biosynthesis	-	-	-	-	-	-	-	Yes	340.38	-1.27869	1.46845e-08	239.155	-0.962269	0.0062523	142.32	-0.427135	0.121659	132.366	-1.00159	0.000127626	155.929	0.47814	0.026826	111.199	0.452531	0.0116296
VIT_18s0001g14660	P-glycoprotein 13	Transport overview.Macromolecule transport.Multidrug transport.Multidrug ABC transport	-	-	-	-	-	-	-	Yes	55.3675	-0.883242	0.0311018	20.9498	-1.52179	0.00697018	37.3755	0.223378	0.617551	11.3195	-0.0303015	0.961151	33.899	-0.462897	0.140833	23.1281	0.702526	0.00362417
VIT_12s0034g01180	PAP/fibrillin family	Cellular process	-	-	-	-	-	-	-	Yes	97.5855	-0.522952	0.0677088	109.626	-1.17999	0.000577064	42.419	-1.51556	0.000151777	54.238	-1.07097	5.97081e-05	22.908	-0.0665373	0.838178	41.3748	0.263985	0.201381
VIT_04s0023g02450	Papain cysteine proteinase	Metabolism.Primary metabolism.Protein metabolism and modification.Proteolysis.Peptidase-mediated proteolysis	-	-	-	-	-	-	-	Yes	3861.02	0.871854	4.74472e-12	4364.82	0.72556	2.72537e-08	3649.06	-0.815799	1.40085e-08	4287.34	-0.89914	2.03991e-28	2553.64	-0.339471	0.00420875	3327.97	0.129193	0.0813256
VIT_18s0001g15660	Pathogen-related	Response to stimulus.Stress response.Abiotic stress response	-	-	-	-	-	-	-	Yes	62.6436	-1.10267	0.0285215	231.864	-2.24035	0.00412598	27.4926	-0.449053	0.343708	44.125	-1.08845	0.00238605	42.1878	1.09943	6.78241e-05	36.5348	0.472252	0.029549
VIT_05s0077g01580	Pathogenesis protein 10 [Vitis vinifera]	Response to stimulus.Stress response.Biotic stress response	-	-	-	-	-	-	-	Yes	1798.71	1.4941	0.00139207	3099.13	-0.141204	0.713142	7120.64	1.81911	7.4949e-20	5550.76	1.30773	2.06631e-06	10633.3	0.0943616	0.534048	8889.19	0.142556	0.0374883
VIT_15s0046g00070	PBP1 (pinoid-binding protein 1)	Signaling.Hormone Signaling.Auxin Signaling.Auxin transport	Signaling.Signaling pathway.Calcium sensors and Signaling	-	-	-	-	-	-	Yes	134.441	-0.761899	0.00283623	138.472	-0.293463	0.174675	48.3735	-1.84209	1.35906e-06	72.7959	-3.42825	1.876e-32	16.8739	-0.700947	0.0454369	12.9186	0.0275688	0.910063
VIT_17s0000g09810	Pectate lyase	Cellular process.Cellular component organization and biogenesis.Cell wall organization and biogenesis.Cell wall metabolism.Cell wall catabolism.Pectin catabolism	-	-	-	-	-	-	-	Yes	2080.92	6.84461	4.09374e-33	2535.6	7.02179	6.97437e-231	2277.39	-2.53295	5.90635e-06	2578.61	-3.29282	4.09304e-102	509.494	-0.370939	0.305378	533.223	0.172153	0.242487
VIT_05s0051g00590	Pectate lyase	Cellular process.Cellular component organization and biogenesis.Cell wall organization and biogenesis.Cell wall metabolism.Cell wall catabolism.Pectin catabolism	-	-	-	-	-	-	-	Yes	9234.07	4.77753	NA	13673.7	3.55047	8.05079e-136	9587.11	-2.65217	9.50924e-07	12389.6	-4.62018	3.21977e-48	1477.26	-1.14351	0.00202633	985.276	0.0956748	0.695294
VIT_15s0048g00500	Pectinesterase family	Cellular process.Cellular component organization and biogenesis.Cell wall organization and biogenesis.Cell wall metabolism.Cell wall modification.Pectin modification	-	-	-	-	-	-	-	Yes	26.9963	3.35883	2.23285e-09	211.006	3.81305	2.68273e-23	414.069	3.44048	1.15942e-42	913.791	1.87117	3.51899e-07	680.869	0.0471798	0.787218	1289.64	-0.568242	0.00500921
VIT_10s0116g00590	Pectinesterase family	Cellular process.Cellular component organization and biogenesis.Cell wall organization and biogenesis.Cell wall metabolism.Cell wall modification.Pectin modification	-	-	-	-	-	-	-	Yes	107.495	0.385359	0.305341	35.1943	0.214879	0.521989	167.93	0.763353	0.00466248	109.379	2.15641	1.79456e-31	155.143	-0.89386	0.000102661	217.071	0.370044	0.00206047
VIT_12s0035g01900	Pectinesterase family	Cellular process.Cellular component organization and biogenesis.Cell wall organization and biogenesis.Cell wall metabolism.Cell wall modification.Pectin modification	-	-	-	-	-	-	-	Yes	7349.07	2.54392	NA	7427.87	1.5269	5.81201e-17	8101.63	-1.60735	1.65301e-17	6776.08	-2.07489	3.78519e-36	3584.07	-0.729539	4.05809e-06	4065.12	0.822394	8.93507e-05
VIT_15s0048g00480	Pectinesterase inhibitor	Cellular process.Cellular component organization and biogenesis.Cell wall organization and biogenesis	Metabolism.Primary metabolism.Carbohydrate metabolism.Carbohydrate metabolism enzyme inhibitor.Invertase/pectin methylesterase inhibitor family	-	-	-	-	-	-	Yes	0.191816	-0.406327	0.606901	5.70294	3.51009	2.65555e-05	7.42545	2.93675	8.30709e-05	29.3594	2.07638	1.49489e-07	14.1303	0.179813	0.616035	38.4841	-0.813791	0.000522914
VIT_16s0022g00940	Pectinesterase PME3	Cellular process.Cellular component organization and biogenesis.Cell wall organization and biogenesis.Cell wall metabolism.Cell wall modification.Pectin modification	-	-	-	-	-	-	-	Yes	120.531	1.52545	1.46652e-07	394.457	1.28176	0.0363522	80.6365	-2.83864	6.05945e-05	289.849	-7.85746	2.37972e-64	5.72651	-1.12172	0.00120491	2.8382	0.176599	0.276372
VIT_14s0060g00270	Pentatricopeptide (PPR) repeat-containing	Diverse functions.Gene family with diverse functions.Pentatricopeptide domain family	-	-	-	-	-	-	-	Yes	80.2561	0.890087	0.0073394	50.4007	0.915255	0.00118667	110.98	0.155337	0.566095	111.072	1.17969	6.25396e-12	121.987	0.0706664	0.731563	173.489	0.146678	0.281327
VIT_08s0007g08590	Pentatricopeptide (PPR) repeat-containing protein	Diverse functions.Gene family with diverse functions.Pentatricopeptide domain family	-	-	-	-	-	-	-	Yes	510.255	-0.148834	0.470533	589.081	0.313027	0.207631	451.919	0.0353413	0.865445	611.234	-0.338369	0.00117286	408.516	-0.401381	0.0145804	514.222	-0.392098	0.000735245
VIT_01s0026g02070	Peptidyl-prolyl cis-trans isomerase cyclophilin-type	Metabolism.Primary metabolism.Protein metabolism and modification.Protein folding.Peptidyl prolyl isomerase-mediated protein folding	-	-	-	-	-	-	-	Yes	163.832	0.458705	0.0829707	149.498	0.0289464	0.906012	103.446	-1.78317	9.17178e-11	108.605	-1.47443	1.9056e-13	46.0419	-0.327266	0.208233	66.9753	0.241272	0.210822
VIT_07s0005g00140	Peripheral-type benzodiazepine receptor	Transport overview.Incompletely characterized transport systems.Functionally characterized transporters lacking identified sequences.Mitoc Outer Membrane Insertion Ptw	-	-	-	-	-	-	-	Yes	17.1941	2.64921	0.000127307	71.4509	5.07536	5.93144e-26	91.2392	1.86233	1.31765e-09	120.919	-0.229976	0.335865	172.778	0.622487	0.00167178	144.757	0.473378	0.0171009
VIT_14s0060g01560	PHD finger transcription factor	Regulation overview.Regulation of gene expression.Regulation of transcription.Transcription factor.PHD family transcription factor	-	-	-	-	-	-	-	Yes	298.111	0.698172	0.000572293	517.949	0.928219	8.98682e-08	550.909	0.896892	5.85364e-07	871.652	0.605335	9.20849e-09	832.367	0.463912	0.00103395	1009.47	-0.382665	7.83677e-07
VIT_03s0038g01050	Phenylalanine-tRNA ligase	Metabolism.Primary metabolism.Amino acid metabolism.Aromatic amino acid metabolism.Aromatic amino acid biosynthesis	Metabolism.Primary metabolism.Nucleobase, nucleoside, nucleotide, nucleic acid metabolism.Nucleic acid metabolism.RNA metabolism.tRNA metabolism.tRNA processing	Metabolism.Primary metabolism.Protein metabolism and modification.Protein synthesis.Translation.Amino acid activation	-	-	-	-	-	Yes	29.746	0.835391	0.0710183	33.673	0.911777	0.00595675	18.5058	-2.32525	4.85464e-05	24.4073	-3.44384	5.50219e-15	4.35063	-0.259401	0.448412	4.45061	0.09479	0.647504
VIT_03s0017g01210	Phosphate-induced protein 1	Unclear	-	-	-	-	-	-	-	Yes	2555.24	-1.45365	6.84204e-11	1755.79	-1.10939	1.90625e-07	1553.72	0.647913	0.00102437	1540.19	0.571152	0.000389473	2487.73	0.707641	7.79643e-07	2408.08	0.569231	5.81185e-07
VIT_08s0040g02280	Phosphatidic acid phosphatase / PAP2	Metabolism.Primary metabolism.Lipid metabolism.Glycerolipid metabolism.Glycerophospholipid metabolism	Metabolism.Primary metabolism.Lipid metabolism.Ether lipid metabolism	Metabolism.Primary metabolism.Lipid metabolism.Sphingolipid metabolism	-	-	-	-	-	Yes	771.872	2.00643	1.16074e-32	1580.79	2.3211	5.88623e-25	1225.72	-0.160502	0.348876	1633.18	-1.85781	3.16549e-60	961.411	-0.703904	2.75421e-07	832.204	0.305873	0.00356502
VIT_08s0007g01510	Phosphatidic acid phosphatase / PAP2	Metabolism.Primary metabolism.Lipid metabolism.Glycerolipid metabolism.Glycerophospholipid metabolism	Metabolism.Primary metabolism.Lipid metabolism.Ether lipid metabolism	Metabolism.Primary metabolism.Lipid metabolism.Sphingolipid metabolism	-	-	-	-	-	Yes	1956.78	0.559621	0.00669908	3602.4	0.419072	0.00461673	1699.58	-0.758152	1.38978e-06	2730.73	-1.8707	3.94011e-93	1044.78	-0.869505	3.01635e-10	1468.32	0.45659	0.000292512
VIT_09s0002g06990	Phosphatidic acid phosphatase / PAP2	Metabolism.Primary metabolism.Lipid metabolism.Glycerolipid metabolism.Glycerophospholipid metabolism	Metabolism.Primary metabolism.Lipid metabolism.Ether lipid metabolism	Metabolism.Primary metabolism.Lipid metabolism.Sphingolipid metabolism	-	-	-	-	-	Yes	63.1881	0.258163	0.45713	49.5523	0.212284	0.546476	87.5232	0.62279	0.0413944	94.5626	1.23159	6.15001e-08	112.314	0.169999	0.435008	145.761	0.0612309	0.679552
VIT_15s0046g00440	Phosphatidylinositol 3- and 4-kinase / ubiquitin	Signaling.Signaling pathway.Protein kinase	-	-	-	-	-	-	-	Yes	430.848	-0.517125	0.0631301	393.908	0.274407	0.0574518	637.319	1.39672	5.08705e-11	634.725	0.849931	2.84379e-17	805.06	-0.228893	0.150468	1025.77	0.465754	2.60576e-05
VIT_14s0083g00880	Phosphatidylinositol 4-kinase type-II	Metabolism.Primary metabolism.Carbohydrate metabolism.Monosaccharide metabolism.Inositol phosphate metabolism	Signaling.Signaling pathway.Phosphatidylinositol Signaling	Signaling.Signaling pathway.Protein kinase	-	-	-	-	-	Yes	172.327	1.22454	3.93514e-07	253.473	0.436211	0.00125043	1081.4	2.66264	2.7878e-25	1308.89	2.9273	2.24119e-292	1685.76	0.0100376	0.95773	2218.95	-0.38696	1.41681e-07
VIT_02s0012g01840	Phosphatidylinositol glycan, class X	Metabolism.Primary metabolism.Lipid metabolism.Glycolipid metabolism.GPI anchor biosynthesis	-	-	-	-	-	-	-	Yes	143.514	0.246244	0.314319	220.367	-0.0488651	0.82015	120.008	-0.519055	0.0390605	195.287	-0.519162	0.000238073	118.609	0.320663	0.100271	155.412	-0.307003	0.0541671
VIT_02s0012g00090	Phosphatidylinositol-4-phosphate 5-kinase	Metabolism.Primary metabolism.Carbohydrate metabolism.Monosaccharide metabolism.Inositol phosphate metabolism	Signaling.Signaling pathway.Phosphatidylinositol Signaling	Cellular process.Cellular component organization and biogenesis.Cytoskeleton organization and biogenesis.Actin organization and biogenesis	Transport overview.Macromolecule transport.Protein transport.Protein coat	-	-	-	-	Yes	879.166	0.934233	7.04186e-07	814.829	1.14298	8.69486e-09	923.223	-0.551865	0.0379026	968.762	-0.492518	1.83903e-05	681.615	-0.440774	0.0235734	896.078	0.12816	0.281174
VIT_15s0045g00380	Phosphoesterase	Unclear	-	-	-	-	-	-	-	Yes	263.393	0.0839151	0.798266	486.287	0.506452	0.2034	207.983	-0.503375	0.0186572	462.608	-0.832752	0.000298172	257.552	0.809115	1.97991e-05	295.702	-0.636647	5.32928e-07
VIT_04s0008g05120	Phospholipase/carboxylesterase	Metabolism.Cellular metabolism.Esterase activity	-	-	-	-	-	-	-	Yes	750.702	-0.869302	2.22536e-08	711.545	-2.23271	1.80167e-38	218.228	-3.05179	4.02724e-40	161.679	-2.98215	1.60317e-37	40.394	-0.868936	0.00226511	46.3024	0.441141	0.0537596
VIT_09s0002g01730	Phospholipid-transporting ATPase	Transport overview.Primary Active Transporters.P-P-bond hydrolysis-driven transporters.P-type ATPase (P-ATPase).phospholipid transporting	Transport overview.Macromolecule transport.Lipid transport	-	-	-	-	-	-	Yes	527.578	-0.484629	0.0494701	448.204	-0.642827	1.91104e-05	385.288	-0.0570842	0.749654	435.708	0.344591	0.00179206	436.03	0.300869	0.0551441	521.823	0.0013939	0.990329
VIT_00s2579g00010	Phosphoserine aminotransferase	Metabolism.Primary metabolism.Amino acid metabolism.Glycine, serine, and threonine metabolism	Metabolism.Primary metabolism.Coenzyme and prosthetic group metabolism.Pyridoxine metabolism	-	-	-	-	-	-	Yes	210.264	0.517816	0.0486299	359.533	0.863341	0.0181611	280.245	0.354963	0.0866858	386.735	-0.671853	3.87236e-05	356.187	0.313498	0.0634051	317.267	-0.00649205	0.960257
VIT_00s2607g00010	Phosphoserine aminotransferase	Metabolism.Primary metabolism.Amino acid metabolism.Glycine, serine, and threonine metabolism	Metabolism.Primary metabolism.Coenzyme and prosthetic group metabolism.Pyridoxine metabolism	-	-	-	-	-	-	Yes	176.441	0.790825	0.000124581	235.909	0.90826	0.00317576	198.076	-0.256982	0.301372	253.056	-0.708671	4.7797e-08	200.371	0.165089	0.392673	191.489	-0.2098	0.111837
VIT_08s0007g01560	Photoassimilate-responsive protein	Unknown	-	-	-	-	-	-	-	Yes	896.062	0.066164	0.802842	1674.4	-0.653839	0.273261	675.141	-0.617543	0.0017346	732.748	-3.76478	1.40283e-26	462.933	-0.585781	0.0163003	209.89	1.11324	4.0157e-06
VIT_04s0044g01410	Photosystem I reaction center subunit N (PSAN)	Metabolism.Primary metabolism.Generation of metabolite precursors and energy.Photosynthesis.Photosystem I	Transport overview.Transmembrane Electron Carriers.Transmembrane 1-electron transfer carriers.Plant Photosystem I Supercomplex	-	-	-	-	-	-	Yes	1373.86	-2.54928	1.38623e-70	1033.78	-3.63954	9.77018e-47	134.317	-5.05926	4.07213e-47	94.2029	-3.84028	5.18364e-37	7.5826	-0.0655773	0.859194	14.1601	0.206351	0.399724
VIT_12s0028g01080	Photosystem II oxygen-evolving complex precursor, 23kda PSBP	Metabolism.Primary metabolism.Generation of metabolite precursors and energy.Photosynthesis.Photosystem II	Transport overview.Primary Active Transporters.Light absorption-driven transporters.Photosynthetic Reaction Center	-	-	-	-	-	-	Yes	2981.34	-1.69417	5.93235e-34	2163.42	-2.01275	9.98541e-22	647.049	-1.97248	3.92047e-21	599.206	-2.18932	5.23032e-67	230.406	-0.838223	7.26527e-06	237.925	0.110364	0.436761
VIT_00s0207g00210	Photosystem II PsbO protein	Metabolism.Primary metabolism.Generation of metabolite precursors and energy.Photosynthesis.Photosystem II	Transport overview.Macromolecule transport.Protein transport.Thylakoid targeting pathway	Transport overview.Primary Active Transporters.Light absorption-driven transporters.Photosynthetic Reaction Center	-	-	-	-	-	Yes	3519.95	-0.768804	1.94385e-07	2665.14	-1.19612	1.95655e-08	1117.26	-2.74694	6.71499e-41	1029.22	-2.84902	3.11925e-124	240.771	-1.15362	3.80004e-09	269.439	0.027533	0.84156
VIT_07s0129g00380	Phototropic-responsive NPH3	Regulation overview.Regulation of gene expression.Regulation of transcription.Transcription factor.TRAF	Signaling.Signaling pathway.Light Signaling	-	-	-	-	-	-	Yes	43.8512	-2.68959	2.81133e-06	22.3194	-1.20136	0.0308181	5.89362	-0.629956	0.376182	10.6517	-0.89084	0.0813363	5.51565	0.222099	0.542234	9.28353	0.23712	0.324106
VIT_06s0004g03700	Phototropin-1	Transport overview.Channels and pores.a-Type channels.The Voltage-gated Ion Channel	Signaling.Signaling pathway.Light Signaling.Blue light Signaling	-	-	-	-	-	-	Yes	592.736	-0.711196	0.000873873	330.706	-0.210151	0.361234	242.542	-1.4765	3.31734e-09	251.782	-0.913315	1.25562e-06	127.049	-0.309926	0.192242	191.526	0.079296	0.65359
VIT_07s0005g00340	Phytochrome A-associated F-box protein	Signaling.Signaling pathway.Light Signaling.Red/Far red light Signaling	-	-	-	-	-	-	-	Yes	844.796	0.885113	1.91568e-09	1104.14	1.31086	6.89094e-12	785.752	-0.876827	1.83173e-07	1114.27	-1.28052	3.07177e-46	569.929	-0.152692	0.277441	655.301	-0.18935	0.0812816
VIT_18s0122g00830	PMI1 (plastid movement impaired1)	Unknown	-	-	-	-	-	-	-	Yes	419.88	-0.335172	0.0514907	319.966	0.0574969	0.80495	204.762	-1.50369	3.63832e-12	248.029	-1.19956	1.42613e-14	118.204	-0.0239436	0.90112	152.291	-0.153674	0.352138
VIT_02s0025g00260	Polygalacturonase GH28	Cellular process.Cellular component organization and biogenesis.Cell wall organization and biogenesis.Cell wall metabolism.Cell wall modification.Pectin modification	-	-	-	-	-	-	-	Yes	8.4775	-2.16548	0.00925745	9.02279	-1.65887	0.0213715	28.7145	3.35414	1.937e-07	23.3983	3.18409	2.6477e-14	37.617	-0.529538	0.127843	36.866	-0.573991	0.0110388
VIT_16s0050g02640	Polypyrimidine tract-binding protein 2	Unknown	-	-	-	-	-	-	-	Yes	776.224	0.187283	0.227372	740.322	-0.0622435	0.64944	578.262	-0.800109	4.19263e-07	656.492	-0.508553	1.58115e-07	469.018	0.0787166	0.552124	602.073	0.122623	0.222126
VIT_06s0061g01380	Pop3 peptide	Response to stimulus.Stress response.Biotic stress response	-	-	-	-	-	-	-	Yes	294.144	-1.04127	0.00391931	405.713	-1.82033	2.18313e-08	67.0783	-4.07053	1.44185e-08	100.323	-6.69966	4.1871e-34	2.01581	-0.033142	0.905216	1.45363	0.13741	0.354675
VIT_04s0023g01110	PQ-loop repeat protein	Unknown	-	-	-	-	-	-	-	Yes	9775.66	2.27803	1.75221e-25	4837.98	0.721637	1.6982e-06	9715.97	-1.88779	4.9845e-18	4490.39	-1.1386	1.57983e-12	3438.6	-1.02661	8.35029e-08	3801.83	0.652362	2.36401e-06
VIT_06s0061g01300	Prephenate dehydratase	Metabolism.Primary metabolism.Amino acid metabolism.Aromatic amino acid metabolism.Aromatic amino acid biosynthesis	Metabolism.Cellular metabolism.Shikimate metabolism	Metabolism.Primary metabolism.Amino acid metabolism.Amino acid biosynthesis	-	-	-	-	-	Yes	1362.86	-2.94512	7.14617e-82	512.251	-0.989719	4.5783e-09	464.659	1.26125	1.73737e-11	408.86	0.201878	0.100397	650.62	0.117605	0.421952	479.815	0.0789429	0.513104
VIT_04s0023g01000	PRLI-interacting factor G-like protein	Unclear	-	-	-	-	-	-	-	Yes	131.777	-0.0165825	0.953725	98.4922	0.308405	0.191925	418.964	2.26609	9.22958e-17	348.745	2.34224	8.99468e-84	585.467	-0.214696	0.259947	672.844	0.23997	0.006326
VIT_15s0046g02160	Proline iminopeptidase	Metabolism.Primary metabolism.Amino acid metabolism.Arginine and proline metabolism	Metabolism.Primary metabolism.Protein metabolism and modification.Proteolysis	-	-	-	-	-	-	Yes	217.749	-0.435024	0.0290689	215.304	-0.765784	6.80029e-07	104.099	-1.32191	0.000769811	113.38	-1.77516	8.55385e-25	44.0994	-1.02405	0.00170167	53.6882	-0.0506805	0.796456
VIT_03s0017g02260	Protease inhibitor/seed storage/lipid transfer protein (LTP)	Transport overview.Macromolecule transport.Lipid transport	-	-	-	-	-	-	-	Yes	1440.21	-3.314	3.58051e-73	619.599	-2.65925	4.9268e-12	94.0712	-3.31603	4.93642e-27	97.3502	-4.07933	4.26162e-31	18.0686	-0.132503	0.695208	11.1816	0.128835	0.585531
VIT_09s0002g00350	Proteasome 20S alpha subunit E2 (PAE2)	Metabolism.Primary metabolism.Protein metabolism and modification.Proteolysis.cytoplasmic and nuclear protein degradation.Ubiquitin-mediated proteolysis.Proteasome	-	-	-	-	-	-	-	Yes	755.392	0.980346	1.42334e-08	835.959	0.442516	1.22156e-05	834.914	-0.45668	0.00598609	941.601	-0.181083	0.0108889	775.2	0.114462	0.338531	995.726	0.173119	0.0300218
VIT_19s0015g00980	Protein CWC15	Metabolism.Primary metabolism.Nucleobase, nucleoside, nucleotide, nucleic acid metabolism.Nucleic acid metabolism.RNA metabolism.RNA processing.mRNA processing.mRNA splicing	Metabolism.Primary metabolism.Protein metabolism and modification.Protein folding	-	-	-	-	-	-	Yes	1022.39	0.23704	0.122836	1805.61	0.0705131	0.485011	1613.83	0.920103	2.84004e-09	2254.53	0.381365	1.18328e-08	2129.52	0.115231	0.278571	2645.31	-0.10245	0.122454
VIT_04s0008g02900	Protein disulfide isomerase	Metabolism.Primary metabolism.Protein metabolism and modification.Protein folding.Disulfide bond rearrangement	-	-	-	-	-	-	-	Yes	359.848	0.543573	0.0017882	432.88	-0.492828	0.0290736	249.519	-1.51398	1.05799e-09	314.431	-0.707614	5.44093e-07	143.1	-0.0173227	0.934817	242.354	-0.163185	0.224823
VIT_08s0007g05560	Protein kinase	Signaling.Signaling pathway.Protein kinase	-	-	-	-	-	-	-	Yes	210.61	0.360518	0.201138	377.399	0.191999	0.41116	160.014	-0.932043	0.000492022	245.578	-2.63889	1.84546e-72	89.2456	-0.884216	0.000204748	94.542	0.655642	0.000372725
VIT_16s0039g01870	Protein kinase	Signaling.Signaling pathway.Protein kinase	-	-	-	-	-	-	-	Yes	501.439	-1.55713	2.9459e-10	347.013	0.781762	0.0100407	164.375	-0.675299	0.00172863	275.067	-2.17284	6.00496e-24	101.771	-0.835319	0.00197775	131.084	0.527772	0.00619465
VIT_13s0019g01080	Protein kinase APK1B	Signaling.Signaling pathway.Protein kinase	-	-	-	-	-	-	-	Yes	193.601	-1.17731	1.97807e-05	282.639	-0.568345	0.14609	67.8631	-1.05044	0.0167882	151.171	-2.09077	1.52108e-17	44.8233	-0.0922908	0.775809	54.5797	-0.257093	0.258847
VIT_18s0001g09390	Protein phosphatase 2C	Signaling.Signaling pathway.Protein phosphatase.PP2C	-	-	-	-	-	-	-	Yes	504.803	-2.13029	3.85448e-20	403.403	-1.36471	8.00633e-10	136.043	-0.283638	0.283788	189.178	-1.02133	1.24721e-13	122.458	-0.116412	0.594002	157.14	0.43412	0.00663851
VIT_06s0004g06840	Protein phosphatase 2C	Signaling.Signaling pathway.Protein phosphatase.PP2C	-	-	-	-	-	-	-	Yes	2088.06	-2.8292	3.69703e-56	693.196	1.53874	0.000256507	953.264	1.65229	2.9046e-19	1303.47	0.586412	0.00286294	1156.68	-0.45698	0.00476216	1622.55	-0.101367	0.406565
VIT_17s0000g05550	Proton-dependent oligopeptide transport (POT) family protein	Transport overview.Electrochemical Potential-driven Transporters.Porters.Proton-dependent Oligopeptide Transporter	Transport overview.Macromolecule transport.Oligopeptide transport	-	-	-	-	-	-	Yes	868.197	-1.67841	1.29625e-32	1632.15	-1.48613	4.92778e-05	198.116	-1.37452	0.0365914	501.573	-4.01666	4.99806e-91	76.4146	-0.49354	0.183047	78.0763	0.613888	0.000915003
VIT_13s0067g03200	Proton-dependent oligopeptide transport (POT) family protein	Transport overview.Electrochemical Potential-driven Transporters.Porters.Proton-dependent Oligopeptide Transporter	Transport overview.Macromolecule transport.Oligopeptide transport	-	-	-	-	-	-	Yes	182.5	0.432293	0.0923351	225.208	-0.326861	0.303604	402.735	1.3639	1.70932e-06	471.636	1.745	3.86083e-20	650.804	0.41351	0.0428953	696.047	-0.361565	0.0158685
VIT_09s0002g04130	Proton-dependent oligopeptide transport (POT) family protein	Transport overview.Electrochemical Potential-driven Transporters.Porters.Proton-dependent Oligopeptide Transporter	Transport overview.Macromolecule transport.Oligopeptide transport	-	-	-	-	-	-	Yes	541.462	0.161932	0.322393	749.822	-0.0646908	0.688179	266.438	-2.59005	1.83703e-26	448.229	-2.73865	7.39693e-68	98.3952	0.284464	0.229907	120.926	-0.0625628	0.725517
VIT_18s0041g00560	Proton-dependent oligopeptide transport (POT) family protein	Transport overview.Electrochemical Potential-driven Transporters.Porters.Proton-dependent Oligopeptide Transporter	Transport overview.Macromolecule transport.Oligopeptide transport	-	-	-	-	-	-	Yes	110.535	2.75886	4.48906e-21	65.2719	0.390805	0.177473	99.5148	-2.93052	3.31419e-17	40.2489	-4.17977	2.32759e-22	14.7384	-1.35946	0.000232593	4.39884	0.158722	0.428269
VIT_11s0016g01400	PSBX (photosystem II subunit X)	Metabolism.Primary metabolism.Generation of metabolite precursors and energy.Photosynthesis.Photosystem II	-	-	-	-	-	-	-	Yes	829.933	-1.92245	1.08016e-28	441.555	-1.80261	6.59012e-13	125.741	-3.78461	1.35425e-35	119.361	-3.72885	2.62842e-64	16.2997	-0.345651	0.316832	16.609	-0.0644103	0.789497
VIT_07s0104g00850	Pto kinase interactor	Signaling.Signaling pathway.Protein kinase	-	-	-	-	-	-	-	Yes	62.3511	-1.99036	7.81081e-06	112.54	-1.07612	0.0200765	21.5296	0.184321	0.692877	66.4436	-0.491039	0.0632015	35.4977	0.791458	0.0110493	49.6427	-0.463569	0.0324144
VIT_01s0011g06290	Purple acid phosphatase 3 ATPAP3/PAP3	Metabolism.Primary metabolism.Coenzyme and prosthetic group metabolism.Riboflavin metabolism	Metabolism.Cellular metabolism.Phosphate metabolism	-	-	-	-	-	-	Yes	194.772	0.729469	0.000704597	286.229	1.3442	1.02245e-08	852.722	2.38007	1.03508e-52	842.58	1.61662	3.38367e-31	1301.23	0.015296	0.898832	1308.16	-0.126753	0.227754
VIT_13s0019g02360	Pyrroline-5-carboxylate synthetase	Metabolism.Primary metabolism.Amino acid metabolism.Arginine and proline metabolism.Urea cycle	-	-	-	-	-	-	-	Yes	2123.88	0.985032	9.46898e-20	3182.9	1.09376	2.66648e-35	1969.19	-0.987802	1.11442e-11	3017.2	-1.40237	7.54656e-88	1547.22	0.186241	0.171497	1993.47	0.366118	1.45546e-06
VIT_02s0025g02920	Quercetin 3-O-methyltransferase 1	Metabolism.Secondary metabolism.Phenylpropanoid metabolism.Flavonoid metabolism.Flavonoid biosynthesis	-	-	-	-	-	-	-	Yes	148.298	1.36797	1.61216e-05	310.294	1.87962	5.82179e-08	391.276	1.18226	4.36044e-09	660.876	0.789928	2.81556e-07	561.125	0.210423	0.156146	905.149	0.0332072	0.77413
VIT_18s0001g06460	Queuine tRNA-ribosyltransferase	Metabolism.Primary metabolism.Nucleobase, nucleoside, nucleotide, nucleic acid metabolism.Nucleotide metabolism.Purine metabolism	-	-	-	-	-	-	-	Yes	99.8552	-1.10764	0.00107485	193.611	-2.06051	6.43324e-07	27.5557	-2.21591	9.74017e-07	44.4496	-3.31537	1.22089e-24	6.29639	-0.867256	0.0187449	9.08092	0.155786	0.513383
VIT_15s0024g00440	R protein PRF disease resistance protein	Response to stimulus.Stress response.Biotic stress response.Plant-pathogen interaction.R proteins from Plant-pathogen interaction	-	-	-	-	-	-	-	Yes	15.7181	-0.361902	0.529533	13.4445	-0.375353	0.481252	30.0158	1.56709	0.00107434	31.605	1.99005	1.42074e-10	46.701	0.19108	0.517416	49.3793	-0.269008	0.187397
VIT_18s0001g11250	R protein MLA10	Response to stimulus.Stress response.Biotic stress response.Plant-pathogen interaction.R proteins from Plant-pathogen interaction	-	-	-	-	-	-	-	Yes	1557.69	1.05301	3.67007e-16	2234.26	0.652531	1.6469e-05	1925.55	-0.217467	0.127461	2430.76	-0.456613	1.23835e-12	1793.11	-0.0926468	0.477171	1944.42	-0.415965	6.88744e-05
VIT_00s0467g00030	R protein MLA10	Response to stimulus.Stress response.Biotic stress response.Plant-pathogen interaction.R proteins from Plant-pathogen interaction	-	-	-	-	-	-	-	Yes	64.9084	0.184652	0.645631	64.8399	-0.221333	0.444794	102.303	0.912488	0.00733686	191.216	2.28815	4.86371e-40	176.851	0.723173	0.000255809	337.578	-0.0153633	0.903239
VIT_15s0024g00400	R protein MLA10	Response to stimulus.Stress response.Biotic stress response.Plant-pathogen interaction.R proteins from Plant-pathogen interaction	-	-	-	-	-	-	-	Yes	1981.86	-1.87957	0.000110161	597.489	-0.322798	0.158589	464.846	-0.976489	0.000263162	432.625	-0.961726	2.91284e-07	307.588	-0.259192	0.291722	342.757	0.24451	0.177043
VIT_09s0002g05940	Ras GTP-binding protein (RAN3)	Transport overview.Nucleocytoplasmic transport.Nuclear pore complex	Signaling.Signaling pathway.G-protein signaling pathway	Cellular process.Cellular component organization and biogenesis.Ribosome organization and biogenesis	Transport overview.Macromolecule transport.RNA transport	-	-	-	-	Yes	1438.21	0.381001	0.0135853	2327.43	0.433806	0.00950414	3044.13	1.35117	9.06477e-11	4351.97	1.08456	1.18406e-18	5247.08	0.590872	0.000150081	6248.19	-0.0419397	0.635465
VIT_04s0008g05030	Ras GTP-binding protein (RAN3)	Transport overview.Nucleocytoplasmic transport.Nuclear pore complex	Signaling.Signaling pathway.G-protein signaling pathway	Cellular process.Cellular component organization and biogenesis.Ribosome organization and biogenesis	Transport overview.Macromolecule transport.RNA transport	-	-	-	-	Yes	2492.05	1.53962	3.13978e-24	3581.54	1.00321	7.91687e-11	4229.69	0.231082	0.0824205	4832.11	-0.00970485	0.928092	4956.54	0.197267	0.0664952	5448.71	0.181571	0.00972806
VIT_04s0008g03930	RD22	Response to stimulus.Stress response.Abiotic stress response.Drought stress response	-	-	-	-	-	-	-	Yes	6253.87	-0.561668	0.00071956	5083.98	-0.652015	1.1368e-05	6358.14	0.735376	0.000275953	4352.19	0.0146113	0.935118	6634.77	-0.478538	0.00265716	5103.89	0.2224	0.26797
VIT_01s0011g05880	RDR1 (RNA-dependent RNA polymerase 1)	Metabolism.Primary metabolism.Nucleobase, nucleoside, nucleotide, nucleic acid metabolism.Nucleic acid metabolism.RNA metabolism.RNA processing	-	-	-	-	-	-	-	Yes	1450.01	-0.143095	0.325078	1324.35	-0.615886	0.00125779	1123.44	-0.302668	0.0495597	1054.79	-0.238808	0.0269236	977.002	-0.216353	0.0656401	1074.62	0.12263	0.0997975
VIT_03s0180g00090	Receptor kinase	Signaling.Signaling pathway.Protein kinase	-	-	-	-	-	-	-	Yes	291.026	-2.75722	1.92427e-36	128.817	-1.87087	4.97542e-13	52.3785	-0.318398	0.350218	72.5553	0.388587	0.0431539	60.5278	0.506047	0.0393042	83.5296	-0.15117	0.410466
VIT_18s0001g09550	Receptor kinase TRKe	Signaling.Signaling pathway.Protein kinase	-	-	-	-	-	-	-	Yes	69.9402	0.102221	0.749947	67.3936	1.38381	2.21486e-06	95.6539	0.71569	0.0274814	276.563	2.18913	6.73472e-24	297.564	1.76676	1.14603e-12	390.598	-0.582378	0.0122257
VIT_10s0092g00710	Receptor protein kinase	Signaling.Signaling pathway.Protein kinase	-	-	-	-	-	-	-	Yes	153.736	1.31616	2.64287e-07	408.68	1.5503	1.09756e-21	268.599	0.406526	0.0430737	637.311	0.145274	0.179834	378.471	0.534428	0.000477051	675.251	-0.191435	0.0556814
VIT_06s0009g01640	Receptor protein kinase	Signaling.Signaling pathway.Protein kinase	-	-	-	-	-	-	-	Yes	55.3274	-1.35734	0.00745282	28.3999	-0.694017	0.092381	12.9217	-1.91415	0.00331428	17.4702	-0.968038	0.0241748	6.50138	0.397051	0.282285	14.3528	0.197657	0.415553
VIT_09s0002g04210	Receptor protein kinase PERK1	Signaling.Signaling pathway.Protein kinase	-	-	-	-	-	-	-	Yes	567.572	0.722983	1.59272e-06	803.607	0.891482	1.97576e-07	630.893	-0.227385	0.148016	808.375	-0.950336	5.61046e-21	504.273	-0.563718	3.15882e-05	618.477	0.146781	0.24501
VIT_05s0049g01860	Receptor-like protein kinase	Signaling.Signaling pathway.Protein kinase	-	-	-	-	-	-	-	Yes	516.309	-0.268426	0.217948	333.193	-0.670226	0.00630137	242.49	-1.76939	3.5461e-09	183.287	-1.7098	1.37779e-25	96.0463	-0.68457	0.0099818	128.832	0.846971	2.27488e-07
VIT_16s0050g02340	Regulator of nonsense transcripts 1	Metabolism.Primary metabolism.Nucleobase, nucleoside, nucleotide, nucleic acid metabolism.Nucleic acid metabolism.RNA metabolism.tRNA metabolism.tRNA processing	Metabolism.Primary metabolism.Nucleobase, nucleoside, nucleotide, nucleic acid metabolism.Nucleic acid metabolism.RNA metabolism.RNA catabolism.RNA surveillance	Transport overview.Macromolecule transport.RNA transport	-	-	-	-	-	Yes	386.221	-0.407738	0.0356485	402.262	-0.428281	0.0181067	267.985	-0.277879	0.179741	326.66	-0.387942	0.00515029	245.508	-0.0798281	0.604574	273.583	-0.323026	0.0213495
VIT_16s0050g02330	Regulator of nonsense transcripts 1	Metabolism.Primary metabolism.Nucleobase, nucleoside, nucleotide, nucleic acid metabolism.Nucleic acid metabolism.RNA metabolism.tRNA metabolism.tRNA processing	Metabolism.Primary metabolism.Nucleobase, nucleoside, nucleotide, nucleic acid metabolism.Nucleic acid metabolism.RNA metabolism.RNA catabolism.RNA surveillance	Transport overview.Macromolecule transport.RNA transport	-	-	-	-	-	Yes	174.377	-0.901802	0.00336508	181.423	-0.578912	0.00389331	66.4043	-1.32898	6.81999e-05	96.2179	-2.16599	6.25113e-24	38.1692	-0.178355	0.542264	31.3277	-0.355549	0.125793
VIT_01s0010g01850	Regulator of nonsense transcripts 1	Metabolism.Primary metabolism.Nucleobase, nucleoside, nucleotide, nucleic acid metabolism.Nucleic acid metabolism.RNA metabolism.tRNA metabolism.tRNA processing	Metabolism.Primary metabolism.Nucleobase, nucleoside, nucleotide, nucleic acid metabolism.Nucleic acid metabolism.RNA metabolism.RNA catabolism.RNA surveillance	Transport overview.Macromolecule transport.RNA transport	-	-	-	-	-	Yes	337.738	0.00792152	0.978028	455.176	-0.435565	0.0118921	483.84	0.89107	0.000822227	620.426	0.967581	6.64854e-20	638.923	0.121125	0.386218	902.695	0.0870842	0.272385
VIT_08s0007g08280	Remorin	Unclear	-	-	-	-	-	-	-	Yes	2232.5	3.137	2.36617e-76	4091.88	2.24142	1.53289e-29	3825.22	-0.37638	0.00660274	5427.3	-0.621632	3.50107e-19	3384.03	-0.0958033	0.465766	4741.86	0.121204	0.0637812
VIT_14s0060g02320	Respiratory burst oxidase protein B (ATRBOHB)	Response to stimulus.Stress response.Biotic stress response.Plant-pathogen interaction	Transport overview.Transmembrane Electron Carriers.Transmembrane 1-electron transfer carriers.Phagocyte (gp91phox) NADPH Oxidase	Metabolism.Cellular metabolism.Oxidation reduction	-	-	-	-	-	Yes	1805.2	-1.62195	0.000545712	2212.14	0.732063	0.0145696	551.029	-0.669889	0.00586592	1587.75	-3.08111	3.44748e-65	361.551	-0.517427	0.133191	414.909	0.437571	0.00746592
VIT_10s0003g05430	Reticuline oxidase precursor	Metabolism.Secondary metabolism.Primary amino acids derivated metabolism.Alkaloid metabolism.Alkaloid biosynthesis	-	-	-	-	-	-	-	Yes	104.423	-0.402025	0.25366	152.599	-0.415413	0.287064	50.2829	-1.35891	0.000100344	92.6652	-1.60844	2.1763e-09	33.3193	0.180722	0.560394	45.1306	-0.151573	0.506271
VIT_10s0003g05450	Reticuline oxidase precursor	Metabolism.Secondary metabolism.Primary amino acids derivated metabolism.Alkaloid metabolism.Alkaloid biosynthesis	-	-	-	-	-	-	-	Yes	1736.77	-0.851278	0.00186572	2213.86	-0.445803	0.169093	895.884	-0.480317	0.00521757	1390.61	-1.39426	1.02332e-10	770.604	-0.0714325	0.732717	810.033	-0.00294524	0.982794
VIT_18s0075g00520	Retrotransposon protein, Unclassified	Transposable elements viral and plasmid proteins.Protein from transposable element	-	-	-	-	-	-	-	Yes	393.83	1.12339	2.45303e-06	609.411	1.02265	4.63043e-09	587.406	0.176577	0.399562	718.576	-0.443861	0.000201472	654.146	0.0909031	0.62363	637.246	-0.0654864	0.581897
VIT_18s0001g00610	Rho GTPase activator	Signaling.Signaling pathway.G-protein signaling pathway	-	-	-	-	-	-	-	Yes	199.041	-2.45146	1.16955e-14	196.773	-1.23097	0.000105897	106.256	1.51141	5.17528e-07	154.252	0.448618	0.0552422	182.353	0.495027	0.0158979	159.864	-0.594123	0.000157709
VIT_00s0616g00020	Ribosomal protein L19	Metabolism.Primary metabolism.Protein metabolism and modification.Protein synthesis.Ribosome	-	-	-	-	-	-	-	Yes	451.59	-0.896811	6.31799e-09	401.43	-1.11955	4.23374e-08	186.309	-1.09532	1.15732e-05	202.823	-1.18568	1.45092e-14	103.89	-0.658087	0.0033027	129.564	-0.0614208	0.69604
VIT_00s0317g00130	Ribosomal protein L35 (RPL35B) 60S	Metabolism.Primary metabolism.Protein metabolism and modification.Protein synthesis.Ribosome	-	-	-	-	-	-	-	Yes	2142.45	-0.21077	0.12367	2645.34	-0.729708	1.26944e-17	1380.54	-0.73444	7.19564e-07	1720.44	-0.807215	1.61227e-29	1287.86	0.378684	0.000994891	1378.87	0.10022	0.171374
VIT_12s0035g01020	Ribosomal protein L3B	Metabolism.Primary metabolism.Protein metabolism and modification.Protein synthesis.Ribosome	-	-	-	-	-	-	-	Yes	555.063	1.72376	7.29262e-24	1291.95	0.012561	0.967034	728.555	-0.511594	0.000898415	1121.48	-0.664806	3.95872e-10	740.996	0.39503	0.00143134	994.424	0.223572	0.00444391
VIT_17s0000g03690	Ribulose-1,5-bisphophate carboxylase/oxygenase small subunit	Metabolism.Primary metabolism.Carbon fixation	Metabolism.Primary metabolism.Generation of metabolite precursors and energy.Photosynthesis.Calvin cycle	-	-	-	-	-	-	Yes	13515.3	-1.90517	1.35389e-62	7377.65	-2.23779	5.75576e-28	2508.88	-2.1664	1.86318e-26	1890.37	-1.87305	9.34235e-48	888.299	-0.509516	0.00217687	836.535	-0.0956699	0.500011
VIT_00s0187g00160	Ripening-related protein	Unknown	-	-	-	-	-	-	-	Yes	18195.1	1.78213	1.83555e-12	22396	2.20405	9.61888e-35	14777	-2.3596	9.38649e-08	19635.9	-3.36263	2.65341e-74	3803.64	-0.765514	0.0103069	3952.57	0.198288	0.36076
VIT_10s0003g01900	RKF1 (receptor-like kinase in flowers 1)	Signaling.Signaling pathway.Protein kinase	-	-	-	-	-	-	-	Yes	697.484	-0.815463	0.000119528	1172.28	0.322138	0.203919	327.756	-0.799528	0.00337696	969.447	-1.24048	6.8283e-21	267.367	0.104789	0.617991	558.191	-0.324716	0.00533306
VIT_18s0001g01960	RKF3 (receptor-like kinase IN in flowers 3)	Signaling.Signaling pathway.Protein kinase	-	-	-	-	-	-	-	Yes	433.379	-2.40962	1.11316e-14	289.639	-0.728777	0.0172739	101.839	-0.155564	0.611874	154.418	-1.71593	3.82016e-12	68.4042	-1.16574	4.95105e-05	89.7949	0.374305	0.0822878
VIT_05s0020g03760	RNA helicase SDE3 (SDE3)	Metabolism.Primary metabolism.Nucleobase, nucleoside, nucleotide, nucleic acid metabolism.Nucleic acid metabolism.RNA metabolism	-	-	-	-	-	-	-	Yes	544.155	-1.43897	2.37514e-18	301.144	-1.41328	3.8341e-08	132.25	-2.11889	8.45366e-17	134.975	-1.09801	8.91647e-09	54.9002	-0.0555872	0.824692	94.0646	0.0805396	0.620395
VIT_05s0049g01930	RNA-binding protein cp29	Transport overview.Primary Active Transporters.P-P-bond hydrolysis-driven transporters.Nuclear mRNA Exporter	Metabolism.Primary metabolism.Nucleobase, nucleoside, nucleotide, nucleic acid metabolism.Nucleic acid metabolism.RNA metabolism	-	-	-	-	-	-	Yes	147.339	0.158986	0.526579	142.809	0.0996399	0.671592	103.763	-0.924108	0.000573206	134.474	-0.469466	0.000932365	82.2	0.150259	0.521672	124.847	0.109197	0.475654
VIT_05s0049g01660	RNA-binding protein Musashi	Metabolism.Primary metabolism.Nucleobase, nucleoside, nucleotide, nucleic acid metabolism.Nucleic acid metabolism	Metabolism.Primary metabolism.Protein metabolism and modification.Protein synthesis.Ribosome	Metabolism.Primary metabolism.Nucleobase, nucleoside, nucleotide, nucleic acid metabolism.Nucleic acid metabolism.RNA metabolism.RNA catabolism.RNA surveillance	-	-	-	-	-	Yes	2888.51	0.552617	3.72582e-05	3109.78	0.408386	0.000158761	4567.69	0.694355	7.06161e-07	4363.68	0.44667	4.37907e-10	5656.17	0.0615304	0.564165	5420.75	0.0248007	0.721123
VIT_13s0158g00210	RPM1 (resistance to p. syringae pv maculicola 1)	Response to stimulus.Stress response.Biotic stress response.Plant-pathogen interaction	-	-	-	-	-	-	-	Yes	88.7495	0.460858	0.248017	109.435	0.268743	0.285785	164.679	1.02079	0.00145186	197.547	1.08728	2.37011e-13	202.435	-0.145556	0.415494	331.078	0.415208	6.12553e-05
VIT_04s0008g01330	RTE1 (reversion-to-ethylene sensitivity1)	Signaling.Hormone Signaling.Ethylene Signaling.Ethylene-mediated Signaling pathway	-	-	-	-	-	-	-	Yes	273.228	-0.276963	0.321042	378.908	-0.32345	0.283363	163.489	-0.853169	0.000560535	250.542	-1.36252	2.02511e-19	127.15	0.0299822	0.888257	145.096	-0.0793328	0.584115
VIT_07s0005g00170	Rubber elongation factor (REF)	Unclear	-	-	-	-	-	-	-	Yes	1161.49	0.389644	0.00517053	2494.64	1.03937	7.05607e-06	3488.88	1.95823	9.62271e-32	3516.68	0.0901285	0.587965	4916.28	-0.103697	0.432853	3961.75	0.0695369	0.432303
VIT_14s0060g02140	Rubber elongation factor (REF)	Unclear	-	-	-	-	-	-	-	Yes	2861.6	0.413432	0.00472372	4079.61	0.926902	4.58213e-07	3283.43	0.11237	0.447958	3924.25	-1.17459	4.69574e-21	3200.58	-0.234819	0.106899	2575.71	0.00920005	0.909821
VIT_16s0039g02540	Rubredoxin	Metabolism.Primary metabolism.Lipid metabolism.Fatty acid metabolism	Metabolism.Primary metabolism.Generation of metabolite precursors and energy.Electron transport.Respiratory-chain phosphorylation	-	-	-	-	-	-	Yes	318.984	-0.641306	0.000437582	235.745	-1.02274	1.94189e-05	128.712	-1.64666	1.81295e-07	103.938	-2.26522	8.92214e-25	45.2604	-1.27744	3.78442e-05	50.1656	0.608785	0.00426832
VIT_04s0023g02290	S-adenosyl-L-methionine:salicylic acid carboxyl methyltransferase	Metabolism.Primary metabolism.Amino acid metabolism.Aromatic amino acid metabolism.Phenylalanine metabolism.Phenylalanine biosynthesis	Metabolism.Secondary metabolism.Aromatic compound metabolism	-	-	-	-	-	-	Yes	49.9569	0.382425	0.493469	142.008	3.00071	9.55843e-35	32.7761	-1.4374	0.000855932	136.032	-2.99231	3.82011e-48	16.652	-0.226502	0.525948	32.1414	0.0173671	0.939735
VIT_08s0007g05000	S-adenosylmethionine synthetase	Metabolism.Primary metabolism.Amino acid metabolism.Methionine metabolism	Metabolism.Cellular metabolism.Amino acid derivative metabolism.Selenoamino acid metabolism	-	-	-	-	-	-	Yes	1176.89	0.465129	0.0105645	2223.73	1.36412	1.01232e-06	1194.35	-0.230147	0.201767	1935.06	-2.28313	2.57948e-56	1019.94	-0.33952	0.0178501	885.524	0.648129	4.05832e-07
VIT_07s0005g02230	S-adenosylmethionine synthetase 1 (SAM1)	Metabolism.Primary metabolism.Amino acid metabolism.Methionine metabolism	Metabolism.Cellular metabolism.Amino acid derivative metabolism.Selenoamino acid metabolism	Signaling.Hormone Signaling.Ethylene Signaling.Ethylene metabolism.Ethylene biosynthesis	-	-	-	-	-	Yes	1471.46	-0.214189	0.256269	1287.2	-0.0713759	0.790551	824.437	-1.18894	8.91378e-15	916.466	-1.42919	7.45866e-48	595.579	0.183488	0.195352	552.634	0.132047	0.219845
VIT_00s0762g00030	S-locus lectin protein kinase	Signaling.Signaling pathway.Protein kinase	-	-	-	-	-	-	-	Yes	23.4537	0.539238	0.330118	56.9326	-0.197214	0.701461	41.5637	0.851325	0.0226003	72.8194	0.654078	0.0103368	52.7247	0.0137073	0.958482	92.4857	-0.0908813	0.609053
VIT_19s0014g04470	S-locus protein kinase	Signaling.Signaling pathway.Protein kinase	-	-	-	-	-	-	-	Yes	20.4364	2.70605	6.24657e-06	27.5052	2.22114	3.44772e-05	36.7758	-0.178807	0.654994	42.0873	-0.214318	0.557009	26.4052	-0.808027	0.00938866	47.0324	0.309313	0.126568
VIT_04s0069g00860	Sarcosine oxidase	Metabolism.Primary metabolism.Amino acid metabolism.Glycine, serine, and threonine metabolism	-	-	-	-	-	-	-	Yes	445.109	2.40301	1.24578e-14	688.788	2.5393	1.13017e-24	585.263	-0.788108	NA	733.658	-1.7782	3.18814e-39	336.255	-0.667849	0.0520358	351.165	-0.0112185	0.941506
VIT_14s0068g01800	SEPALLATA3	Development.Reproductive development.Flower development	Regulation overview.Regulation of gene expression.Regulation of transcription.Transcription factor.MADS-box family transcription factor	-	-	-	-	-	-	Yes	70.4611	-0.764176	0.0296459	100.478	-0.652786	0.00528702	51.1183	0.24731	0.519336	82.7093	-0.106128	0.601051	58.1175	0.0786329	0.76204	80.602	-0.144425	0.490501
VIT_03s0063g00860	Serine carboxypeptidase	Metabolism.Primary metabolism.Protein metabolism and modification.Proteolysis.Peptidase-mediated proteolysis	-	-	-	-	-	-	-	Yes	3228.73	0.995859	1.30883e-10	2513.79	0.129556	0.404097	2865.4	-1.12825	1.70776e-05	1726.99	-2.01139	7.6892e-40	1293.05	-1.25995	6.94817e-05	1143.71	1.10601	2.10657e-14
VIT_07s0141g00520	Serine carboxypeptidase 1 precursor	Metabolism.Primary metabolism.Protein metabolism and modification.Proteolysis.Peptidase-mediated proteolysis	-	-	-	-	-	-	-	Yes	1601.37	2.49045	4.42129e-67	1673.74	1.97599	5.82262e-62	3544.17	0.417672	0.0139659	3347.27	0.64029	1.47958e-16	3724.47	-0.239703	0.0686026	4573.1	0.153884	0.00755522
VIT_12s0035g01000	Serine protease inhibitor, serine-type	Metabolism.Primary metabolism.Protein metabolism and modification.Proteolysis.Protease inhibition	-	-	-	-	-	-	-	Yes	1.15766	0.54288	0.606113	7.27299	-1.14178	0.185576	12.8026	1.94825	0.00905831	25.1373	3.26186	5.78014e-09	24.3254	0.219669	0.553414	36.7603	-0.310755	0.139707
VIT_06s0009g03740	Serine-glyoxylate aminotransferase	Metabolism.Primary metabolism.Amino acid metabolism.Glycine, serine, and threonine metabolism	-	-	-	-	-	-	-	Yes	614.943	-1.4967	1.13797e-13	373.173	-1.44651	3.33478e-06	300.119	0.233551	0.29914	343.885	1.04518	7.06507e-10	468.281	0.853233	1.34703e-08	487.192	-0.0566951	0.630511
VIT_18s0041g01290	Serine/threonine-protein kinase CCR4	Signaling.Signaling pathway.Protein kinase	-	-	-	-	-	-	-	Yes	374.549	-4.29668	3.5832e-66	73.4336	0.665115	0.142403	109.337	2.46798	2.29985e-16	167.377	1.32807	3.72205e-08	165.583	-0.0368554	0.870849	224.303	-0.453876	0.00323523
VIT_06s0004g01130	Seven in absentia SINA2	Metabolism.Primary metabolism.Protein metabolism and modification.Proteolysis.cytoplasmic and nuclear protein degradation.Ubiquitin-mediated proteolysis	-	-	-	-	-	-	-	Yes	511.453	2.02774	5.00829e-12	1402.43	2.52482	2.51833e-51	633.282	-0.852514	0.00555005	1381.15	-2.34075	8.90035e-94	372.041	-0.788156	0.00125066	566.794	0.436747	0.00226691
VIT_17s0000g04680	Signal peptide peptidase SPPA	Metabolism.Primary metabolism.Protein metabolism and modification.Proteolysis.Peptidase-mediated proteolysis	-	-	-	-	-	-	-	Yes	87.5488	0.296405	0.346201	100.309	0.0951471	0.752398	69.8659	-0.700007	0.030054	85.1899	-0.85677	4.05858e-05	50.9134	-0.276092	0.279172	68.6673	0.158427	0.384515
VIT_11s0037g00300	Signal recognition particle receptor alpha subunit	Metabolism.Primary metabolism.Protein metabolism and modification.Protein folding.Protein export	Transport overview.Macromolecule transport.Protein transport.Thylakoid targeting pathway	Transport overview.Primary Active Transporters.P-P-bond hydrolysis-driven transporters.General Secretory Pathway (Sec)	-	-	-	-	-	Yes	2528.32	0.188614	0.190934	3691.15	-0.217113	0.164617	3093.37	0.444379	0.0018815	4455.18	0.519497	5.59513e-14	3630.01	0.0621645	0.588699	5403.46	-0.127567	0.0478192
VIT_05s0020g03200	Spermine synthase	Metabolism.Primary metabolism.Amino acid metabolism.Arginine and proline metabolism.Urea cycle	Metabolism.Secondary metabolism.Polyamine metabolism.Polyamine biosynthesis	-	-	-	-	-	-	Yes	10.2587	-0.265592	0.745422	5.40797	0.0230808	0.974178	25.2928	1.86862	0.000157122	34.2518	3.2699	2.2079e-15	31.997	-0.376214	0.243766	71.5978	0.167635	0.432285
VIT_16s0050g02670	Spermine synthase	Metabolism.Primary metabolism.Amino acid metabolism.Arginine and proline metabolism.Urea cycle	Metabolism.Secondary metabolism.Polyamine metabolism.Polyamine biosynthesis	-	-	-	-	-	-	Yes	335.809	0.915398	6.07988e-08	410.597	0.21436	0.0975684	672.754	0.922829	1.89836e-09	740.693	1.13596	5.27435e-50	1013.09	0.450905	0.000166665	1108.56	0.0616132	0.469063
VIT_11s0065g00170	Squamosa promoter-binding protein 2 (SPL2)	Regulation overview.Regulation of gene expression.Regulation of transcription.Transcription factor.SBP family transcription factor	-	-	-	-	-	-	-	Yes	665.438	-0.895584	5.11428e-10	470.891	-1.04683	8.32027e-08	374.379	-0.206304	0.236942	406.185	0.461919	6.01689e-06	308.922	-0.470423	0.00254334	494.425	-0.0584117	0.545518
VIT_17s0000g05020	Squamosa promoter-binding protein 6 (SPL6)	Regulation overview.Regulation of gene expression.Regulation of transcription.Transcription factor.SBP family transcription factor	-	-	-	-	-	-	-	Yes	130.299	-3.95385	2.51262e-24	76.1828	-2.57586	4.43414e-11	9.13047	-0.487851	0.43633	16.9877	-1.16157	0.00439031	9.77256	0.347661	0.344984	13.0201	0.273095	0.265114
VIT_14s0060g02390	SRC2/SRC2 (soybean gene regulated BY cold-2)	Signaling.Signaling pathway.Protein kinase	-	-	-	-	-	-	-	Yes	862.365	-3.01816	3.15042e-26	415.202	-1.18634	0.00140565	279.738	1.28225	7.44725e-07	230.259	-0.598754	0.00350024	360.848	-0.12	0.582531	197.198	0.0288553	0.858245
VIT_05s0020g01310	SRG1 (senescence-related gene 1)	Metabolism.Primary metabolism.Carbohydrate metabolism.Glycosyl transference	Development.Senescence	-	-	-	-	-	-	Yes	23.8002	1.50965	0.00285787	74.5503	1.03562	0.00407235	17.8454	-2.39908	1.76286e-05	59.5351	-2.50009	1.05491e-18	5.7165	0.104686	0.774366	13.359	-0.618908	0.0115157
VIT_09s0018g01370	STE20/SPS1 proline-alanine-rich protein kinase	Signaling.Signaling pathway.Protein kinase	-	-	-	-	-	-	-	Yes	33.8652	5.07831	1.73147e-15	65.3246	3.15602	1.69075e-14	86.7559	0.283072	0.293165	145.124	0.631845	0.00631159	94.6608	-0.0363361	0.860969	180.055	-0.148829	0.337347
VIT_05s0102g01170	Sterol-4-alpha-carboxylate 3-dehydrogenase, decarboxylating	Metabolism.Primary metabolism.Lipid metabolism.Steroid metabolism.Steroid biosynthesis	-	-	-	-	-	-	-	Yes	385.398	-1.13563	6.51376e-08	408.062	-0.996592	0.00058318	258.475	0.487811	0.0126482	310.803	0.0932317	0.543731	265.682	-0.352465	0.0346465	368.663	0.217263	0.0380992
VIT_08s0058g00450	Substrate carrier, Mitochondrial	Transport overview.Electrochemical Potential-driven Transporters.Porters.Mitochondrial Carrier	Transport overview.Mitochondrial membrane transport	-	-	-	-	-	-	Yes	862.182	2.79742	1.46454e-59	914.05	1.42627	1.65585e-06	716.05	-4.05216	1.82008e-60	690.698	-4.81336	9.47544e-105	61.5363	-1.39715	1.74778e-06	48.671	0.0356913	0.8783
VIT_03s0038g02230	Subtilisin-like serine protease 2	Transport overview.Channels and pores._-Barrel porins.Autotransporter	Metabolism.Primary metabolism.Protein metabolism and modification.Proteolysis.Peptidase-mediated proteolysis.Subtilase-mediated proteolysis	-	-	-	-	-	-	Yes	2383.32	-3.05769	8.66533e-100	969.133	-2.93475	2.49604e-32	236.507	-1.68793	2.9702e-11	165.765	-1.78718	4.27124e-24	85.8349	-1.2483	7.14925e-07	82.4625	0.117024	0.554653
VIT_17s0053g00120	Succinyl-CoA ligase alpha 2 subunit	Metabolism.Primary metabolism.Generation of metabolite precursors and energy.Citric acid cycle	-	-	-	-	-	-	-	Yes	596.609	0.907227	7.88256e-10	608.72	0.428132	9.12143e-05	832.802	0.176836	0.27935	867.697	0.475545	3.94747e-10	970.098	0.216597	0.0828976	1127.32	0.139194	0.075318
VIT_11s0016g00470	Sucrose synthase	Metabolism.Primary metabolism.Carbohydrate metabolism.Polysaccharide metabolism.Starch and sucrose metabolism	-	-	-	-	-	-	-	Yes	7999.09	-0.566452	2.21889e-07	7414.86	0.16146	0.262052	3528.25	-1.47535	1.31667e-12	6212.27	-0.978516	3.00347e-20	2354.84	0.313787	0.0505376	3799.83	-0.586491	1.00961e-08
VIT_05s0029g01140	Sucrose-phosphate synthase	Metabolism.Primary metabolism.Carbohydrate metabolism.Polysaccharide metabolism.Starch and sucrose metabolism.Sucrose biosynthesis	-	-	-	-	-	-	-	Yes	370.808	2.34043	6.61915e-26	436.837	1.79864	4.94191e-15	1186.41	1.16642	2.38781e-06	1445.32	1.71431	6.95443e-32	1511.67	-0.10489	0.54022	2464.9	0.123765	0.0856417
VIT_00s0181g00010	Sugar transporter 1	Transport overview.Electrochemical Potential-driven Transporters.Porters.Major Facilitator Superfamily.Sugar Porter	Transport overview.Macromolecule transport.Carbohydrate transport.Sugar transport	-	-	-	-	-	-	Yes	882.307	-0.0967825	0.57057	1304.75	0.435845	0.169015	439.357	-1.5921	0.00641758	891.908	-2.80218	8.98826e-40	180.152	-0.333019	0.3509	176.542	-0.95216	2.78379e-06
VIT_05s0020g02170	Sugar transporter ERD6-like 16	Transport overview.Electrochemical Potential-driven Transporters.Porters.Major Facilitator Superfamily.Sugar Porter	Transport overview.Macromolecule transport.Carbohydrate transport.Sugar transport	-	-	-	-	-	-	Yes	30.9217	4.55432	1.54554e-13	116.903	3.66238	1.13485e-15	359.555	2.91053	1.70258e-26	690.115	2.47387	1.08935e-35	593.258	0.110906	0.626777	1198.87	-0.136151	0.371974
VIT_07s0031g00940	Sulfate transporter 2.1 (AST68)	Transport overview.Electrochemical Potential-driven Transporters.Porters.Sulfate Permease	Transport overview.Ion transport.Anion transport.Sulfate transport	-	-	-	-	-	-	Yes	5.72343	1.23048	0.152327	5.93539	2.10857	0.00308249	3.49462	-2.44589	0.00140872	5.04496	-3.62669	2.74866e-06	0	NA	NA	0.370103	0.0351459	0.631153
VIT_05s0020g03970	Sulfate transporter 3.1 (AST12) (AtST1)	Transport overview.Electrochemical Potential-driven Transporters.Porters.Sulfate Permease	Transport overview.Ion transport.Anion transport.Sulfate transport	-	-	-	-	-	-	Yes	3365.18	2.6948	2.2099e-45	4354.92	2.79486	1.43016e-71	2584.09	-6.56778	7.21939e-192	3673.24	-7.40461	6.42342e-70	36.0442	-1.97913	7.78116e-10	43.5675	0.447102	0.0642626
VIT_07s0130g00190	Suppressor of gene silencing 3 (SGS3)	Metabolism.Primary metabolism.Nucleobase, nucleoside, nucleotide, nucleic acid metabolism.Nucleic acid metabolism.DNA metabolism	-	-	-	-	-	-	-	Yes	972.827	0.614921	1.2229e-06	1154.87	0.462572	0.00249787	1450.84	0.529563	0.000593188	1625.23	0.415755	3.76643e-06	1524.38	-0.32016	0.0097375	2240.94	0.368635	1.54801e-06
VIT_15s0048g00790	TCH2 (touch 2)	Response to stimulus.Stress response.Biotic stress response.Plant-pathogen interaction	-	-	-	-	-	-	-	Yes	33.6132	1.33363	0.00529948	87.44	3.06136	8.06907e-22	31.9774	-1.19618	0.00573769	89.3241	-2.37666	2.56324e-24	19.9857	-0.0664018	0.84165	29.6008	-0.0629881	0.78289
VIT_11s0037g00850	Tetratricopeptide repeat (TPR)-containing	Unknown	-	-	-	-	-	-	-	Yes	327.839	-0.887547	0.000181988	161.844	-1.55268	1.55831e-06	123.497	-1.43572	2.51624e-08	102.596	0.301252	0.181086	70.5319	-0.11581	0.628367	109.613	-0.317408	0.0511235
VIT_02s0025g04330	Thaumatin VVTL1 [Vitis vinifera]	Response to stimulus.Stress response	-	-	-	-	-	-	-	Yes	10306.2	6.59114	9.15304e-50	15180	4.80709	2.45899e-20	18621.9	-0.619031	0.00304691	22639	-0.650829	1.71512e-07	16271.4	0.103635	0.524663	18826.9	0.00447568	0.950084
VIT_19s0177g00140	Thiazole biosynthetic enzyme, chloroplast (ARA6)	Metabolism.Primary metabolism.Coenzyme and prosthetic group metabolism.Thiamine metabolism.Thiamine biosynthesis	-	-	-	-	-	-	-	Yes	11798.2	0.664187	4.62176e-05	6439.57	-0.234289	0.240197	20222.7	0.775607	9.41169e-07	10606	1.21893	8.03776e-18	20394.4	-0.620419	4.62649e-05	19579	0.499904	0.0113922
VIT_10s0116g00530	Thiazole biosynthetic enzyme, chloroplast (ARA6)	Metabolism.Primary metabolism.Coenzyme and prosthetic group metabolism.Thiamine metabolism.Thiamine biosynthesis	-	-	-	-	-	-	-	Yes	254.862	0.436812	0.0833037	182.49	-1.10866	1.48607e-05	160.901	-1.76012	1.50031e-12	97.7672	-0.910645	0.000341588	113.548	0.745354	0.000291912	70.1146	-0.0685129	0.754514
VIT_18s0001g10510	Thioredoxin family	Cellular process.Cellular homeostasis.Cell redox homeostasis	-	-	-	-	-	-	-	Yes	71.3419	-1.30005	5.41326e-05	53.6768	-1.54437	6.7418e-05	19.5793	-1.64328	0.000950339	25.1501	-0.571935	0.104214	9.38718	-0.0618043	0.866635	21.6285	0.0171858	0.942831
VIT_00s0532g00030	Thioredoxin H	Cellular process.Cellular homeostasis.Cell redox homeostasis	-	-	-	-	-	-	-	Yes	1112.03	-0.742574	3.56112e-07	1056.49	-0.624294	0.000164417	839.31	0.302593	0.0652971	913.595	0.0140292	0.879763	997.002	0.180566	0.223635	929.515	-0.178652	0.0966327
VIT_18s0001g13250	Thioredoxin H-type 1	Cellular process.Cellular homeostasis.Cell redox homeostasis	-	-	-	-	-	-	-	Yes	2973.83	1.04564	6.05266e-07	3879.24	1.1878	7.49593e-23	5843.79	0.803144	1.80343e-05	8362.48	1.05602	5.26437e-59	7313.48	0.0270245	0.842806	12123.4	0.0143247	0.830408
VIT_02s0012g00560	Tobamovirus multiplication 2A TOM2A	Response to stimulus.Stress response.Biotic stress response.Virus stress response.Tobamovirus replication host gene	-	-	-	-	-	-	-	Yes	1923.58	-0.134622	0.256097	1719.6	-0.315128	0.0203554	1504.18	-0.287689	0.0440637	1558.44	-0.173137	0.0142699	1425.99	0.0197018	0.862948	1670.17	0.204211	0.00410061
VIT_07s0005g00180	TOC159 (translocon outer membrane complex 159)	Transport overview.Primary Active Transporters.P-P-bond hydrolysis-driven transporters.Chloroplast Env Prot Translocase	Transport overview.Macromolecule transport.Protein transport	Transport overview.Plastid membrane transport.Plastid membrane protein transport	-	-	-	-	-	Yes	874.079	0.531818	0.00018439	751.811	0.181814	0.181552	1349.12	0.65414	0.00107754	1585.92	1.46444	1.58529e-46	1997.63	0.523489	0.000674295	2270.89	-0.322891	4.50496e-05
VIT_04s0008g06330	TPR1 (topless-related 1)	Signaling.Hormone Signaling.Auxin Signaling.Auxin-mediated Signaling pathway	Regulation overview.Regulation of gene expression.Regulation of transcription.Transcriptional co-repression	-	-	-	-	-	-	Yes	603.357	1.17113	1.61762e-10	710.394	0.865722	2.23583e-12	1040.66	0.467512	0.00946159	1348.45	0.909814	2.3911e-27	1149.21	-0.126797	0.319514	1853.91	-0.049367	0.515628
VIT_10s0116g00960	Transcription factor jumonji (jmjC) domain-containing protein	Regulation overview.Regulation of gene expression.Regulation of transcription.Transcription factor.Jumonji family transcription factor	-	-	-	-	-	-	-	Yes	66.6484	-1.01788	0.00368975	137.62	-0.792437	0.0945141	68.426	1.1538	0.00191131	151.802	0.827588	0.00873227	197.511	1.47765	2.21953e-08	169.828	-0.630491	0.00227483
VIT_14s0030g01950	Transferase	Unclear	-	-	-	-	-	-	-	Yes	155.929	0.980269	0.00463455	79.7414	0.773264	0.0239704	142.173	-1.00735	0.00653996	82.6462	-0.738916	0.00578328	89.0955	-0.315834	0.282096	62.5037	-0.128601	0.528017
VIT_08s0032g00760	Translation initiation factor eIF-2 beta subunit	Metabolism.Primary metabolism.Protein metabolism and modification.Protein synthesis.Translation.Translational initiation	Transport overview.Macromolecule transport.RNA transport	-	-	-	-	-	-	Yes	728.204	0.0394054	0.832037	696.886	0.645413	0.00114164	421.908	-1.47445	1.77899e-16	511.816	-2.56254	1.78538e-53	190.159	-0.875072	7.78075e-06	164.734	0.146809	0.330669
VIT_01s0011g03200	Transmembrane protein FT27/PFT27	Transport overview.Incompletely characterized transport systems.Putative transport protein.PF27	-	-	-	-	-	-	-	Yes	689.128	0.242846	0.184139	740.153	0.201433	0.0949862	1405.47	1.38575	2.42855e-15	1554.4	1.44633	1.27441e-88	2051.16	0.182021	0.168019	2396.73	-0.046708	0.646538
VIT_10s0003g01680	Trehalose synthase	Metabolism.Primary metabolism.Carbohydrate metabolism.Polysaccharide metabolism.Starch and sucrose metabolism	Metabolism.Primary metabolism.Carbohydrate metabolism.Oligosaccharide metabolism.Trehalose metabolism	-	-	-	-	-	-	Yes	1863.68	-1.20155	4.43302e-08	1282.99	0.121926	0.621364	1281.63	0.614366	0.00147936	1535.26	0.228518	0.0298073	1549.9	0.0380532	0.815498	1799.29	0.049861	0.665673
VIT_16s0022g00660	Trehalose-6-phosphate phosphatase	Metabolism.Primary metabolism.Carbohydrate metabolism.Polysaccharide metabolism.Starch and sucrose metabolism	Metabolism.Primary metabolism.Carbohydrate metabolism.Oligosaccharide metabolism.Trehalose metabolism	-	-	-	-	-	-	Yes	398.835	1.48244	1.9113e-10	514.858	0.00370274	0.989968	466.899	-0.686575	2.03799e-05	360.477	-1.64531	4.37854e-20	287.586	-0.95891	3.54425e-10	298.588	1.16976	5.03479e-17
VIT_08s0040g00980	Tubulin beta-1 chain	Cellular process.Cellular component organization and biogenesis.Cytoskeleton organization and biogenesis	Cellular process.Cellular transport.Protein trafficking.Vesicle-mediated trafficking.Phagosome	-	-	-	-	-	-	Yes	1900.51	-0.421422	0.0121219	1238.47	-0.0980206	0.482183	780.146	-2.1543	5.11661e-32	755.005	-2.43688	5.56425e-43	238.824	-1.08264	2.31628e-08	267.131	0.196565	0.254908
VIT_04s0023g00430	Tyrosine specific protein phosphatase	Signaling.Signaling pathway.Protein phosphatase	-	-	-	-	-	-	-	Yes	194.506	-0.060266	0.867372	240.463	2.01463	1.09121e-14	112.113	-1.2634	0.000580356	232.836	-2.07972	6.4217e-26	56.1161	-0.626399	0.0386037	77.2956	-0.619893	0.00100791
VIT_04s0044g00870	U-box domain containing protein	Unknown	-	-	-	-	-	-	-	Yes	90.8443	-1.70619	7.06002e-08	70.2541	0.434157	0.354167	78.8859	1.55519	4.75395e-07	155.45	1.39756	3.0398e-08	157.159	0.800604	0.000112988	192.033	-0.836969	3.36436e-08
VIT_03s0038g03680	Ubiquilin-2	Metabolism.Primary metabolism.Protein metabolism and modification.Proteolysis.Peptidase-mediated proteolysis.Subtilase-mediated proteolysis	Metabolism.Primary metabolism.Protein metabolism and modification.Protein processing in endoplasmic reticulum	-	-	-	-	-	-	Yes	1245.95	0.946641	1.89257e-14	1483.13	0.780803	3.17575e-14	2050.52	0.511367	0.000347521	2096.75	0.245449	0.00109783	2441.74	0.0608504	0.580468	2604.31	0.217236	0.00204558
VIT_17s0000g06960	UDP-glucose 6-dehydrogenase	Metabolism.Primary metabolism.Carbohydrate metabolism.Monosaccharide metabolism.Pentose glucuronate interconversion	Metabolism.Primary metabolism.Carbohydrate metabolism.Polysaccharide metabolism.Starch and sucrose metabolism.Starch biosynthesis catabolism	Metabolism.Primary metabolism.Carbohydrate metabolism.Monosaccharide metabolism.Nucleotide sugar metabolism	Cellular process.Cellular component organization and biogenesis.Cell wall organization and biogenesis.Cell wall metabolism.Cell wall biosynthesis.Cell wall glycan monomers generation	Metabolism.Primary metabolism.Organic acid metabolism.Ascorbate and aldarate metabolism	-	-	-	Yes	512.934	0.784259	5.67602e-05	880.276	0.788487	0.000352564	995.951	0.922088	0.000481681	1467.71	0.645803	1.25196e-05	1527.74	0.370756	0.254289	1719.17	-0.359152	0.0112193
VIT_01s0011g00690	UDP-glucose 6-dehydrogenase	Metabolism.Primary metabolism.Carbohydrate metabolism.Monosaccharide metabolism.Pentose glucuronate interconversion	Metabolism.Primary metabolism.Carbohydrate metabolism.Polysaccharide metabolism.Starch and sucrose metabolism.Starch biosynthesis catabolism	Metabolism.Primary metabolism.Carbohydrate metabolism.Monosaccharide metabolism.Nucleotide sugar metabolism	Cellular process.Cellular component organization and biogenesis.Cell wall organization and biogenesis.Cell wall metabolism.Cell wall biosynthesis.Cell wall glycan monomers generation	Metabolism.Primary metabolism.Organic acid metabolism.Ascorbate and aldarate metabolism	-	-	-	Yes	13286.9	-0.564774	0.000489198	10107.7	-0.445783	8.60466e-05	7243.71	-0.746382	2.91802e-07	6335.98	-1.45105	3.99242e-48	5052.57	-0.424645	0.00822581	4402.88	0.546405	2.18947e-05
VIT_03s0063g00050	UDP-glucuronosyl/UDP-glucosyltransferase	Metabolism.Primary metabolism.Carbohydrate metabolism.Monosaccharide metabolism.Pentose glucuronate interconversion	Metabolism.Primary metabolism.Carbohydrate metabolism.Polysaccharide metabolism.Starch and sucrose metabolism	Metabolism.Primary metabolism.Organic acid metabolism.Ascorbate and aldarate metabolism	-	-	-	-	-	Yes	2110.91	1.39143	8.95959e-17	2092.1	1.25275	7.67698e-12	2451.54	-0.63837	1.39195e-05	2379.7	-0.720048	2.25724e-09	1930.18	-0.177765	0.0832541	2222.98	0.411892	0.00376346
VIT_18s0001g05990	UDP-glycosyltransferase 85A1	Metabolism.Primary metabolism.Carbohydrate metabolism.Glycosyl transference	Metabolism.Primary metabolism.Carbohydrate metabolism.Polysaccharide metabolism	-	-	-	-	-	-	Yes	349.251	5.5958	2.894e-21	283.482	3.60421	9.68974e-61	399.15	-2.46434	1.74348e-19	285.925	-2.7201	9.63327e-64	85.8962	-1.71996	1.491e-09	78.768	-0.0295021	0.875332
VIT_18s0001g06060	UDP-glycosyltransferase 85A1	Metabolism.Primary metabolism.Carbohydrate metabolism.Glycosyl transference	Metabolism.Primary metabolism.Carbohydrate metabolism.Polysaccharide metabolism	-	-	-	-	-	-	Yes	1955.35	6.32384	3.17967e-25	1711.04	3.33755	5.6893e-90	2255.17	-2.49549	1.53724e-29	1728.03	-2.57318	6.31426e-62	484.704	-1.8479	1.78305e-14	506.738	-0.110464	0.495494
VIT_00s0218g00160	UDP-rhamnose:rhamnosyltransferase	Metabolism.Secondary metabolism.Phenylpropanoid metabolism.Flavonoid metabolism.Flavonoid biosynthesis.Anthocyanin biosynthesis.Anthocyanin-glycoside biosynthesis	-	-	-	-	-	-	-	Yes	20.0364	0.181901	0.758269	28.4111	-0.125209	0.793576	9.34875	-2.09303	0.00430679	17.3895	-2.18643	2.32307e-06	4.18653	0.418263	0.210572	4.62593	-0.328132	0.129515
VIT_08s0007g04570	UGT73D1 (UDP-glucosyl transferase 73D1); UDP-glycosyltransferase	Metabolism.Primary metabolism.Carbohydrate metabolism.Glycosyl transference	-	-	-	-	-	-	-	Yes	153.474	0.338646	0.353832	295.287	1.34133	0.0032667	98.3307	-1.43991	0.000994918	254.468	-2.26189	1.4861e-06	95.5504	0.662887	0.0732483	71.0798	-0.413323	0.0829193
VIT_05s0020g01080	Unknown	Unknown	-	-	-	-	-	-	-	Yes	372.798	1.8885	4.25472e-13	396.242	1.56021	8.44132e-22	444.165	-0.902215	0.000168786	484.223	-0.628092	7.37212e-07	318.407	-0.137193	0.472589	505.821	0.613085	3.05354e-07
VIT_00s1361g00010	Unknown	Unknown	-	-	-	-	-	-	-	Yes	140.936	-2.44921	2.17229e-20	57.3072	-1.58275	2.79402e-09	92.9252	1.8321	9.52833e-09	72.0099	1.75396	3.94967e-17	139.41	0.0822805	0.688332	129.193	0.239173	0.11708
VIT_02s0025g04480	Unknown	Unknown	-	-	-	-	-	-	-	Yes	70.8297	-3.96673	1.00997e-13	27.3773	-1.75374	7.70519e-05	2.61294	-1.29271	0.0898629	7.44031	-2.87494	7.16662e-06	0.979715	0.089898	0.701715	1.44319	0.00790544	0.958347
VIT_08s0007g03680	Unknown	Unknown	-	-	-	-	-	-	-	Yes	14.973	-2.16808	0.024442	22.5041	-2.65053	0.000192934	1.70971	-0.450466	0.533733	6.02063	0.484141	0.448106	4.6002	0.802643	0.0205904	5.6085	-0.377697	0.0865101
VIT_10s0003g04080	Unknown	Unknown	-	-	-	-	-	-	-	Yes	16.0504	-1.65482	0.0284056	102.771	-1.84252	0.025608	13.8134	1.34941	0.0375113	36.8508	0.29905	0.480855	31.5767	0.739046	0.0362316	38.19	-0.342577	0.117982
VIT_15s0046g03420	Unknown	Unknown	-	-	-	-	-	-	-	Yes	41.7517	-6.06554	7.63351e-12	31.7616	-4.42195	3.49743e-20	0	NA	NA	1.49296	-1.86334	0.032564	0.158835	0.06811	0.546439	0.206573	-0.0330859	0.544673
VIT_15s0046g01650	Unknown	Unknown	-	-	-	-	-	-	-	Yes	623.307	-0.977246	2.67959e-11	611.082	-1.39207	1.06742e-18	238.135	-1.23557	3.364e-10	291.253	-0.915975	1.53005e-12	160.967	0.0685373	0.698172	204.577	-0.165543	0.213954
VIT_02s0025g01710	Unknown	Unknown	-	-	-	-	-	-	-	Yes	35.416	1.62982	0.000203646	19.8556	0.467839	0.405362	87.2835	0.892779	0.00884045	51.8344	1.63565	1.40133e-07	128.618	0.358816	0.113124	108.949	0.608964	0.00111099
VIT_09s0002g02970	Unknown	Unknown	-	-	-	-	-	-	-	Yes	2.39529	0.761817	0.459446	3.28008	0.682631	0.415332	11.733	1.83838	0.00360502	14.0116	2.19264	4.51798e-05	24.8692	0.622809	0.0576593	21.4408	-0.293486	0.230262
VIT_13s0074g00350	Unknown	Unknown	-	-	-	-	-	-	-	Yes	14.1161	-3.238	4.03442e-05	3.39092	0.931479	0.256658	8.41083	2.15542	0.00195975	18.3814	2.50965	6.32794e-08	37.0388	1.50005	9.7942e-06	30.5702	-0.217382	0.369614
VIT_07s0151g00800	Unknown	Unknown	-	-	-	-	-	-	-	Yes	2232.07	1.88478	NA	5292.38	1.92967	3.18003e-16	2922.1	-0.616749	0.000205544	5631.9	-1.44861	1.94895e-60	2173.39	-0.373414	0.004897	2985.93	-0.261302	0.0014139
VIT_04s0023g00130	Unknown protein	Unknown	-	-	-	-	-	-	-	Yes	130.485	3.01885	1.68638e-29	266.16	3.15944	2.49152e-57	361.877	0.732208	0.000749237	520.937	0.350044	0.000482127	418.156	-0.160235	0.322711	644.166	0.100094	0.27116
VIT_01s0026g02100	Unknown protein	Unknown	-	-	-	-	-	-	-	Yes	143.799	1.57267	9.82481e-09	486.169	1.33118	5.09302e-05	366.364	1.02638	8.24219e-07	520.716	-1.03252	2.3422e-15	372.176	-0.758523	8.13769e-06	445.612	0.55042	0.000155614
VIT_02s0025g00500	Unknown protein	Unknown	-	-	-	-	-	-	-	Yes	155.354	1.62024	3.41916e-06	519.775	3.11212	1.70588e-27	204.323	-0.452263	0.106189	585.886	-1.66061	8.13723e-24	157.559	-0.405816	0.0552594	310.813	0.120697	0.333479
VIT_18s0001g00140	Unknown protein	Unknown	-	-	-	-	-	-	-	Yes	10.4774	2.15205	0.00657048	35.2833	4.24878	8.18245e-16	15.8926	-0.437328	0.421147	37.4787	-2.46131	5.21264e-16	14.6018	0.082602	0.816456	15.5731	0.437935	0.0726157
VIT_17s0000g00570	Unknown protein	Unknown	-	-	-	-	-	-	-	Yes	976.193	1.98907	3.14269e-47	2732.93	2.57375	2.22395e-49	1742.18	0.128018	0.379355	3557.28	-0.795627	1.43386e-12	1642.31	-0.356517	0.00172196	2637.9	-0.171823	0.0463898
VIT_00s0265g00090	Unknown protein	Unknown	-	-	-	-	-	-	-	Yes	398.435	1.03024	4.22885e-07	404.818	4.38478	1.50491e-52	320.762	-1.53946	1.08493e-08	482.806	-1.61517	9.767e-34	195.319	0.17377	0.418655	212.441	-0.612693	3.23257e-05
VIT_01s0011g04620	Unknown protein	Unknown	-	-	-	-	-	-	-	Yes	696.387	2.15779	2.72944e-42	1318.03	1.99829	7.82474e-18	893.173	-0.806517	0.00486045	1369.82	-1.62386	1.22415e-44	531.45	-0.830081	0.000299372	777.064	0.254394	0.0116373
VIT_05s0020g00260	Unknown protein	Unknown	-	-	-	-	-	-	-	Yes	356.226	0.672418	0.00319492	380.45	0.278842	0.0191718	354.064	-0.476691	0.0369082	375.668	-0.478896	1.34264e-06	292.239	-0.191318	0.250735	372.9	0.320314	0.00211362
VIT_06s0004g05650	Unknown protein	Unknown	-	-	-	-	-	-	-	Yes	1674.42	2.39647	1.06471e-46	2706.9	1.15393	2.62007e-12	1641.62	-1.8567	0.000131231	2733.41	-1.14408	3.41583e-16	884.782	0.341474	0.325384	1596.92	-0.436914	0.000538925
VIT_08s0007g01360	Unknown protein	Unknown	-	-	-	-	-	-	-	Yes	281.289	1.46437	5.76724e-09	369.172	0.685482	0.00310974	289.721	-1.06502	1.4998e-05	358.88	-0.909727	2.28086e-07	212.443	0.101688	0.577554	284.259	0.211107	0.100595
VIT_09s0054g01750	Unknown protein	Unknown	-	-	-	-	-	-	-	Yes	63.8987	1.05498	0.0155175	76.3865	1.65816	7.29219e-11	42.2596	-2.50655	4.2076e-07	67.6095	-2.52704	1.96958e-25	14.2561	0.196137	0.594066	23.838	0.208662	0.387547
VIT_10s0003g01070	Unknown protein	Unknown	-	-	-	-	-	-	-	Yes	566.083	1.56984	2.24805e-09	1259.96	2.36516	4.22068e-28	403.257	-2.41095	0.000494031	1044	-5.2771	3.29644e-29	50.5976	-1.78968	4.27153e-07	43.2202	0.0544701	0.823519
VIT_12s0142g00160	Unknown protein	Unknown	-	-	-	-	-	-	-	Yes	147.703	3.29864	6.73863e-31	231.702	2.35648	2.67864e-25	212.842	-0.918018	0.00107982	248.391	-1.637	1.55363e-19	108.362	-1.26304	5.87299e-07	122.128	-0.145713	0.360386
VIT_13s0019g01100	Unknown protein	Unknown	-	-	-	-	-	-	-	Yes	2296.64	0.884719	6.78194e-06	3748.02	1.95097	3.71528e-44	2286.92	-0.665151	0.00189556	4100.89	-1.3058	1.4177e-90	2195.28	0.382017	0.0195684	2369.05	-0.215366	0.00670145
VIT_13s0156g00100	Unknown protein	Unknown	-	-	-	-	-	-	-	Yes	369.932	3.86244	2.38575e-38	285.82	2.49486	7.64521e-15	406.237	-2.22529	1.06018e-11	314.202	-1.5777	3.16738e-12	138.355	-0.366376	0.175768	181.731	0.24934	0.100375
VIT_17s0000g03670	Unknown protein	Unknown	-	-	-	-	-	-	-	Yes	44.8214	0.906708	0.0195258	72.5981	0.82512	0.00160653	37.0218	-1.26791	0.00125712	60.1562	-1.88844	2.10023e-14	23.0883	-0.0187811	0.954132	28.7867	0.157274	0.48721
VIT_18s0001g01080	Unknown protein	Unknown	-	-	-	-	-	-	-	Yes	720.565	1.17632	9.18366e-17	1084.58	0.934659	2.64044e-12	819.903	-0.528655	0.00757762	1013.34	-1.32325	6.36603e-37	517.477	-1.08105	6.00177e-11	643.311	0.129565	0.204481
VIT_04s0008g02760	Unknown protein	Unknown	-	-	-	-	-	-	-	Yes	97.3387	2.20974	8.71839e-12	196.637	2.68762	1.43705e-46	122.729	-0.887326	0.0123659	230.381	-1.29231	3.3159e-15	68.5661	-0.847527	0.00282025	110.525	-0.860733	4.43481e-06
VIT_03s0091g00660	Unknown protein	Unknown	-	-	-	-	-	-	-	Yes	228.485	-1.75185	1.56498e-15	89.184	-0.737816	0.000484595	66.5867	-0.682606	0.0423638	66.5234	-0.279037	0.151393	52.0926	-0.0992914	0.710941	60.4188	-0.17444	0.356581
VIT_04s0008g01700	Unknown protein	Unknown	-	-	-	-	-	-	-	Yes	479.151	-4.51111	2.62622e-59	126.273	-2.9521	1.1955e-39	39.4204	0.565299	0.163115	22.5013	-1.43813	0.000132566	27.3655	-1.82846	3.82513e-08	25.0465	1.04684	1.21197e-05
VIT_06s0061g01250	Unknown protein	Unknown	-	-	-	-	-	-	-	Yes	2111.35	-1.96619	4.42853e-33	1899.57	-1.13672	7.6741e-10	786.946	0.23465	0.156549	1008.72	-0.931633	8.50504e-17	761.543	-0.359494	0.0045755	809.904	0.272739	0.00925338
VIT_14s0108g00840	Unknown protein	Unknown	-	-	-	-	-	-	-	Yes	706.46	-1.90592	7.32414e-18	1030.49	-2.00108	2.76082e-36	378.723	0.915262	1.40228e-05	493.42	0.108305	0.375207	497.329	0.0943312	0.620008	572.125	0.129501	0.357531
VIT_19s0014g02720	Unknown protein	Unknown	-	-	-	-	-	-	-	Yes	283.715	-0.670745	0.00144296	201.322	-1.01553	7.65055e-08	195.329	0.0145088	0.943701	204.949	0.819005	1.08995e-09	235.655	0.407138	0.00874299	276.019	-0.0454701	0.742052
VIT_02s0012g01220	Unknown protein	Unknown	-	-	-	-	-	-	-	Yes	1041.46	-0.52932	0.000250558	1125.22	-0.793031	1.61382e-06	446.933	-1.66736	1.48888e-16	607.431	-1.55505	2.17024e-44	243.666	0.0230459	0.897845	338.935	0.0940324	0.423013
VIT_02s0025g04710	Unknown protein	Unknown	-	-	-	-	-	-	-	Yes	416.766	-0.983382	2.85808e-08	391.226	-1.18567	9.22044e-06	147.585	-1.50361	7.11964e-11	190.927	-1.18069	2.58869e-11	81.6709	-0.132365	0.551174	121.476	-0.0732066	0.63387
VIT_08s0056g00500	Unknown protein	Unknown	-	-	-	-	-	-	-	Yes	314.328	-2.01161	5.73928e-22	114.238	-1.23334	1.4629e-06	77.8285	-0.716256	0.0214277	64.4593	-0.527134	0.0262806	62.877	0.00781754	0.975592	67.8998	0.445039	0.0273574
VIT_17s0000g05250	Unknown protein	Unknown	-	-	-	-	-	-	-	Yes	353.11	-2.43711	2.90038e-29	200.95	-2.64173	3.61783e-20	49.1803	-1.82221	9.09705e-07	49.1261	-0.8102	0.00260838	24.0014	0.0350059	0.912414	34.1972	-0.261312	0.240177
VIT_19s0177g00340	Unknown protein	Unknown	-	-	-	-	-	-	-	Yes	250.627	-1.0863	1.42045e-07	236.742	-1.35056	9.48193e-18	64.4139	-2.99297	7.83332e-17	84.1955	-3.02387	1.67857e-40	11.5164	-0.627629	0.0844466	20.0653	0.0994994	0.678582
VIT_00s0386g00040	Unknown protein	Unknown	-	-	-	-	-	-	-	Yes	1.82891	0.191817	0.861661	3.11647	0.182497	0.815396	10.8348	2.26913	0.000569522	12.8826	2.44285	2.06099e-07	20.1148	0.297248	0.383167	25.027	0.103876	0.667074
VIT_01s0011g02320	Unknown protein	Unknown	-	-	-	-	-	-	-	Yes	141.855	-1.39564	6.16669e-05	195.564	1.67676	8.16333e-06	378.3	3.09887	2.44664e-43	478.047	1.13571	1.31999e-10	912.51	0.946554	1.22594e-06	686.314	-0.0757583	0.643441
VIT_05s0020g02500	Unknown protein	Unknown	-	-	-	-	-	-	-	Yes	42.7593	0.439332	0.253723	27.2074	1.39571	0.000362885	224.737	2.67231	6.05815e-13	393.499	4.20301	1.83887e-136	476.13	0.566763	0.0839258	749.952	-0.209956	0.0571078
VIT_06s0004g02510	Unknown protein	Unknown	-	-	-	-	-	-	-	Yes	3.39151	-1.15172	0.294399	7.35152	-0.250751	0.754514	6.24628	1.92587	0.00896415	13.2388	1.4204	0.00149343	15.168	0.644405	0.0706497	18.9036	-0.212308	0.380609
VIT_10s0003g01030	Unknown protein	Unknown	-	-	-	-	-	-	-	Yes	17.0241	1.33947	0.043364	24.4214	0.0104682	0.986395	51.3497	1.30526	0.00155154	90.3206	2.52592	4.25955e-17	102.792	0.856817	9.13677e-05	172.287	0.109938	0.554483
VIT_16s0100g00200	Unknown protein	Unknown	-	-	-	-	-	-	-	Yes	75.9121	-1.10555	0.0017645	68.971	0.134179	0.683391	83.9117	1.37051	0.000142451	95.713	0.579037	0.0161813	98.6909	-0.438052	0.0703864	117.934	-0.119147	0.480054
VIT_18s0001g02100	Unknown protein	Unknown	-	-	-	-	-	-	-	Yes	11.0422	1.44879	0.0472973	22.3206	0.507452	0.482506	42.2789	1.57865	0.000810685	40.1077	0.892183	0.00151666	73.5848	0.443475	0.0959402	60.3554	0.17931	0.399775
VIT_18s0001g06070	Unknown protein	Unknown	-	-	-	-	-	-	-	Yes	592.345	-0.401161	0.0799734	950.195	0.0333429	0.904206	2108.26	2.76355	1.39052e-59	2557.6	2.004	2.77871e-194	3412.7	0.102704	0.470231	3690.12	-0.641119	1.82295e-17
VIT_18s0001g11950	Unknown protein	Unknown	-	-	-	-	-	-	-	Yes	54.9987	-3.35997	2.57361e-09	57.4867	-0.013618	0.972266	51.8079	3.24699	2.69231e-12	104.805	1.26291	5.98239e-06	81.2257	-0.0928906	0.703426	126.316	-0.826269	3.87172e-07
VIT_18s0072g00100	Unknown protein	Unknown	-	-	-	-	-	-	-	Yes	581.532	-0.0988368	0.568834	826.523	-0.249551	0.111527	686.682	0.615254	0.000651075	956.072	0.438527	0.00102495	1027.07	0.569826	6.19741e-05	1134.69	-0.118775	0.267638
VIT_00s0179g00320	Unknown protein	Unknown	-	-	-	-	-	-	-	Yes	630.818	0.165768	0.408749	414.008	-0.146425	0.255029	348.085	-1.9118	3.76408e-16	280.121	-1.58133	2.07734e-38	146.725	-0.338992	0.109053	170.755	0.369359	0.0124823
VIT_01s0011g04650	Unknown protein	Unknown	-	-	-	-	-	-	-	Yes	854.419	-0.196929	0.326077	730.419	1.26754	2.2971e-05	504.598	-1.01866	1.74484e-06	617.74	-2.42333	2.97107e-56	323.924	-0.325982	NA	237.795	0.371661	0.0322687
VIT_01s0150g00270	Unknown protein	Unknown	-	-	-	-	-	-	-	Yes	743.206	0.219802	0.147055	655.024	-0.0205461	0.907038	523.703	-1.01481	1.14251e-07	482.065	-1.34734	3.08991e-42	286.061	-0.917787	5.65758e-08	322.089	0.298323	0.0157366
VIT_03s0038g01510	Unknown protein	Unknown	-	-	-	-	-	-	-	Yes	2018.57	0.282326	0.0248844	2853.33	0.0141445	0.96206	1153.11	-1.96492	2.67474e-17	1771.83	-2.53559	3.27117e-17	525.89	-0.0427771	0.822329	561.803	0.166971	0.176424
VIT_04s0079g00260	Unknown protein	Unknown	-	-	-	-	-	-	-	Yes	639.586	0.814889	0.000140205	500.728	-0.3125	0.106638	365.494	-3.38419	8.29655e-49	276.032	-2.76997	4.58172e-73	56.9409	-0.761849	0.00717142	85.3992	0.338239	0.0513554
VIT_05s0020g00130	Unknown protein	Unknown	-	-	-	-	-	-	-	Yes	164.933	0.822417	0.000767663	211.923	0.196022	0.163098	164.422	-0.605156	0.0117506	200.545	-0.544388	5.31963e-06	141.763	0.0552301	0.787563	201.639	0.42018	0.000792949
VIT_06s0009g00310	Unknown protein	Unknown	-	-	-	-	-	-	-	Yes	468.598	0.801782	4.84435e-05	390.606	0.369766	0.127439	444.531	-0.729558	0.00186207	343.503	-1.00373	8.86507e-07	279.116	-0.785116	1.78732e-05	226.39	-0.206039	0.242423
VIT_06s0061g00680	Unknown protein	Unknown	-	-	-	-	-	-	-	Yes	408.142	-0.887331	0.000177544	684.906	0.590993	0.138909	121.588	-2.08511	0.00187357	438.149	-5.29459	3.98245e-115	22.261	-1.29036	NA	21.5143	-0.0394464	0.870992
VIT_06s0080g01100	Unknown protein	Unknown	-	-	-	-	-	-	-	Yes	253.141	-0.77646	0.00266982	231.971	-0.221377	0.391564	121.212	-0.781606	0.012715	183.535	-0.736906	5.43954e-06	105.818	0.2591	0.233461	135.455	-0.263338	0.0649514
VIT_08s0007g08530	Unknown protein	Unknown	-	-	-	-	-	-	-	Yes	633.408	-0.259631	0.134197	407.259	-0.15149	0.478599	418.471	-0.595007	0.000359658	354.987	-0.476667	0.000157484	296.976	-0.54804	0.000411273	393.582	0.612255	8.41652e-09
VIT_14s0036g01060	Unknown protein	Unknown	-	-	-	-	-	-	-	Yes	365.998	-1.3059	2.61206e-11	259.513	-0.243155	0.443776	125.469	-0.977083	0.000685125	168.7	-1.59962	1.15422e-14	77.5072	-0.450863	0.0738525	103.225	0.400225	0.0259176
VIT_14s0066g00600	Unknown protein	Unknown	-	-	-	-	-	-	-	Yes	56.935	0.052991	0.886019	110.781	1.44654	0.000211855	26.2681	-2.50377	4.07287e-07	82.987	-5.46315	1.00893e-33	4.04711	-1.05214	0.00237707	7.28529	0.660981	0.00395229
VIT_16s0098g01750	Unknown protein	Unknown	-	-	-	-	-	-	-	Yes	178.294	0.990711	1.54193e-06	162.585	-0.342792	0.228646	148.997	-1.34719	2.71156e-07	124.811	-0.686116	1.77924e-05	69.6095	-0.847873	0.0013229	148.938	0.889273	4.20883e-07
VIT_18s0001g07090	Unknown protein	Unknown	-	-	-	-	-	-	-	Yes	1616.8	-0.0406482	0.841955	2348.09	-0.250689	0.132157	1144.32	-0.672745	1.4133e-05	1634.53	-1.25114	2.84913e-28	741.161	-0.792785	2.97787e-10	1064.07	0.0983457	0.344488
VIT_18s0001g14410	Unknown protein	Unknown	-	-	-	-	-	-	-	Yes	1205.02	0.239212	0.176699	2318.58	-0.311187	0.0504389	848.325	-1.05023	2.24439e-11	1341.1	-2.28575	7.29367e-43	468.259	-0.822569	3.5287e-06	608.46	0.471548	0.0375547
VIT_14s0068g01400	UPF0497 family	Unknown	-	-	-	-	-	-	-	Yes	30.094	2.86517	4.55392e-05	32.7045	3.27218	4.89924e-10	440.499	3.38321	3.08989e-29	265.861	3.01573	3.37587e-60	535.981	-0.902404	4.25905e-06	451.39	-0.385573	0.00336083
VIT_17s0000g04360	Wall-associated kinase 2 (WAK2)	Signaling.Signaling pathway.Protein kinase	-	-	-	-	-	-	-	Yes	35.9384	-0.480785	0.307282	28.7184	1.07024	0.0133501	74.858	1.90614	2.38489e-09	69.8579	1.28556	1.32351e-05	85.2756	-0.764429	0.000540083	131.08	0.500811	0.0114273
VIT_00s0647g00010	WD40	Unknown	-	-	-	-	-	-	-	Yes	85.948	0.721357	0.0421061	150.679	0.706302	0.0112882	295.643	1.93474	8.58609e-12	360.186	1.44285	2.45613e-17	471.185	0.223235	0.169111	508.933	-0.354286	0.00338131
VIT_06s0004g07550	Wound-induced protein WI12	Response to stimulus.Stress response.Abiotic stress response.wounding	-	-	-	-	-	-	-	Yes	6.11605	2.50246	0.00862594	22.0279	3.02816	1.70269e-07	224.465	4.50555	6.49368e-31	247.722	3.55083	1.54124e-83	341.486	-0.252759	0.260733	444.945	-0.304305	0.027222
VIT_11s0052g00450	WRKY DNA-binding protein 11	Regulation overview.Regulation of gene expression.Regulation of transcription.Transcription factor.WRKY family transcription factor	-	-	-	-	-	-	-	Yes	459.182	-1.89972	7.83882e-18	230.668	-0.0859528	0.699285	211.233	0.606232	0.00492073	275.917	0.3875	0.019293	240.254	-0.129478	0.453363	326.987	-0.0712255	0.550511
VIT_04s0069g00920	WRKY DNA-binding protein 11	Regulation overview.Regulation of gene expression.Regulation of transcription.Transcription factor.WRKY family transcription factor	-	-	-	-	-	-	-	Yes	694.078	-0.866639	1.09893e-05	626.699	-0.42012	0.0968415	298.12	-1.01983	1.52142e-07	441.801	-0.917903	4.45619e-06	231.241	0.18803	0.302136	308.158	-0.170155	0.167852
VIT_02s0025g00420	WRKY DNA-binding protein 27	Regulation overview.Regulation of gene expression.Regulation of transcription.Transcription factor.WRKY family transcription factor	-	-	-	-	-	-	-	Yes	147.634	1.17688	0.000270948	262.3	1.73902	1.88388e-12	175.807	-0.413209	0.13154	306.561	-0.902008	3.18921e-06	127.403	-0.649132	0.00329445	226.835	-0.0123109	0.945069
VIT_10s0003g01600	WRKY DNA-binding protein 65	Regulation overview.Regulation of gene expression.Regulation of transcription.Transcription factor.WRKY family transcription factor	-	-	-	-	-	-	-	Yes	395.12	-0.851316	0.000471263	386.338	0.296897	0.148979	170.78	-0.999638	0.000305233	292.204	-1.68003	4.31808e-25	140.364	0.315046	0.156618	127.187	-0.445567	0.0291323
VIT_13s0067g02500	Xanthine/uracil permease	Transport overview.Electrochemical Potential-driven Transporters.Porters.Major Facilitator Superfamily.Purine Transporter, AzgA	Transport overview.Macromolecule transport.Nucleotide transport	-	-	-	-	-	-	Yes	512.728	1.19289	1.43315e-10	700.005	1.01584	0.000277361	935.4	0.565098	0.0171274	768.789	-0.697115	0.000537716	854.591	-0.814282	1.085e-05	663.388	0.113334	0.63966
VIT_05s0062g00240	Xyloglucan endotransglucosylase/hydrolase 23	Cellular process.Cellular component organization and biogenesis.Cell wall organization and biogenesis.Cell wall metabolism.Cell wall modification.Xyloglucan modification	-	-	-	-	-	-	-	Yes	453.419	-3.50926	1.07918e-09	89.5549	-1.73703	3.90224e-13	44.1012	-0.203097	0.667053	47.4623	0.0260113	0.912274	79.1372	1.17698	4.99773e-05	46.41	-0.262644	0.226148
VIT_11s0052g01280	Xyloglucan endotransglucosylase/hydrolase 23	Cellular process.Cellular component organization and biogenesis.Cell wall organization and biogenesis.Cell wall metabolism.Cell wall modification.Xyloglucan modification	-	-	-	-	-	-	-	Yes	385.093	-4.19256	1.23813e-52	93.9787	-1.32633	0.000135615	28.4964	-0.11296	0.789587	33.1844	-2.92588	4.22443e-16	15.3531	-1.94917	7.51078e-08	33.132	1.85328	7.95013e-15
VIT_11s0052g01200	Xyloglucan endotransglucosylase/hydrolase 23	Cellular process.Cellular component organization and biogenesis.Cell wall organization and biogenesis.Cell wall metabolism.Cell wall modification.Xyloglucan modification	-	-	-	-	-	-	-	Yes	848.348	-4.58382	3.76605e-68	92.5484	-1.28792	0.0140428	35.94	-0.875693	0.0490344	30.6812	-3.61005	8.14351e-18	17.2169	-1.08498	0.0025453	21.5564	1.79658	1.17978e-13
VIT_06s0061g00550	Xyloglucan endotransglucosylase/hydrolase 32	Cellular process.Cellular component organization and biogenesis.Cell wall organization and biogenesis.Cell wall metabolism.Cell wall modification.Xyloglucan modification	-	-	-	-	-	-	-	Yes	18319.1	9.28235	0	26703.6	8.08219	0	25267.5	-1.59368	6.25669e-15	28147.8	-2.83826	1.81166e-65	9445.54	-1.46935	1.06412e-15	6759.69	-0.184432	0.400843
VIT_11s0052g01710	Xylose isomerase	Metabolism.Primary metabolism.Carbohydrate metabolism.Monosaccharide metabolism.Pentose glucuronate interconversion	Metabolism.Primary metabolism.Carbohydrate metabolism.Monosaccharide metabolism.Fructose and mannose metabolism	-	-	-	-	-	-	Yes	2561.1	1.70254	5.5229e-40	3659.96	1.38311	2.79028e-17	2399.72	-1.65739	2.2822e-28	3293.27	-2.02666	2.16404e-95	1168.6	-0.344554	0.00497103	1486.26	0.225864	0.00755377
VIT_14s0066g01880	Zf AN1 domain-containing stress-associated protein 12 (SAP12)	Regulation overview.Regulation of gene expression.Regulation of transcription.Transcription factor.C2H2 family transcription factor	-	-	-	-	-	-	-	Yes	23.6552	-0.316974	0.568567	59.2919	1.69629	0.000630932	92.7316	2.70754	3.54531e-13	195.538	1.61299	0.000194229	207.104	0.803304	0.000196513	224.273	-0.824206	0.000768842
VIT_08s0040g00510	ZIFL2 (zinc induced facilitator-like 2)	Transport overview.Electrochemical Potential-driven Transporters.Porters.Major Facilitator Superfamily.Drug:H+ Antiporter-1 (12 Spanner)	-	-	-	-	-	-	-	Yes	165.335	0.906347	0.000556271	165.262	0.791658	0.0110367	453.012	1.48787	2.0458e-13	396.126	1.40724	2.19755e-12	542.457	-0.4381	0.00192997	607.312	-0.0482694	0.644157
VIT_12s0059g02510	Zinc finger (B-box type)	Regulation overview.Regulation of gene expression.Regulation of transcription.Transcription factor.Zinc finger B-box family transcription factor	-	-	-	-	-	-	-	Yes	258.748	3.44197	2.31359e-40	339.032	2.78867	2.5508e-40	544.399	0.0600328	0.771209	549.947	-0.105055	0.307424	566.174	-0.00803746	0.951957	587.086	0.113766	0.20139
VIT_01s0011g04240	Zinc finger (B-box type)	Regulation overview.Regulation of gene expression.Regulation of transcription.Transcription factor.Zinc finger B-box family transcription factor	-	-	-	-	-	-	-	Yes	295.755	2.95861	1.54607e-51	333.899	2.52449	2.08678e-23	328.647	-1.74655	5.62959e-08	377.94	-1.43282	9.57572e-28	131.869	-0.653194	0.016974	236.495	0.234769	0.0866222
VIT_04s0023g03030	Zinc finger (B-box type)	Regulation overview.Regulation of gene expression.Regulation of transcription.Transcription factor.Zinc finger B-box family transcription factor	-	-	-	-	-	-	-	Yes	463.296	0.241507	0.115647	417.114	-0.0782971	0.771234	309.814	-1.23056	6.52952e-11	307.631	-1.2447	3.73166e-20	160.772	-0.751635	8.82671e-05	199.077	0.067797	0.597886
VIT_04s0008g04480	Zinc finger (C3HC4-type ring finger)	Regulation overview.Regulation of gene expression.Regulation of transcription.Transcription factor.Zinc finger C3HC4 family transcription factor	-	-	-	-	-	-	-	Yes	1447.06	0.542328	0.00707464	4047.67	1.02401	4.68931e-06	2976.56	1.2028	1.07292e-14	6192.91	0.318021	0.0103072	3428.78	-0.433163	9.69738e-05	6608.05	-0.378623	1.01081e-07
VIT_04s0008g02390	Zinc finger (C3HC4-type ring finger)	Regulation overview.Regulation of gene expression.Regulation of transcription.Transcription factor.Zinc finger C3HC4 family transcription factor	-	-	-	-	-	-	-	Yes	907.051	0.965918	3.75376e-06	1879.38	0.975024	3.07304e-13	1269.82	0.140744	0.32821	1946.68	-0.890289	7.57542e-36	1170.63	-0.440175	0.000163724	1407.49	-0.114556	0.272668
VIT_11s0118g00760	Zinc finger (C3HC4-type ring finger)	Regulation overview.Regulation of gene expression.Regulation of transcription.Transcription factor.Zinc finger C3HC4 family transcription factor	-	-	-	-	-	-	-	Yes	1713.37	0.686001	2.33726e-06	2597.05	1.04007	9.96792e-15	2409.14	0.351883	0.0286979	3050.93	-0.463859	1.46143e-06	2486.3	-0.24967	0.0343705	2886.44	0.165848	0.0427183
VIT_17s0000g03210	Zinc finger (C3HC4-type ring finger)	Regulation overview.Regulation of gene expression.Regulation of transcription.Transcription factor.Zinc finger C3HC4 family transcription factor	-	-	-	-	-	-	-	Yes	595.317	-1.03506	5.76219e-11	390.003	-0.576185	9.93619e-05	328.889	-0.0687126	0.762114	312.069	-0.273069	0.0459597	273.288	-0.576199	0.00148783	425.71	0.870285	3.61622e-09
VIT_11s0065g01210	Zinc finger (C3HC4-type ring finger)	Regulation overview.Regulation of gene expression.Regulation of transcription.Transcription factor.Zinc finger C3HC4 family transcription factor	-	-	-	-	-	-	-	Yes	120.029	0.0892846	0.739972	144.47	-0.0598818	0.893061	286.847	1.72774	1.00824e-09	266.908	1.33714	2.30861e-10	621.553	0.922357	1.96191e-05	392.606	-0.140933	0.275466
VIT_12s0028g02530	Zinc finger (C3HC4-type ring finger)	Regulation overview.Regulation of gene expression.Regulation of transcription.Transcription factor.Zinc finger C3HC4 family transcription factor	-	-	-	-	-	-	-	Yes	14.2092	-0.274682	0.675286	20.3183	0.425966	0.353817	38.8442	2.08017	4.06344e-06	41.4578	1.23456	9.41483e-06	83.8498	0.733152	NA	62.1536	-0.0127108	0.946976
VIT_09s0018g01220	Zinc finger (C3HC4-type ring finger)	Regulation overview.Regulation of gene expression.Regulation of transcription.Transcription factor.Zinc finger C3HC4 family transcription factor	-	-	-	-	-	-	-	Yes	54.3685	-0.193506	0.585588	54.4213	-0.248716	0.423971	33.3631	-0.836189	0.0461917	32.5414	-2.08024	2.2615e-10	30.7419	0.385992	0.231637	15.9671	0.380936	0.118089
VIT_01s0150g00350	Zinc finger (DHHC type)	Regulation overview.Regulation of gene expression.Regulation of transcription.Transcription factor.Zinc finger DHHC family transcription factor	-	-	-	-	-	-	-	Yes	1312.96	1.06881	8.71289e-09	1662.57	0.488078	0.0396039	1578.09	-0.304858	0.0385515	1675.39	-0.595375	2.61764e-06	1195.42	-0.660533	2.77032e-05	1637.69	0.417589	2.09351e-06
VIT_11s0052g01120	Zinc finger protein 2	Regulation overview.Regulation of gene expression.Regulation of transcription.Transcription factor.C2H2 family transcription factor	-	-	-	-	-	-	-	Yes	250.11	-2.32986	1.64953e-10	103.884	-2.22331	4.90582e-09	42.3753	-1.17313	0.00376551	34.9484	-0.437943	0.158919	28.6966	0.0640509	0.848355	25.1425	-0.568057	0.0174587
VIT_03s0091g00260	Zinc finger protein 4	Regulation overview.Regulation of gene expression.Regulation of transcription.Transcription factor.C2H2 family transcription factor	-	-	-	-	-	-	-	Yes	82.495	3.93623	1.43899e-21	201.715	3.2161	1.14582e-41	148.642	-0.416108	0.187358	231.984	-1.56065	2.40764e-23	107.263	-0.627625	0.0125484	119.302	-0.130666	0.454408
VIT_19s0015g00210	Zinc transporter ZIP11	Transport overview.Electrochemical Potential-driven Transporters.Porters.Zinc (Zn2+)-Iron (Fe2+) Permease	Transport overview.Ion transport.Cation transport.Heavy metal ion transport.Zinc transport	-	-	-	-	-	-	Yes	6.26142	-0.114659	0.90306	10.52	-1.08963	0.0474456	17.3937	1.71568	0.00678422	13.6364	1.43029	0.00102918	29.5783	0.260052	0.423772	21.222	-0.0475306	0.840386
VIT_06s0004g06940	Zinc transporter ZIP6	Transport overview.Electrochemical Potential-driven Transporters.Porters.Zinc (Zn2+)-Iron (Fe2+) Permease	Transport overview.Ion transport.Cation transport.Heavy metal ion transport.Zinc transport	-	-	-	-	-	-	Yes	860.808	1.03898	3.29008e-10	1141.79	1.47614	4.57895e-16	1077.72	-0.174139	0.394677	1100.66	-1.66724	6.71972e-58	849.235	-0.653065	0.000205692	558.124	-0.0238014	0.824079
VIT_19s0014g04900	(-)-germacrene D synthase	Metabolism.Secondary metabolism.Terpenoid metabolism.Terpenoid biosynthesis	Metabolism.Secondary metabolism.Terpenoid metabolism.Sesquiterpenoid metabolism.Sesquiterpenoid biosynthesis	-	-	-	-	-	-	No	407.052	-3.95233	1.59008e-57	217.237	-2.24705	1.09372e-21	15.7157	-3.83713	1.73136e-09	43.7067	-6.08615	1.19626e-23	0.837433	-0.0837744	0.719774	0.888423	0.0623763	0.591166
VIT_17s0000g05600	(-)-isopiperitenol dehydrogenase	Metabolism.Secondary metabolism.Terpenoid metabolism.Monoterpenoid metabolism.Monoterpenoid biosynthesis	-	-	-	-	-	-	-	No	87.6791	-3.02103	2.86169e-15	57.0048	-1.52302	7.37394e-05	8.99714	-1.08078	0.0973513	17.5894	-3.33472	1.12667e-10	5.7355	0.0403308	0.912333	3.18947	0.0830443	0.675051
VIT_15s0046g03600	(+)-neomenthol dehydrogenase	Metabolism.Secondary metabolism.Terpenoid metabolism.Monoterpenoid metabolism.Monoterpenoid biosynthesis	-	-	-	-	-	-	-	No	114.883	2.53193	2.56857e-16	92.4354	1.21805	7.43688e-06	168.379	-0.605892	0.0294933	122.269	-0.192133	0.309233	91.625	-1.50604	1.24963e-08	189.466	1.05586	8.91994e-12
VIT_15s0046g03570	(+)-neomenthol dehydrogenase	Metabolism.Secondary metabolism.Terpenoid metabolism.Monoterpenoid metabolism.Monoterpenoid biosynthesis	-	-	-	-	-	-	-	No	1426.29	-1.88709	3.92805e-49	1373.93	-2.07431	2.31176e-55	303.963	-1.53987	2.4653e-14	442.009	-1.16248	6.9824e-21	180.995	0.096824	0.592928	261.612	-0.36386	0.00769668
VIT_15s0046g03590	(+)-neomenthol dehydrogenase	Metabolism.Secondary metabolism.Terpenoid metabolism.Monoterpenoid metabolism.Monoterpenoid biosynthesis	-	-	-	-	-	-	-	No	96.1841	1.20081	1.2173e-05	120.955	0.265455	0.19468	99.2896	-0.833002	0.003496	103.903	-0.980995	3.28128e-08	59.4248	-0.7402	0.00423828	82.2737	0.287584	0.0925957
VIT_17s0000g03560	(myb domain protein 62	Regulation overview.Regulation of gene expression.Regulation of transcription.Transcription factor.MYB family transcription factor	-	-	-	-	-	-	-	No	30.5871	-5.51319	2.66989e-09	20.8413	-1.68243	0.0105437	1.46297	1.11375	0.124115	8.44759	-0.337407	0.577731	4.22446	0.425535	0.228307	6.24827	-0.262565	0.246225
VIT_19s0090g00330	1-acyl-sn-glycerol-3-phosphate acyltransferase	Metabolism.Primary metabolism.Lipid metabolism.Glycerolipid metabolism.Glycerophospholipid metabolism.Glycerophospholipid biosynthesis	Metabolism.Primary metabolism.Lipid metabolism.Ether lipid metabolism	-	-	-	-	-	-	No	184.153	0.949617	4.69879e-06	241.094	0.610601	0.00173102	263.593	0.20215	0.288169	339.286	0.32445	0.00585827	290.017	0.0438626	0.775459	433.487	0.222448	0.0272855
VIT_08s0007g08110	1-acyl-sn-glycerol-3-phosphate acyltransferase	Metabolism.Primary metabolism.Lipid metabolism.Glycerolipid metabolism.Glycerophospholipid metabolism.Glycerophospholipid biosynthesis	Metabolism.Primary metabolism.Lipid metabolism.Ether lipid metabolism	-	-	-	-	-	-	No	997.218	0.25988	0.0499493	1071.97	0.0616037	0.610344	890.306	-0.363853	0.0144299	1025.13	-0.376829	3.52263e-05	769.228	-0.178346	0.128775	994.98	0.138804	0.0742583
VIT_18s0001g11910	1-acyl-sn-glycerol-3-phosphate acyltransferase 4	Metabolism.Primary metabolism.Lipid metabolism.Glycerolipid metabolism.Glycerophospholipid metabolism.Glycerophospholipid biosynthesis	Metabolism.Primary metabolism.Lipid metabolism.Ether lipid metabolism	-	-	-	-	-	-	No	4.65974	1.92212	0.0367659	5.67769	0.282747	0.671443	29.6203	2.04713	6.68791e-05	60.2487	3.95994	2.49504e-29	66.0692	0.785746	0.00549485	105.003	-0.455963	0.0162088
VIT_15s0048g01230	1-acylglycerol-3-phosphate O-acyltransferase	Metabolism.Primary metabolism.Lipid metabolism.Glycerolipid metabolism.Glycerophospholipid metabolism.Glycerophospholipid biosynthesis	Metabolism.Primary metabolism.Lipid metabolism.Ether lipid metabolism	-	-	-	-	-	-	No	958.135	0.551717	0.00280577	1753.23	0.55838	0.00420517	1317.51	0.403275	0.00332242	1889.53	-0.416457	1.26562e-05	1352.5	-0.302299	0.015014	1874.51	0.248311	0.00794994
VIT_01s0137g00310	1-aminocyclopropane-1-carboxylate deaminase	Metabolism.Primary metabolism.Organic acid metabolism.Propanoate metabolism	Signaling.Hormone Signaling.Ethylene Signaling.Ethylene metabolism.Prevention of ethylene biosynthesis	-	-	-	-	-	-	No	22.8886	0.277826	0.583089	39.7356	0.01591	0.954695	35.8037	0.807439	0.0389191	55.7909	0.70407	0.00130941	47.0838	0.118042	0.650946	76.6322	0.0871981	0.632413
VIT_17s0000g00870	1-aminocyclopropane-1-carboxylate deaminase	Metabolism.Primary metabolism.Organic acid metabolism.Propanoate metabolism	Signaling.Hormone Signaling.Ethylene Signaling.Ethylene metabolism.Prevention of ethylene biosynthesis	-	-	-	-	-	-	No	316.578	-0.138956	0.418076	331.021	-0.780821	7.74476e-09	218.321	-0.621621	0.0020975	240.764	-0.329334	0.00275519	172.515	-0.17258	0.314708	230.769	0.0427459	0.721001
VIT_01s0011g05650	1-aminocyclopropane-1-carboxylate oxidase	Metabolism.Primary metabolism.Organic acid metabolism.Propanoate metabolism	Signaling.Hormone Signaling.Ethylene Signaling.Ethylene-mediated Signaling pathway	Signaling.Hormone Signaling.Ethylene Signaling.Ethylene metabolism.Ethylene biosynthesis	-	-	-	-	-	No	240.15	0.756996	0.00018897	291.572	0.995065	3.08798e-09	286.026	-0.085108	0.661736	342.518	-0.441307	0.00132417	286.837	0.00590623	0.967584	308.511	-0.0155281	0.899835
VIT_02s0012g00450	1-aminocyclopropane-1-carboxylate oxidase	Metabolism.Primary metabolism.Organic acid metabolism.Propanoate metabolism	Signaling.Hormone Signaling.Ethylene Signaling.Ethylene-mediated Signaling pathway	Signaling.Hormone Signaling.Ethylene Signaling.Ethylene metabolism.Ethylene biosynthesis	-	-	-	-	-	No	91.3999	-3.76888	1.35155e-18	90.7939	-2.3724	3.71852e-15	8.09548	-0.174442	0.789888	26.9517	-0.657835	0.0464244	12.0334	0.632809	0.0817677	20.7603	-0.137513	0.564901
VIT_15s0021g00960	1-aminocyclopropane-1-carboxylate oxidase	Metabolism.Primary metabolism.Organic acid metabolism.Propanoate metabolism	Signaling.Hormone Signaling.Ethylene Signaling.Ethylene-mediated Signaling pathway	Signaling.Hormone Signaling.Ethylene Signaling.Ethylene metabolism.Ethylene biosynthesis	-	-	-	-	-	No	73.895	-0.91978	0.00274567	90.8037	-0.673035	0.000808706	43.3419	-0.0538766	0.883075	71.8755	-0.172018	0.364736	45.9344	0.116611	0.671761	64.7897	-0.323251	0.0803454
VIT_02s0012g00400	1-aminocyclopropane-1-carboxylate oxidase	Metabolism.Primary metabolism.Organic acid metabolism.Propanoate metabolism	Signaling.Hormone Signaling.Ethylene Signaling.Ethylene-mediated Signaling pathway	Signaling.Hormone Signaling.Ethylene Signaling.Ethylene metabolism.Ethylene biosynthesis	-	-	-	-	-	No	84.7955	-1.67785	1.23047e-06	131.348	-2.31776	1.9462e-15	18.2419	-1.7232	0.00129868	38.0375	-0.887468	0.00104614	9.86032	0.230493	0.531321	27.424	-0.0644539	0.779819
VIT_02s0012g00360	1-aminocyclopropane-1-carboxylate oxidase	Metabolism.Primary metabolism.Organic acid metabolism.Propanoate metabolism	Signaling.Hormone Signaling.Ethylene Signaling.Ethylene-mediated Signaling pathway	Signaling.Hormone Signaling.Ethylene Signaling.Ethylene metabolism.Ethylene biosynthesis	-	-	-	-	-	No	325.932	0.0665036	0.728562	612	0.427878	0.0042355	170.451	-1.92598	1.28945e-08	399.1	-3.40454	8.18206e-91	60.9596	-0.652458	0.0355033	82.9125	0.351911	0.0650029
VIT_05s0049g00410	1-aminocyclopropane-1-carboxylate oxidase	Metabolism.Primary metabolism.Organic acid metabolism.Propanoate metabolism	Signaling.Hormone Signaling.Ethylene Signaling.Ethylene-mediated Signaling pathway	Signaling.Hormone Signaling.Ethylene Signaling.Ethylene metabolism.Ethylene biosynthesis	-	-	-	-	-	No	200.189	0.388998	0.181303	279.199	-0.70564	0.000149759	141.796	-1.22384	8.71728e-08	194.011	-0.576978	0.000470732	114.231	0.486202	0.0145146	152.689	-0.265768	0.0982854
VIT_11s0016g02380	1-aminocyclopropane-1-carboxylate oxidase 2	Metabolism.Primary metabolism.Organic acid metabolism.Propanoate metabolism	Signaling.Hormone Signaling.Ethylene Signaling.Ethylene-mediated Signaling pathway	Signaling.Hormone Signaling.Ethylene Signaling.Ethylene metabolism.Ethylene biosynthesis	-	-	-	-	-	No	594.185	5.32984	7.15285e-08	1604.28	5.91541	5.94697e-49	1257.4	-0.208544	0.265984	2217.67	-0.966279	0.000501041	1025.02	-0.508772	0.000868518	1610.06	0.0479327	0.66474
VIT_07s0005g03060	1-aminocyclopropane-1-carboxylate oxidase homolog 1	Metabolism.Primary metabolism.Organic acid metabolism.Propanoate metabolism	Signaling.Hormone Signaling.Ethylene Signaling.Ethylene-mediated Signaling pathway	Signaling.Hormone Signaling.Ethylene Signaling.Ethylene metabolism.Ethylene biosynthesis	-	-	-	-	-	No	10.975	-2.84776	0.000615545	3.31277	-2.22663	0.00587184	1.54964	0.106529	0.8878	2.74462	1.52364	0.0809012	1.63537	-0.0248198	0.932107	3.47236	-0.212908	0.211203
VIT_12s0028g02420	1-aminocyclopropane-1-carboxylate oxidase homolog 1	Metabolism.Primary metabolism.Organic acid metabolism.Propanoate metabolism	Signaling.Hormone Signaling.Ethylene Signaling.Ethylene-mediated Signaling pathway	Signaling.Hormone Signaling.Ethylene Signaling.Ethylene metabolism.Ethylene biosynthesis	-	-	-	-	-	No	52.0185	-3.16405	6.88765e-12	41.8239	-1.50015	1.86612e-06	5.20384	-0.660489	0.373533	15.8733	-1.60097	9.55157e-05	3.09463	-0.136353	0.662857	5.89473	-0.405961	0.0778837
VIT_05s0049g00280	1-aminocyclopropane-1-carboxylate oxidase homolog 1	Metabolism.Primary metabolism.Organic acid metabolism.Propanoate metabolism	Signaling.Hormone Signaling.Ethylene Signaling.Ethylene-mediated Signaling pathway	Signaling.Hormone Signaling.Ethylene Signaling.Ethylene metabolism.Ethylene biosynthesis	-	-	-	-	-	No	291.693	-0.101176	0.555826	311.71	-0.0526576	0.728315	171.833	-1.16506	7.34045e-06	226.08	-1.35433	3.22094e-24	103.824	-0.305477	0.1727	144.354	0.197116	0.152586
VIT_00s1764g00010	1-aminocyclopropane-1-carboxylate synthase	Metabolism.Primary metabolism.Organic acid metabolism.Propanoate metabolism	Signaling.Hormone Signaling.Ethylene Signaling.Ethylene-mediated Signaling pathway	Signaling.Hormone Signaling.Ethylene Signaling.Ethylene metabolism.Ethylene biosynthesis	-	-	-	-	-	No	67.1496	0.7051	0.0338382	123.787	0.998459	3.08982e-05	80.1275	-0.0485613	0.872418	153.352	-0.258831	0.0845802	74.4219	-0.225075	0.334539	131.365	-0.400812	0.0144109
VIT_17s0000g08390	1-deoxy-D-xylulose 5-phosphate reductoisomerase, chloroplast	Metabolism.Primary metabolism.Lipid metabolism.Steroid metabolism.Steroid biosynthesis	Metabolism.Secondary metabolism.Terpenoid metabolism.Isoprenoid metabolism.Isoprenoid biosynthesis	-	-	-	-	-	-	No	1281.91	-0.249101	0.0378869	1282.82	-1.18872	3.36285e-13	705.4	-1.19538	9.65122e-11	702.064	-0.726289	2.21573e-17	426.256	-0.304046	0.067157	628.291	0.32388	0.000253714
VIT_11s0052g01730	1-deoxy-D-xylulose-5-phosphate synthase	Metabolism.Primary metabolism.Lipid metabolism.Steroid metabolism.Steroid biosynthesis	Metabolism.Secondary metabolism.Terpenoid metabolism.Terpenoid biosynthesis	-	-	-	-	-	-	No	152.804	-1.89634	1.96175e-06	301.568	-2.99173	7.26871e-12	36.0513	-0.884929	0.110877	48.5327	-1.38688	2.60439e-06	21.203	-0.372724	0.309034	27.9466	-0.00219825	0.992761
VIT_11s0052g01780	1-deoxy-D-xylulose-5-phosphate synthase	Metabolism.Primary metabolism.Lipid metabolism.Steroid metabolism.Steroid biosynthesis	Metabolism.Secondary metabolism.Terpenoid metabolism.Terpenoid biosynthesis	-	-	-	-	-	-	No	26.5743	-2.4309	7.75692e-06	38.2546	-2.06318	6.37666e-05	3.25838	-1.01357	0.185419	8.13507	-3.2763	5.96046e-07	1.49431	0.0174569	0.943454	2.03359	0.231033	0.173586
VIT_04s0008g04970	1-deoxy-D-xylulose-5-phosphate synthase, chloroplast precursor	Metabolism.Primary metabolism.Lipid metabolism.Steroid metabolism.Steroid biosynthesis	Metabolism.Secondary metabolism.Terpenoid metabolism.Terpenoid biosynthesis	-	-	-	-	-	-	No	255.23	0.913097	1.17964e-06	311.5	0.924594	3.65268e-10	406.191	0.456432	0.0100634	521.265	0.59743	6.50831e-10	440.255	-0.173236	0.207939	646.7	-0.121543	0.180335
VIT_00s0218g00110	1-deoxy-D-xylulose-5-phosphate synthase, chloroplast precursor	Metabolism.Primary metabolism.Lipid metabolism.Steroid metabolism.Steroid biosynthesis	Metabolism.Secondary metabolism.Terpenoid metabolism.Terpenoid biosynthesis	-	-	-	-	-	-	No	79.9737	-0.770667	0.0151669	84.9969	-0.719421	0.00619813	25.6967	-2.34019	1.79622e-06	41.7547	-2.24821	1.89292e-11	7.84989	-0.109905	0.765848	17.2704	0.275555	0.260833
VIT_05s0020g02130	1-deoxy-D-xylulose-5-phosphate synthase, chloroplast precursor	Metabolism.Primary metabolism.Lipid metabolism.Steroid metabolism.Steroid biosynthesis	Metabolism.Secondary metabolism.Terpenoid metabolism.Terpenoid biosynthesis	-	-	-	-	-	-	No	1371.12	-0.857943	1.61967e-05	995.065	-0.856715	4.7767e-05	475.476	-1.88601	3.03506e-14	500.083	-1.81993	1.4538e-24	188.214	-0.568094	0.00921748	251.606	0.196615	0.266079
VIT_09s0002g00380	1-phosphatidylinositol-3-phosphate 5-kinase	Metabolism.Primary metabolism.Carbohydrate metabolism.Monosaccharide metabolism.Inositol phosphate metabolism	Signaling.Signaling pathway.Phosphatidylinositol Signaling	Cellular process.Cellular component organization and biogenesis.Cytoskeleton organization and biogenesis.Actin organization and biogenesis	Transport overview.Macromolecule transport.Protein transport.Protein coat	Cellular process.Cellular transport.Protein trafficking.Vesicle-mediated trafficking.Phagosome	-	-	-	No	692.002	0.721228	0.000111789	966.097	1.15054	2.46734e-06	1139.09	0.653328	0.000320337	1429.53	0.163289	0.211133	1270.7	-0.217603	0.0678637	1777.17	0.293686	0.000605035
VIT_18s0086g00710	1-phosphatidylinositol-3-phosphate 5-kinase	Metabolism.Primary metabolism.Carbohydrate metabolism.Monosaccharide metabolism.Inositol phosphate metabolism	Signaling.Signaling pathway.Phosphatidylinositol Signaling	Cellular process.Cellular component organization and biogenesis.Cytoskeleton organization and biogenesis.Actin organization and biogenesis	Transport overview.Macromolecule transport.Protein transport.Protein coat	Cellular process.Cellular transport.Protein trafficking.Vesicle-mediated trafficking.Phagosome	-	-	-	No	1323.26	0.489936	0.00769626	2437.99	1.27133	7.545e-13	1951.03	0.593125	0.00062565	3199.5	-0.239019	0.0388836	2375.6	0.0712442	0.572247	3044.84	-0.0987906	0.151106
VIT_01s0011g04790	1-phosphatidylinositol-3-phosphate 5-kinase	Metabolism.Primary metabolism.Carbohydrate metabolism.Monosaccharide metabolism.Inositol phosphate metabolism	Signaling.Signaling pathway.Phosphatidylinositol Signaling	Cellular process.Cellular component organization and biogenesis.Cytoskeleton organization and biogenesis.Actin organization and biogenesis	Transport overview.Macromolecule transport.Protein transport.Protein coat	Cellular process.Cellular transport.Protein trafficking.Vesicle-mediated trafficking.Phagosome	-	-	-	No	1444.44	0.317812	0.115428	1454.65	0.122368	0.533649	1103.04	-0.875493	5.83601e-05	1482.8	-0.229929	0.0270904	887.103	0.139858	0.37751	1355.07	-0.252396	0.00100819
VIT_04s0008g06920	1,2-diacylglycerol 3-beta-galactosyltransferase	Metabolism.Primary metabolism.Lipid metabolism.Glycerolipid metabolism.Glycerolipid biosynthesis	-	-	-	-	-	-	-	No	1042.86	0.907244	4.18393e-07	1025.25	-0.549217	0.0413767	811.746	-1.55768	4.41765e-25	664.221	-1.08353	8.58821e-11	418.155	-0.310772	0.0301989	568.227	0.606632	3.0338e-05
VIT_11s0118g00310	1,2-diacylglycerol 3-beta-galactosyltransferase	Metabolism.Primary metabolism.Lipid metabolism.Glycerolipid metabolism.Glycerolipid biosynthesis	-	-	-	-	-	-	-	No	40.5474	0.665965	0.119883	29.9186	-0.480913	0.134534	28.5123	-1.54212	0.00102933	19.6624	-1.08116	0.0016515	17.9176	0.305634	0.371911	11.747	-0.174308	0.476441
VIT_05s0020g04080	1,2-dihydroxy-3-keto-5-methylthiopentene dioxygenase 2	Metabolism.Primary metabolism.Amino acid metabolism.Methionine metabolism	-	-	-	-	-	-	-	No	2815.87	0.835216	3.72554e-10	3751.49	0.452029	3.64531e-05	7041	1.37595	2.44763e-14	8605.34	1.49531	5.93769e-186	9427.03	-0.0496637	0.708418	12865.5	-0.183635	0.0186121
VIT_05s0020g04070	1,2-dihydroxy-3-keto-5-methylthiopentene dioxygenase 4	Metabolism.Primary metabolism.Amino acid metabolism.Methionine metabolism	-	-	-	-	-	-	-	No	440.894	0.082068	0.619577	480.236	-0.631802	0.000149434	341.743	-0.556215	0.00175464	376.055	-0.27139	0.0263571	294.584	0.00500109	0.973445	366.947	0.0255937	0.821965
VIT_00s0265g00050	1,3-beta-glucan synthase	Metabolism.Primary metabolism.Carbohydrate metabolism.Polysaccharide metabolism.Starch and sucrose metabolism	Metabolism.Primary metabolism.Carbohydrate metabolism.Polysaccharide metabolism.Beta-1,3 glucan metabolism.Callose biosynthesis	-	-	-	-	-	-	No	732.7	1.42069	2.95263e-12	660.248	0.893574	3.82255e-09	1035.5	-0.135246	0.43943	956.143	0.241761	0.0260375	906.569	-0.353095	0.00728277	1131.13	0.0668655	0.527198
VIT_17s0000g10020	1,3-beta-glucan synthase	Metabolism.Primary metabolism.Carbohydrate metabolism.Polysaccharide metabolism.Starch and sucrose metabolism	Metabolism.Primary metabolism.Carbohydrate metabolism.Polysaccharide metabolism.Beta-1,3 glucan metabolism.Callose biosynthesis	-	-	-	-	-	-	No	66.8559	1.40406	0.00159397	112.41	0.924581	0.00762241	112.052	0.236489	0.483875	128.993	-0.491166	0.00163701	89.9292	-0.979524	1.5858e-05	130.625	0.361779	0.0234617
VIT_19s0138g00120	1,3-beta-glucan synthase	Metabolism.Primary metabolism.Carbohydrate metabolism.Polysaccharide metabolism.Starch and sucrose metabolism	Metabolism.Primary metabolism.Carbohydrate metabolism.Polysaccharide metabolism.Beta-1,3 glucan metabolism.Callose biosynthesis	-	-	-	-	-	-	No	297.386	1.73728	6.07038e-14	352.785	1.28006	5.34905e-10	376.34	-0.62451	0.00410044	479.516	-0.130773	0.217155	283.108	-0.310487	0.0829744	608.149	0.626136	3.06785e-12
VIT_12s0028g00400	1,3-beta-glucan synthase	Metabolism.Primary metabolism.Carbohydrate metabolism.Polysaccharide metabolism.Starch and sucrose metabolism	Metabolism.Primary metabolism.Carbohydrate metabolism.Polysaccharide metabolism.Beta-1,3 glucan metabolism.Callose biosynthesis	-	-	-	-	-	-	No	101.764	0.775297	0.00943167	102.081	0.316162	0.133333	88.6903	-0.963623	0.00111195	96.3803	-0.661098	0.000788851	59.4592	-0.227052	0.366853	84.108	0.16042	0.392235
VIT_05s0020g01910	1,4-alpha-D-glucan maltohydrolase	Metabolism.Primary metabolism.Carbohydrate metabolism.Polysaccharide metabolism.Starch and sucrose metabolism.Starch biosynthesis catabolism.Starch catabolism	-	-	-	-	-	-	-	No	7165.21	1.54959	6.46547e-20	10681.1	1.69389	1.72223e-13	10035.6	-0.234319	0.0862548	13434.7	-0.596142	2.12129e-14	11617.8	0.486922	0.000458397	10755.4	-0.208645	0.00145748
VIT_02s0012g00170	1,4-alpha-D-glucan maltohydrolase	Metabolism.Primary metabolism.Carbohydrate metabolism.Polysaccharide metabolism.Starch and sucrose metabolism.Starch biosynthesis catabolism.Starch catabolism	-	-	-	-	-	-	-	No	1933.95	2.22752	1.07025e-06	2387.71	2.12861	6.28873e-32	1976.19	-1.78803	7.97309e-23	2463.97	-1.73677	1.4456e-41	1050.03	0.105113	0.492178	1297.14	0.208133	0.0997256
VIT_08s0058g01480	1,4-beta-mannan endohydrolase	Metabolism.Primary metabolism.Carbohydrate metabolism.Monosaccharide metabolism.Fructose and mannose metabolism	-	-	-	-	-	-	-	No	195.159	1.3894	4.98203e-06	377.574	1.57847	1.926e-18	235.167	-0.533345	0.0567687	370.712	-1.62768	6.92229e-29	168.388	-0.547007	0.0130068	211.072	0.264389	0.07149
VIT_18s0001g12830	1,4-beta-mannan endohydrolase	Metabolism.Primary metabolism.Carbohydrate metabolism.Monosaccharide metabolism.Fructose and mannose metabolism	-	-	-	-	-	-	-	No	5661.02	3.26755	7.96426e-171	8504.19	2.17264	1.44765e-128	8333.92	-0.843136	8.31546e-06	9809.72	-1.15642	2.54158e-27	4887.52	-0.909657	1.8199e-08	7050.46	0.252285	0.0396193
VIT_18s0089g00160	1,4-beta-mannan endohydrolase	Metabolism.Primary metabolism.Carbohydrate metabolism.Monosaccharide metabolism.Fructose and mannose metabolism	-	-	-	-	-	-	-	No	44.2943	3.77868	0.000420922	45.0207	4.44427	1.86841e-19	64.5559	-1.2154	0.00591195	69.7679	-0.497787	0.0121463	55.4893	0.558434	0.0902013	56.2822	-0.257065	0.201372
VIT_03s0017g01330	1,4-dihydroxy-2-naphthoate octaprenyltransferase	Metabolism.Primary metabolism.Coenzyme and prosthetic group metabolism.Biosynthesis of derivatives of dehydroquinic acid, shikimic acid and chorismic acid.Ubiquinone biosynthesis	Metabolism.Secondary metabolism.Terpenoid metabolism.Terpenoid biosynthesis.Terpenoid-quinone biosynthesis	-	-	-	-	-	-	No	53.9926	-1.33519	0.000980513	49.179	-0.774971	0.0101943	16.5677	-1.08316	0.0464666	27.4169	-1.36254	5.94393e-06	8.23344	-0.479741	0.195541	13.9299	-0.277915	0.256757
VIT_02s0087g00490	10-deacetylbaccatin III 10-O-acetyltransferase	Metabolism.Secondary metabolism.Terpenoid metabolism.Diterpenoid metabolism.Diterpenoid biosynthesis.Taxol biosynthesis	-	-	-	-	-	-	-	No	26.463	-4.04571	1.32175e-07	7.30549	-1.98269	0.00742667	0.555892	-0.675028	0.242185	1.42938	-1.60019	0.0736543	0	NA	NA	0.901696	0.151227	0.219421
VIT_16s0039g00570	10-deacetylbaccatin III 10-O-acetyltransferase	Metabolism.Secondary metabolism.Terpenoid metabolism.Diterpenoid metabolism.Diterpenoid biosynthesis.Taxol biosynthesis	-	-	-	-	-	-	-	No	377.256	-2.66249	7.74865e-32	210.218	-0.852793	0.00606425	147.168	1.15416	0.000493943	95.5122	-2.58191	2.93531e-24	122.412	-1.69271	9.31692e-11	39.2792	0.615361	0.00750804
VIT_06s0004g01160	10-formyltetrahydrofolate synthetase	Metabolism.Primary metabolism.Generation of metabolite precursors and energy.Glyoxylate and dicarboxylate metabolism	Metabolism.Cellular metabolism.One-carbon metabolism	Metabolism.Primary metabolism.Coenzyme and prosthetic group metabolism.Folate metabolism	-	-	-	-	-	No	1266.06	0.797345	1.61695e-10	1134.06	0.321061	0.0534375	891.384	-1.84794	5.86411e-26	893.695	-1.48816	4.95876e-40	376.937	-0.484957	0.00161428	473.923	-0.184739	0.104688
VIT_01s0146g00090	11-beta-hydroxysteroid dehydrogenase	Metabolism.Primary metabolism.Lipid metabolism.Steroid metabolism.C21-Steroid hormone metabolism	-	-	-	-	-	-	-	No	36.7649	3.42216	1.59784e-10	30.3281	3.69126	2.15979e-12	33.057	-3.68018	1.30883e-13	29.3381	-3.36392	1.28748e-18	2.76734	-0.3794	0.221978	4.532	-0.0727219	0.738756
VIT_01s0146g00070	11-beta-hydroxysteroid dehydrogenase	Metabolism.Primary metabolism.Lipid metabolism.Steroid metabolism.C21-Steroid hormone metabolism	-	-	-	-	-	-	-	No	1492.89	-0.87802	1.30385e-06	1376.92	-0.937949	1.25281e-11	438.077	-2.5093	9.16092e-06	583.785	-3.09994	3.97771e-164	94.2671	-0.617953	0.041019	169.465	0.720225	7.10704e-07
VIT_18s0122g01160	12-oxophytodienoate reductase 2	Metabolism.Primary metabolism.Lipid metabolism.Fatty acid metabolism.Alpha-linolenic acid metabolism	Metabolism.Primary metabolism.Lipid metabolism.Fatty acid metabolism.Oxylipin biosynthesis	Signaling.Hormone Signaling.Jasmonate salicylate signaling.Jasmonate Signaling.Jasmonate metabolism.Jasmonate biosynthesis	-	-	-	-	-	No	46.9877	-1.54395	9.6454e-05	69.9254	-1.67973	1.25573e-07	22.0925	0.237244	0.612116	39.1134	0.139379	0.636573	26.8509	0.215355	0.483422	37.1516	-0.450755	0.0402929
VIT_11s0016g01230	12-oxophytodienoate reductase 3	Metabolism.Primary metabolism.Lipid metabolism.Fatty acid metabolism.Alpha-linolenic acid metabolism	Metabolism.Primary metabolism.Lipid metabolism.Fatty acid metabolism.Oxylipin biosynthesis	Signaling.Hormone Signaling.Jasmonate salicylate signaling.Jasmonate Signaling.Jasmonate metabolism.Jasmonate biosynthesis	-	-	-	-	-	No	1299.59	-0.596962	8.05408e-06	1315.41	-0.667857	9.95545e-09	662.297	-0.907508	4.41065e-08	743.663	-1.57259	3.15682e-44	400.609	-0.70706	1.27495e-06	438.462	0.272964	0.0480875
VIT_19s0014g01420	14-3-3 protein GF14 iota (GRF12)	Signaling.Signaling pathway.14-3-3 family interactome	-	-	-	-	-	-	-	No	1876.99	0.756188	4.19695e-10	2755.06	0.417048	0.000262092	2309.25	-0.00327397	0.97998	2984.18	-0.285637	6.42232e-05	2548.03	0.202805	0.0634047	2847.7	-0.0293487	0.718443
VIT_10s0003g01240	14-3-3 protein GF14 iota (GRF12)	Signaling.Signaling pathway.14-3-3 family interactome	-	-	-	-	-	-	-	No	1066.45	-0.911545	2.03319e-09	1089.91	-1.17277	5.78129e-31	890.426	0.684541	0.00264701	903.807	0.49152	2.51822e-09	1093.83	0.0389545	0.823918	1106.57	-0.0674591	0.411234
VIT_01s0011g00620	14-3-3 protein GF14 iota (GRF12)	Signaling.Signaling pathway.14-3-3 family interactome	-	-	-	-	-	-	-	No	315.415	0.314587	0.0916125	307.008	-0.168409	0.253255	200.794	-1.51125	1.1481e-09	217.957	-1.28498	3.05085e-24	117.761	0.0379891	0.858369	154.923	0.387579	0.00482394
VIT_18s0001g07240	14-3-3 protein GF14 kappa (GRF8)	Signaling.Signaling pathway.14-3-3 family interactome	-	-	-	-	-	-	-	No	4956.22	0.978983	2.34812e-18	5844.89	0.471776	1.0212e-05	6750.41	0.0723661	0.618844	6429.47	-0.279361	0.000456366	6327.58	-0.327602	0.00309968	6596.91	0.193995	0.00505215
VIT_00s0199g00190	14-3-3 protein GF14 kappa (GRF8)	Signaling.Signaling pathway.14-3-3 family interactome	-	-	-	-	-	-	-	No	281.138	-0.873778	5.73904e-06	292.925	-0.738252	6.74501e-07	129.911	-0.760866	0.00224591	175.473	-1.14254	3.63845e-18	100.466	-0.0795008	0.69946	113.519	-0.0870708	0.601001
VIT_14s0006g03230	14-3-3 protein GF14 nu (GRF7)	Signaling.Signaling pathway.14-3-3 family interactome	-	-	-	-	-	-	-	No	2862.23	0.481534	0.00307047	4250.31	0.401855	5.42965e-05	2574.86	-0.569627	0.00076396	3963.26	-0.802344	1.72615e-42	2286	0.0986626	0.357915	3063.78	-0.0234632	0.718116
VIT_07s0191g00090	14-3-3 protein GF14 omega (GRF2)	Signaling.Signaling pathway.14-3-3 family interactome	-	-	-	-	-	-	-	No	2104.74	0.314286	0.0153904	2002.16	0.509733	2.09832e-07	1774.64	-0.579266	5.67226e-05	1781.12	-1.11415	2.45186e-50	1403.49	-0.227629	0.0389673	1287.9	0.218385	0.00220377
VIT_18s0001g06330	14-3-3 protein GF14 omega (GRF2)	Signaling.Signaling pathway.14-3-3 family interactome	-	-	-	-	-	-	-	No	2699.88	0.00185156	0.988527	2661.88	-0.345747	0.0163906	1917.53	-0.71641	1.27813e-06	2043.24	-0.699441	2.18238e-16	1415.75	-0.287871	0.0109322	1846.08	0.320236	0.000108839
VIT_08s0007g02490	2-cys peroxiredoxin BAS1, chloroplast precursor	Metabolism.Primary metabolism.Amino acid metabolism.Aromatic amino acid metabolism.Phenylalanine metabolism.Phenylalanine biosynthesis	Metabolism.Cellular metabolism.Methane metabolism	Response to stimulus.Stress response.Abiotic stress response.Oxidative stress response	-	-	-	-	-	No	2860.62	-0.832441	5.25772e-13	2390.09	-0.887084	2.04392e-17	1215.17	-1.13284	2.55995e-15	1344.97	-1.16024	7.83392e-40	791.758	-0.170073	0.186357	919.921	0.111557	0.249783
VIT_14s0006g02240	2-hydroxyacyl-CoA lyase 1	Cellular process.Cellular component organization and biogenesis.Organelle organization and biogenesis.Peroxisome organization and biogenesis	Cellular process.Cellular transport	-	-	-	-	-	-	No	1962.48	1.7237	2.94063e-27	3312.59	0.78767	0.0485496	4878.41	0.934333	4.72949e-13	4998.74	0.386554	0.00925144	6775.65	0.246343	0.0208695	6084.7	0.0139992	0.869622
VIT_07s0141g00830	2-keto-3-deoxygluconokinase pfkB-type carbohydrate kinase	Metabolism.Primary metabolism.Carbohydrate metabolism.Monosaccharide metabolism.Monosaccharide catabolism.Pentose-phosphate shunt	-	-	-	-	-	-	-	No	110.304	0.221241	0.406529	135.158	0.33416	0.113669	164.709	0.80879	0.00160484	198.893	0.609703	5.01871e-07	197.431	-0.101198	0.571231	257.317	0.00313072	0.97865
VIT_15s0046g02510	2-oxo acid dehydrogenase, lipoyl-binding site	Metabolism.Primary metabolism.Carbohydrate metabolism.Glycolysis Gluconeogenesis.Glycolysis	Metabolism.Primary metabolism.Amino acid metabolism.Alanine and aspartate metabolism	Metabolism.Primary metabolism.Amino acid metabolism.Valine, leucine, and isoleucine metabolism.Valine, leucine, and isoleucine biosynthesis	Metabolism.Primary metabolism.Carbohydrate metabolism.Monosaccharide metabolism.Pyruvate metabolism	Metabolism.Primary metabolism.Organic acid metabolism.Butanoate metabolism	-	-	-	No	1031.93	0.322895	0.0987884	1064.1	0.266289	0.0580937	1444.91	0.609314	0.00354712	1630.42	0.742427	2.9154e-17	1895.82	0.257365	0.0503077	2142.92	-0.0623331	0.37697
VIT_10s0116g01480	2-oxoglutarate dehydrogenase E2 subunit	Metabolism.Primary metabolism.Generation of metabolite precursors and energy.Citric acid cycle	Metabolism.Primary metabolism.Amino acid metabolism.Aromatic amino acid metabolism.Tryptophan metabolism	Metabolism.Primary metabolism.Amino acid metabolism.Amino acid catabolism	Metabolism.Primary metabolism.Amino acid metabolism.Lysine metabolism.Lysine catabolism	-	-	-	-	No	1814.26	1.0746	1.60383e-15	2048.34	0.467315	0.000385124	2108.76	-0.395507	0.00580124	2289.81	-0.225101	0.00215873	1857.77	-0.0896017	0.465199	2374.49	0.162915	0.0287476
VIT_09s0002g05280	2-oxoglutarate-dependent dioxygenase	Metabolism.Cellular metabolism.Oxidation reduction	-	-	-	-	-	-	-	No	41.9822	-5.65953	1.3739e-09	18.6486	-5.31211	1.77556e-13	0	NA	NA	0.112164	-0.407572	0.519317	0	NA	NA	0.133431	0.0365965	0.482987
VIT_09s0002g05320	2-oxoglutarate-dependent dioxygenase	Metabolism.Cellular metabolism.Oxidation reduction	-	-	-	-	-	-	-	No	91.0683	-6.98413	1.74522e-16	37.435	-6.48407	6.56697e-19	0.188087	0.208746	0.616691	0	NA	NA	0.160715	-0.0714159	0.527828	0	NA	NA
VIT_09s0002g05350	2-oxoglutarate-dependent dioxygenase	Metabolism.Cellular metabolism.Oxidation reduction	-	-	-	-	-	-	-	No	6.70464	-3.68627	0.000346722	1.22099	-2.17889	0.0140523	0	NA	NA	0	NA	NA	0	NA	NA	0	NA	NA
VIT_04s0008g04920	2-oxoglutarate-dependent dioxygenase	Metabolism.Cellular metabolism.Oxidation reduction	-	-	-	-	-	-	-	No	75.9475	-0.978583	NA	54.9859	-0.678256	0.287386	60.1631	0.996264	0.0087257	75.8125	1.23711	2.20782e-05	88.5909	0.278793	0.340364	95.0578	-0.473252	0.0409607
VIT_00s0407g00020	2-oxoglutarate/malate carrier protein, Mitochondrial	Transport overview.Electrochemical Potential-driven Transporters.Porters.Mitochondrial Carrier.Mitochondrial dicarboxilate Carrier	Transport overview.Mitochondrial membrane transport.Mitochondrial membrane carbon compound transport	-	-	-	-	-	-	No	120.048	0.400842	0.118595	171.039	-0.0625362	0.869172	103.172	-0.609396	0.026994	110.147	-2.01834	2.81222e-12	65.5484	-0.851944	0.000356761	63.3249	0.712215	0.000804913
VIT_00s2349g00010	2-oxoglutarate/malate carrier protein, Mitochondrial	Transport overview.Electrochemical Potential-driven Transporters.Porters.Mitochondrial Carrier.Mitochondrial dicarboxilate Carrier	Transport overview.Mitochondrial membrane transport.Mitochondrial membrane carbon compound transport	-	-	-	-	-	-	No	2840.42	0.342933	0.0195534	3036.63	0.200628	0.441386	2292.37	-0.739398	4.81558e-06	2150.28	-1.92856	6.54582e-22	1401.58	-0.921009	4.26064e-12	1222.59	0.557562	0.0100797
VIT_04s0044g01490	2-oxoisovalerate dehydrogenase alpha subunit, mitochondrial precursor	Metabolism.Primary metabolism.Amino acid metabolism.Valine, leucine, and isoleucine metabolism.Valine, leucine, and isoleucine catabolism	-	-	-	-	-	-	-	No	17.5513	-3.53996	3.48089e-06	8.87476	-3.2379	3.07981e-06	0.978478	-0.339869	0.629136	1.42561	0.238532	0.786464	0.33886	-0.119972	0.407302	1.30921	-0.0783708	0.547494
VIT_06s0061g00280	2-phosphoglycerate kinase	Metabolism.Primary metabolism.Carbohydrate metabolism.Glycolysis Gluconeogenesis.Glycolysis	-	-	-	-	-	-	-	No	276.224	0.144041	0.445446	475.876	0.67714	0.00213153	447.598	1.03631	4.77459e-09	729.55	0.503472	7.71052e-05	533.005	-0.240312	0.0592235	779.996	-0.582259	9.36249e-10
VIT_08s0056g00200	2,3-bisphosphoglycerate-independent phosphoglycerate mutase	Metabolism.Primary metabolism.Carbohydrate metabolism.Glycolysis Gluconeogenesis	-	-	-	-	-	-	-	No	8397.11	1.38282	4.77159e-32	10121.8	0.912816	4.20701e-20	13779.4	0.242452	0.0724138	14746.2	0.252948	8.59084e-06	14680.9	-0.0737055	0.456773	17719	0.108171	0.0855462
VIT_14s0068g00830	2,3,4,5-tetrahydropyridine-2,6-dicarboxylate N-succinyltransferase	Metabolism.Primary metabolism.Amino acid metabolism.Lysine metabolism	Metabolism.Primary metabolism.Amino acid metabolism.Amino acid biosynthesis	-	-	-	-	-	-	No	287.391	-1.00763	4.25649e-06	247.655	-0.704769	0.000101623	172.054	0.0904632	0.677514	208.805	0.0367763	0.785704	157.666	-0.398492	0.029159	207.742	-0.277671	0.0286716
VIT_15s0048g01010	2'-hydroxy isoflavone/dihydroflavonol reductase	Metabolism.Secondary metabolism.Phenylpropanoid metabolism.Flavonoid metabolism.Isoflavonoid metabolism.Isoflavonoid biosynthesis	-	-	-	-	-	-	-	No	173.412	-0.740065	0.00561028	206.66	-0.703528	0.00094218	77.0624	-1.0768	0.000522396	129.443	-0.989052	6.10764e-08	65.1143	0.451355	0.0556379	84.1427	-0.280387	0.101526
VIT_06s0004g03300	2',3'-cyclic-nucleotide 3'-phosphodiesterase	Metabolism.Primary metabolism.Protein metabolism and modification.Protein synthesis.Translation	-	-	-	-	-	-	-	No	285.645	0.836682	0.000303634	303.186	0.585068	0.0056346	486.801	0.644365	0.00125071	588.479	1.08163	7.34227e-18	590.176	0.0282716	0.834958	846.497	-0.0378591	0.681054
VIT_08s0007g08470	24-sterol C-methyltransferase	Signaling.Hormone Signaling.Auxin Signaling.Auxin transport	Metabolism.Primary metabolism.Lipid metabolism.Steroid metabolism.Steroid biosynthesis.Sterol biosynthesis	-	-	-	-	-	-	No	60.0398	-1.98191	1.05805e-06	53.6618	-0.919662	0.00141546	10.5451	-1.62224	0.00780194	24.1452	-2.35421	3.03517e-10	3.52095	-0.36404	0.294046	8.9761	0.147388	0.539858
VIT_13s0064g00440	24-sterol C-methyltransferase	Metabolism.Primary metabolism.Lipid metabolism.Steroid metabolism.Steroid biosynthesis.Sterol biosynthesis	Signaling.Hormone Signaling.Auxin Signaling.Auxin transport	-	-	-	-	-	-	No	538.455	-0.213516	0.232852	343.548	-0.865601	5.81828e-08	224.603	-2.57312	9.03602e-15	157.553	-2.53799	4.66698e-49	51.667	-0.924082	0.00264867	73.0074	0.849403	3.48799e-05
VIT_10s0003g00530	28 kDa heat- and acid-stable phosphoprotein	Unknown	-	-	-	-	-	-	-	No	1566.39	0.442927	0.000263021	2313.46	-0.279775	0.00629877	2269.42	0.595598	9.49807e-05	2843.51	0.610907	7.43081e-18	2832.95	0.138405	0.25411	3622.66	-0.0464923	0.512432
VIT_07s0005g02810	2Fe-2S-binding	Unclear	-	-	-	-	-	-	-	No	302.315	0.520399	0.00259464	284.089	0.326101	0.0268078	293.599	-0.390755	0.145135	330.063	-0.00193757	0.984973	245.087	-0.233141	0.26015	403.769	0.396474	0.000330031
VIT_03s0017g00830	2OG-Fe(II) oxygenase	Metabolism.Cellular metabolism.Oxidation reduction.2OG-Fe(II) oxygenase superfamily	-	-	-	-	-	-	-	No	129.383	0.662209	0.00849414	234.461	1.23261	4.99749e-08	143.149	-0.187888	0.437986	262.765	-0.760921	1.67362e-06	144.753	0.108632	0.586762	191.157	-0.275438	0.0517138
VIT_09s0002g00770	2OG-Fe(II) oxygenase	Metabolism.Cellular metabolism.Oxidation reduction.2OG-Fe(II) oxygenase superfamily	-	-	-	-	-	-	-	No	485.471	0.589168	0.00112831	591.357	0.343034	0.0167341	551.509	-0.0618241	0.733524	642.723	-0.215036	0.0389093	559.376	0.0205428	0.882057	679.99	0.209621	0.0257304
VIT_12s0034g01810	2OG-Fe(II) oxygenase	Metabolism.Cellular metabolism.Oxidation reduction.2OG-Fe(II) oxygenase superfamily	-	-	-	-	-	-	-	No	29.5226	-1.46293	0.00429576	43.0349	0.021532	0.948366	67.132	2.78474	8.34226e-12	143.815	2.37974	3.09921e-37	179.988	1.11792	1.5835e-06	207.972	-0.779413	2.58536e-07
VIT_14s0060g00820	3-beta hydroxysteroid dehydrogenase	Metabolism.Primary metabolism.Lipid metabolism.Steroid metabolism.C21-Steroid hormone metabolism	-	-	-	-	-	-	-	No	815.37	-0.879589	9.18208e-10	676.744	-1.76304	6.67459e-16	277.771	-1.94718	3.20334e-23	239.888	-1.43783	1.0461e-27	112.52	-0.427713	0.0440986	143.184	0.105331	0.480161
VIT_10s0003g03090	3-beta hydroxysteroid dehydrogenase	Metabolism.Primary metabolism.Lipid metabolism.Steroid metabolism.C21-Steroid hormone metabolism	-	-	-	-	-	-	-	No	195.838	0.263415	0.281327	191.897	-0.374694	0.221225	132.558	-1.20269	8.55927e-07	130.863	-1.12383	2.15553e-07	87.0138	-0.0349561	0.870498	92.0839	0.147667	0.366838
VIT_15s0046g03700	3-beta hydroxysteroid dehydrogenase	Metabolism.Primary metabolism.Lipid metabolism.Steroid metabolism.C21-Steroid hormone metabolism	-	-	-	-	-	-	-	No	272.859	-0.170883	0.34526	262.176	-0.531507	0.000318406	135.697	-1.72731	2.41032e-12	172.653	-1.06038	3.4736e-15	64.302	-0.253726	0.300342	109.877	-0.268502	0.0774256
VIT_08s0007g00530	3-beta hydroxysteroid dehydrogenase/isomerase protein	Metabolism.Primary metabolism.Lipid metabolism.Steroid metabolism.C21-Steroid hormone metabolism	-	-	-	-	-	-	-	No	1295.14	-0.278424	0.0656924	1451.01	-0.0610396	0.692104	852.672	-0.57742	0.00408305	1070.04	-1.26875	6.13222e-24	623.859	-0.460736	0.00528355	678.867	0.045209	0.719905
VIT_04s0008g02200	3-beta-hydroxy-delta5-steroid dehydrogenase	Metabolism.Primary metabolism.Lipid metabolism.Steroid metabolism.C21-Steroid hormone metabolism	-	-	-	-	-	-	-	No	333.192	-0.569357	0.000809454	353.032	-0.440882	0.040073	225.575	-0.145806	0.4727	311.04	-0.127553	0.322464	223.049	0.0171877	0.916761	322.904	0.0523555	0.628381
VIT_18s0122g00710	3-beta-hydroxy-delta5-steroid dehydrogenase	Metabolism.Primary metabolism.Lipid metabolism.Steroid metabolism.C21-Steroid hormone metabolism	-	-	-	-	-	-	-	No	382.533	0.031209	0.851061	352.915	-0.115893	0.512832	264.458	-0.830955	0.000114872	304.317	-0.552838	3.13915e-07	184.756	-0.301104	0.108625	263.214	-0.0104111	0.940346
VIT_14s0108g00350	3-dehydroquinate synthase	Metabolism.Primary metabolism.Amino acid metabolism.Aromatic amino acid metabolism.Aromatic amino acid biosynthesis	Metabolism.Cellular metabolism.Shikimate metabolism	Metabolism.Primary metabolism.Amino acid metabolism.Amino acid biosynthesis	-	-	-	-	-	No	37.5404	-1.48903	0.00155533	26.8893	-1.19034	0.00154175	15.6478	-0.0546266	0.916096	26.9873	0.983954	0.00199316	15.6706	-0.00923444	0.979491	36.0529	-0.198149	0.360199
VIT_19s0085g00720	3-deoxy-8-phosphooctulonate synthase.	Metabolism.Primary metabolism.Carbohydrate metabolism.Oligosaccharide metabolism.Glycan metabolism.Lipopolysaccharide biosynthesis	-	-	-	-	-	-	-	No	227.313	0.414163	0.0266264	211.316	-0.331358	0.0406406	158.961	-1.28442	3.45267e-06	152.328	-0.965161	4.40542e-11	93.7158	-0.213608	0.372114	131.729	0.487242	0.00106211
VIT_19s0014g02840	3-deoxy-manno-octulosonate cytidylyltransferase	Metabolism.Primary metabolism.Carbohydrate metabolism.Oligosaccharide metabolism.Glycan metabolism.Lipopolysaccharide biosynthesis	-	-	-	-	-	-	-	No	825.82	0.586008	2.38402e-05	1013.75	0.292965	0.0152121	866.136	-0.256602	0.0841818	955.595	-0.655718	6.23099e-13	715.634	-0.425478	0.000354801	843.496	0.195462	0.0273809
VIT_04s0044g01740	3-hydroxy-3-methylglutaryl-coenzyme A reductase 3	Metabolism.Primary metabolism.Lipid metabolism.Steroid metabolism.Steroid biosynthesis	Transport overview.Electrochemical Potential-driven Transporters.Porters.Resistance-Nodulation-Cell Division.Eukaryotic (Putative) Sterol Transporter	Metabolism.Secondary metabolism.Terpenoid metabolism.Terpenoid biosynthesis.Mevalonate biosynthesis	-	-	-	-	-	No	889.662	-0.26906	0.126679	790.444	-0.178274	0.438349	335.838	-3.31254	3.13729e-34	431.554	-3.4975	2.1834e-77	67.5408	-0.105206	0.691872	68.0945	-0.197067	0.386565
VIT_05s0077g00860	3-hydroxybutyryl-CoA dehydratase	Metabolism.Primary metabolism.Organic acid metabolism.Butanoate metabolism	-	-	-	-	-	-	-	No	476.754	0.792368	4.59937e-06	562.03	0.356026	0.0170052	562.023	-0.137662	0.42739	603.192	-0.265339	0.0112273	522.443	-0.166313	0.225193	602.787	0.098366	0.247566
VIT_19s0014g02370	3-hydroxybutyryl-CoA dehydrogenase	Metabolism.Primary metabolism.Organic acid metabolism.Butanoate metabolism	Metabolism.Primary metabolism.Lipid metabolism.Fatty acid metabolism	-	-	-	-	-	-	No	284.826	0.875496	2.79561e-06	373.461	0.21278	0.123568	640.628	1.15749	8.86613e-10	805.613	1.49673	1.35394e-65	890.358	0.141705	0.311633	1210.61	-0.167731	0.0329826
VIT_17s0000g02140	3-hydroxyisobutyrate dehydrogenase	Metabolism.Primary metabolism.Amino acid metabolism.Valine, leucine, and isoleucine metabolism.Valine, leucine, and isoleucine catabolism	Metabolism.Primary metabolism.Amino acid metabolism.Amino acid catabolism	-	-	-	-	-	-	No	1773.72	3.63896	1.25096e-68	2193.11	1.82722	2.92299e-09	3114.84	-0.42867	0.0100028	4034.45	0.465042	4.15252e-10	2452.8	-0.401204	0.000448427	5170.83	0.106573	0.180895
VIT_10s0003g05040	3-hydroxyisobutyrate dehydrogenase	Metabolism.Primary metabolism.Amino acid metabolism.Valine, leucine, and isoleucine metabolism.Valine, leucine, and isoleucine catabolism	Metabolism.Primary metabolism.Amino acid metabolism.Amino acid catabolism	-	-	-	-	-	-	No	55.3177	-1.32279	0.000789589	54.3683	-1.50986	2.387e-08	35.7732	0.623471	0.115099	43.6202	0.798501	0.000978327	40.1017	-0.176177	0.534471	58.4342	-0.0301895	0.883108
VIT_11s0016g04290	3-hydroxyisobutyryl-CoA hydrolase	Metabolism.Primary metabolism.Amino acid metabolism.Valine, leucine, and isoleucine metabolism.Valine, leucine, and isoleucine catabolism	Metabolism.Primary metabolism.Amino acid metabolism.Beta-Alanine metabolism	Metabolism.Primary metabolism.Organic acid metabolism.Propanoate metabolism	Metabolism.Primary metabolism.Amino acid metabolism.Amino acid catabolism	-	-	-	-	No	549.163	1.10093	1.46845e-13	673.386	0.297219	0.0028375	675.146	-0.26777	0.0954924	816.075	0.138932	0.105182	646.051	0.029426	0.821665	904.031	-0.0365153	0.695155
VIT_12s0028g00590	3-hydroxyisobutyryl-CoA hydrolase	Metabolism.Primary metabolism.Amino acid metabolism.Valine, leucine, and isoleucine metabolism.Valine, leucine, and isoleucine catabolism	Metabolism.Primary metabolism.Amino acid metabolism.Beta-Alanine metabolism	Metabolism.Primary metabolism.Organic acid metabolism.Propanoate metabolism	Metabolism.Primary metabolism.Amino acid metabolism.Amino acid catabolism	-	-	-	-	No	226.114	0.650426	0.0231767	377.844	0.0216241	0.947332	471.219	1.12132	0.000151262	539.882	0.743865	7.28889e-10	767.423	0.503764	0.0202615	732.132	0.0393237	0.698068
VIT_15s0045g01170	3-hydroxyisobutyryl-CoA hydrolase	Metabolism.Primary metabolism.Amino acid metabolism.Valine, leucine, and isoleucine metabolism.Valine, leucine, and isoleucine catabolism	Metabolism.Primary metabolism.Amino acid metabolism.Beta-Alanine metabolism	Metabolism.Primary metabolism.Organic acid metabolism.Propanoate metabolism	Metabolism.Primary metabolism.Amino acid metabolism.Amino acid catabolism	-	-	-	-	No	31.9745	0.338834	0.432457	35.4197	-0.0297163	0.926474	23.5788	-0.947079	0.0394162	29.2344	-0.799157	0.00672272	15.9808	-0.117108	0.735128	24.574	0.168476	0.468587
VIT_00s0551g00010	3-isopropylmalate dehydratase, small subunit	Metabolism.Primary metabolism.Amino acid metabolism.Valine, leucine, and isoleucine metabolism.Valine, leucine, and isoleucine biosynthesis	Metabolism.Primary metabolism.Amino acid metabolism.Amino acid biosynthesis	-	-	-	-	-	-	No	1762.58	0.203431	0.153711	1496.08	-0.167986	0.226911	1503.02	-0.429029	0.00690308	1295.64	-0.474091	1.807e-05	1211.35	-0.326517	0.00286676	1157.81	-0.0013952	0.989244
VIT_12s0034g01080	3-isopropylmalate dehydrogenase 2, chloroplast precursor	Metabolism.Primary metabolism.Amino acid metabolism.Valine, leucine, and isoleucine metabolism.Valine, leucine, and isoleucine biosynthesis	Metabolism.Primary metabolism.Amino acid metabolism.Amino acid biosynthesis	-	-	-	-	-	-	No	363.403	-0.153057	0.411559	395.649	-0.828215	1.47252e-06	229.194	-0.872096	5.77523e-05	227.183	-1.15403	1.54659e-13	146.832	-0.51104	0.0173808	163.503	0.248403	0.0853468
VIT_02s0025g03380	3-ketoacyl-CoA reductase 3	Unclear	-	-	-	-	-	-	-	No	248.542	-1.26467	6.27212e-10	291.718	-0.750532	7.46925e-07	119.42	-0.102118	0.685478	183.378	-0.894369	1.78219e-10	103.47	-0.393297	0.0655928	147.411	0.225771	0.108218
VIT_05s0051g00720	3-ketoacyl-CoA thiolase PED1	Metabolism.Primary metabolism.Lipid metabolism.Fatty acid metabolism.Fatty acid biosynthesis.Fatty acid elongation	Metabolism.Primary metabolism.Lipid metabolism.Fatty acid metabolism.Fatty acid catabolism.Fatty acid beta-oxidation	Metabolism.Primary metabolism.Amino acid metabolism.Valine, leucine, and isoleucine metabolism.Valine, leucine, and isoleucine catabolism	Metabolism.Primary metabolism.Lipid metabolism.Fatty acid metabolism.Alpha-linolenic acid metabolism	Metabolism.Secondary metabolism.Iba metabolism	Cellular process.Cellular component organization and biogenesis.Organelle organization and biogenesis.Peroxisome organization and biogenesis	-	-	No	3571.85	1.2775	3.0642e-26	4461.49	0.589822	2.10992e-12	3984.68	-0.668783	4.11065e-07	4502.35	-0.672904	4.44345e-27	3111.7	-0.170236	0.114308	3915.93	0.173874	0.0119262
VIT_07s0005g05610	3-ketoacyl-CoA thiolase PED1	Metabolism.Primary metabolism.Lipid metabolism.Fatty acid metabolism.Fatty acid biosynthesis.Fatty acid elongation	Metabolism.Primary metabolism.Lipid metabolism.Fatty acid metabolism.Fatty acid catabolism.Fatty acid beta-oxidation	Metabolism.Primary metabolism.Amino acid metabolism.Valine, leucine, and isoleucine metabolism.Valine, leucine, and isoleucine catabolism	Metabolism.Primary metabolism.Lipid metabolism.Fatty acid metabolism.Alpha-linolenic acid metabolism	Metabolism.Secondary metabolism.Iba metabolism	Cellular process.Cellular component organization and biogenesis.Organelle organization and biogenesis.Peroxisome organization and biogenesis	-	-	No	338.038	1.17582	1.99692e-10	496.042	0.822897	0.00199536	292.953	-1.40563	2.35743e-07	407.251	-1.96301	2.87907e-36	145.535	-0.570347	0.0135433	187.174	0.182375	0.15699
VIT_18s0001g14980	3-methyl-2-oxobutanoate dehydrogenase	Metabolism.Primary metabolism.Amino acid metabolism.Valine, leucine, and isoleucine metabolism.Valine, leucine, and isoleucine catabolism	Metabolism.Primary metabolism.Amino acid metabolism.Amino acid catabolism	-	-	-	-	-	-	No	111.493	-4.85902	7.28025e-22	57.4946	-4.18293	7.65124e-26	5.6298	0.271502	0.698765	4.57851	-0.908684	0.180476	7.71276	0.256235	0.489407	3.69459	0.111985	0.57077
VIT_06s0004g00190	3-methyl-2-oxobutanoate dehydrogenase	Metabolism.Primary metabolism.Amino acid metabolism.Valine, leucine, and isoleucine metabolism.Valine, leucine, and isoleucine catabolism	Metabolism.Primary metabolism.Amino acid metabolism.Amino acid catabolism	-	-	-	-	-	-	No	232.489	0.215014	0.245711	258.996	-0.27472	0.123652	185.724	-0.616757	0.00976491	222.733	-0.380005	0.00511774	141.641	-0.272433	0.16887	217.072	0.148195	0.248227
VIT_07s0151g00460	3-methylcrotonyl-CoA carboxylase	Metabolism.Primary metabolism.Amino acid metabolism.Valine, leucine, and isoleucine metabolism.Valine, leucine, and isoleucine catabolism	-	-	-	-	-	-	-	No	193.5	0.0554508	0.82973	201.037	-0.208093	0.379409	110.549	-1.51765	6.19474e-07	140.976	-1.27489	1.89256e-19	50.6507	-0.586932	0.038879	86.0612	-0.0566662	0.742053
VIT_07s0005g02670	3-N-debenzoyl-2-deoxytaxol N-benzoyltransferase	Metabolism.Secondary metabolism.Terpenoid metabolism.Diterpenoid metabolism.Diterpenoid biosynthesis.Taxol biosynthesis	-	-	-	-	-	-	-	No	18.5296	0.706437	0.275675	19.6014	-0.33075	0.504294	41.0439	1.08638	0.0158745	49.7515	2.08952	3.31367e-16	50.145	-0.205156	0.464237	75.1214	-0.430861	0.0219446
VIT_04s0023g03100	3-oxo-5-alpha-steroid 4-dehydrogenase, C-terminal	Signaling.Hormone Signaling.Brassinosteroid Signaling.Brassinosteroid metabolism.Brassinosteroid biosynthesis	Metabolism.Primary metabolism.Lipid metabolism.Steroid metabolism	-	-	-	-	-	-	No	168.993	1.35914	2.26391e-09	264.39	1.37342	3.82134e-13	225.306	-0.242358	0.231499	301.036	-0.788529	2.11265e-11	206.65	-0.107709	0.525036	238.274	0.0335803	0.784761
VIT_17s0000g01840	3-oxoacyl-[acyl-carrier-protein] reductase, chloroplast	Metabolism.Primary metabolism.Lipid metabolism.Fatty acid metabolism.Fatty acid biosynthesis.Unsaturated fatty acid biosynthesis	Metabolism.Cellular metabolism.Oxidation reduction	-	-	-	-	-	-	No	347.903	-0.513336	0.00189207	324.254	-1.12698	8.98412e-16	186.002	-0.874111	3.48026e-05	195.019	-0.483347	0.000177221	128.84	-0.276643	0.152148	176.437	0.0530655	0.697956
VIT_01s0010g02670	3-oxoacyl-[acyl-carrier-protein] reductase, chloroplast	Metabolism.Primary metabolism.Lipid metabolism.Fatty acid metabolism.Fatty acid biosynthesis.Unsaturated fatty acid biosynthesis	Metabolism.Cellular metabolism.Oxidation reduction	-	-	-	-	-	-	No	637.625	0.00570036	0.96904	738.17	-0.333961	0.00238054	416.949	-0.976456	9.61189e-08	467.136	-1.61151	8.28035e-63	246.628	-0.678624	2.96765e-05	296.89	0.538462	2.50034e-06
VIT_08s0040g01190	3-oxoacyl-reductase, chloroplast precursor	Metabolism.Primary metabolism.Lipid metabolism.Fatty acid metabolism.Fatty acid biosynthesis.Unsaturated fatty acid biosynthesis	Metabolism.Cellular metabolism.Oxidation reduction	-	-	-	-	-	-	No	1290.88	1.77721	1.29519e-30	2390.28	1.19753	6.09814e-12	2066.26	-0.0288142	0.832453	2814.86	-0.55607	1.44272e-10	1837.77	-0.406842	0.000249507	2475.26	0.05396	0.518899
VIT_13s0074g00100	3-phosphoinositide-dependent protein kinase	Signaling.Signaling pathway.TOR Signaling pathway	Signaling.Signaling pathway.Phosphatidylinositol Signaling	Signaling.Signaling pathway.Protein kinase	-	-	-	-	-	No	459.497	0.340603	0.0244006	607.87	0.387407	0.00365472	510.92	0.101577	0.525846	681.065	-0.158352	0.0536254	482.078	-0.328332	0.0119717	777.324	0.370226	9.61951e-06
VIT_17s0000g07310	3-phosphoserine phosphatase, chloroplast precursor	Metabolism.Primary metabolism.Amino acid metabolism.Glycine, serine, and threonine metabolism	Metabolism.Primary metabolism.Amino acid metabolism.Amino acid biosynthesis	Metabolism.Primary metabolism.Amino acid metabolism.Serine metabolism.Serine biosynthesis	-	-	-	-	-	No	214.483	-0.401061	0.0497596	192.365	-0.814452	5.36127e-06	133.075	-0.58212	0.0137839	152.335	-0.0198099	0.89501	116.987	0.0855018	0.669369	155.703	-0.107825	0.461058
VIT_17s0119g00350	3,4-dihydroxy-2-butanone kinase	Metabolism.Primary metabolism.Lipid metabolism.Glycerolipid metabolism	-	-	-	-	-	-	-	No	332.413	0.549379	0.000950577	340.328	-0.417681	0.00615652	291.418	-0.713607	0.000755878	257.803	-0.653804	7.53995e-07	199.661	-0.506757	0.00479212	253.852	0.48316	8.54037e-05
VIT_04s0008g00650	3'-5' exonuclease domain-containing protein	Metabolism.Primary metabolism.Nucleobase, nucleoside, nucleotide, nucleic acid metabolism.Nucleic acid metabolism.DNA metabolism	-	-	-	-	-	-	-	No	2470.95	0.682547	4.92123e-07	3133.4	0.321542	3.26665e-05	2683.8	-0.250526	0.125858	3118.23	-0.485333	2.6719e-19	2258.16	-0.37109	0.0019871	2888	0.12769	0.0337181
VIT_19s0014g03380	3'(2') 5'-bisphosphate nucleotidase	Metabolism.Cellular metabolism.Nitrogen and sulfur metabolism.Sulfur metabolism	-	-	-	-	-	-	-	No	230.123	1.38645	5.46704e-11	257.266	0.423075	0.00176343	307.347	-0.256034	0.180306	331.319	0.20619	0.146009	259.46	-0.343697	0.0460331	374.764	-0.0391066	0.773788
VIT_00s0301g00050	3'(2') 5'-bisphosphate nucleotidase	Metabolism.Cellular metabolism.Nitrogen and sulfur metabolism.Sulfur metabolism	-	-	-	-	-	-	-	No	228.266	-0.387646	0.0535499	258.806	-0.887197	4.03015e-07	95.6053	-2.06049	1.883e-11	119.306	-2.40139	3.41532e-35	38.8598	-0.141425	0.62546	43.2086	0.153543	0.482879
VIT_04s0044g01480	3'(2'),5'-bisphosphate nucleotidase	Metabolism.Primary metabolism.Carbohydrate metabolism.Monosaccharide metabolism.Inositol phosphate metabolism	Metabolism.Cellular metabolism.Nitrogen and sulfur metabolism.Sulfur metabolism	Signaling.Signaling pathway.Phosphatidylinositol Signaling	-	-	-	-	-	No	348.002	0.000814115	0.99607	336.732	-0.225434	0.0894146	249.275	-0.683306	0.00251936	284.779	-0.490973	1.18584e-05	205.808	0.0166799	0.930242	271.825	0.217327	0.0493509
VIT_08s0040g00670	4-alpha-glucanotransferase	Metabolism.Primary metabolism.Carbohydrate metabolism.Polysaccharide metabolism.Starch and sucrose metabolism.Starch biosynthesis catabolism.Starch branching	-	-	-	-	-	-	-	No	758.411	-0.3512	0.0284249	583.315	-1.22252	8.09224e-25	469.305	-0.663435	0.00068413	494.832	0.596479	6.45343e-10	381.385	-0.0502284	0.764745	649.699	0.0607295	0.506329
VIT_07s0031g01540	4-alpha-glucanotransferase	Metabolism.Primary metabolism.Carbohydrate metabolism.Polysaccharide metabolism.Starch and sucrose metabolism.Starch biosynthesis catabolism.Starch branching	-	-	-	-	-	-	-	No	577.721	0.179444	0.3772	527.347	-0.439642	0.00318292	400.562	-1.01243	1.62101e-05	370.722	-0.912452	2.44476e-12	252.887	-0.382614	0.0498953	299.66	0.260122	0.0396565
VIT_04s0008g03730	4-amino-4-deoxychorismate lyase	Metabolism.Primary metabolism.Coenzyme and prosthetic group metabolism.Folate metabolism	-	-	-	-	-	-	-	No	96.8193	-0.317283	0.27148	158.709	-0.556117	0.000444464	61.0378	-0.631031	0.0481844	107.733	-0.884286	6.76486e-09	50.868	0.0047697	0.985285	77.9086	-0.0977146	0.562584
VIT_16s0050g00390	4-coumarate-CoA ligase	Metabolism.Secondary metabolism.Phenylpropanoid metabolism.Phenylpropanoid biosynthesis	Transport overview.Group translocators.Acyl CoA ligase-coupled transporters.Proposed Fatty Acid Transporter	-	-	-	-	-	-	No	1613.76	2.99303	2.23793e-37	2920.56	3.0226	4.60165e-93	4346.85	0.690038	9.27869e-07	4710.43	-0.162253	0.0907296	4692.4	-0.343314	0.00202046	5587.68	0.485294	3.87273e-11
VIT_02s0109g00250	4-coumarate-CoA ligase	Metabolism.Secondary metabolism.Phenylpropanoid metabolism.Phenylpropanoid biosynthesis	Transport overview.Group translocators.Acyl CoA ligase-coupled transporters.Proposed Fatty Acid Transporter	-	-	-	-	-	-	No	7.51782	0.625594	0.453206	9.02123	2.22797	0.000609265	25.7421	1.73973	0.000442511	39.9783	2.04253	2.45661e-13	46.9094	0.481199	0.0785236	68.9188	-0.00932529	0.958961
VIT_17s0000g01790	4-coumarate-CoA ligase 2	Metabolism.Secondary metabolism.Phenylpropanoid metabolism.Phenylpropanoid biosynthesis	Transport overview.Group translocators.Acyl CoA ligase-coupled transporters.Proposed Fatty Acid Transporter	-	-	-	-	-	-	No	206.15	-2.14347	2.86694e-16	205.254	-1.93718	5.65096e-10	41.3843	-1.07129	0.0108883	67.0389	-1.27988	9.81227e-07	22.3045	-0.5598	0.0981354	33.0311	-0.637644	0.00417295
VIT_16s0039g02040	4-coumarate-CoA ligase 3	Metabolism.Secondary metabolism.Phenylpropanoid metabolism.Phenylpropanoid biosynthesis	Transport overview.Group translocators.Acyl CoA ligase-coupled transporters.Proposed Fatty Acid Transporter	-	-	-	-	-	-	No	679.827	-0.914103	7.13663e-08	439.065	-0.964613	7.4652e-13	606.918	0.826681	1.14111e-05	395.937	0.484793	8.24263e-06	806.959	0.176283	0.229481	547.83	0.311911	0.00163861
VIT_06s0009g02320	4-diphosphocytidyl-2-C-methyl-D-erythritol kinase, chloroplast precursor	Metabolism.Primary metabolism.Lipid metabolism.Steroid metabolism.Steroid biosynthesis	Metabolism.Secondary metabolism.Terpenoid metabolism.Terpenoid biosynthesis	-	-	-	-	-	-	No	341.398	-0.646229	0.000178586	405.033	-0.613864	0.000103717	222.657	-0.145745	0.484459	322.764	-0.239478	0.0392186	193.919	-0.351938	0.0389253	302.461	-0.150733	0.197882
VIT_12s0035g01950	4-diphosphocytidyl-2-C-methyl-D-erythritol synthase	Metabolism.Primary metabolism.Lipid metabolism.Steroid metabolism.Steroid biosynthesis	-	-	-	-	-	-	-	No	122.589	-0.195584	0.478366	160.128	-0.164158	0.339356	79.9036	-0.69394	0.0188857	128.639	-0.762431	1.25876e-06	60.208	-0.204661	0.408589	100.785	-0.0447388	0.786144
VIT_03s0063g02030	4-hydroxy-3-methylbut-2-enyl diphosphate reductase	Metabolism.Primary metabolism.Lipid metabolism.Steroid metabolism.Steroid biosynthesis	Metabolism.Secondary metabolism.Terpenoid metabolism.Terpenoid biosynthesis	-	-	-	-	-	-	No	5181.06	1.3601	6.97839e-16	8599.01	0.865545	6.6708e-07	8400.2	0.226147	0.103713	11259.7	-0.0202636	0.783449	7730.33	-0.522114	2.80003e-06	11457.2	-0.142446	0.0324638
VIT_12s0028g00710	4-hydroxyphenylpyruvate dioxygenase	Metabolism.Primary metabolism.Amino acid metabolism.Aromatic amino acid metabolism.Tyrosine metabolism.Tyrosine catabolism	Metabolism.Primary metabolism.Amino acid metabolism.Aromatic amino acid metabolism.Phenylalanine metabolism.Phenylalanine biosynthesis	Metabolism.Primary metabolism.Amino acid metabolism.Amino acid catabolism	Metabolism.Secondary metabolism.Terpenoid metabolism.Terpenoid biosynthesis.Terpenoid-quinone biosynthesis	-	-	-	-	No	1159.01	1.36965	5.33254e-16	942.363	0.789433	0.000158556	936.658	-1.94381	1.60566e-11	779.698	-1.86566	5.46506e-64	396.394	-0.239665	0.279414	347.277	-0.096906	0.45884
VIT_03s0063g00300	4-methyl-5-thiazole monophosphate biosynthesis protein	Unclassified	-	-	-	-	-	-	-	No	59.2704	-0.225784	0.557766	84.6987	0.218268	0.387266	107.482	1.4833	1.37425e-06	147.66	1.04908	4.90265e-09	168.645	0.303497	0.123677	222.635	0.141029	0.262027
VIT_00s1674g00010	4-nitrophenylphosphatase	Metabolism.Primary metabolism.Generation of metabolite precursors and energy.Glyoxylate and dicarboxylate metabolism	-	-	-	-	-	-	-	No	233.711	-0.995191	8.79539e-07	220.749	-0.892989	8.87543e-08	124.115	-0.212146	0.399912	167.521	-0.0665009	0.669569	133.518	0.283415	0.139653	169.549	-0.0997964	0.490354
VIT_17s0000g07010	5-azacytidine resistance	Response to stimulus.Stress response.Biotic stress response	-	-	-	-	-	-	-	No	10.6404	0.779598	0.31299	12.7717	0.563734	0.228371	53.6426	2.27077	2.03304e-06	43.039	2.08962	1.71742e-13	81.6002	-0.02083	0.93289	76.5511	0.0429681	0.820106
VIT_18s0072g00300	5-formyltetrahydrofolate cycloligase	Metabolism.Cellular metabolism.One-carbon metabolism	Metabolism.Primary metabolism.Coenzyme and prosthetic group metabolism.Folate metabolism	-	-	-	-	-	-	No	93.7553	-0.686724	0.0217504	106.013	-1.37543	1.46944e-09	71.9942	0.27618	0.377151	74.4687	0.329611	0.0912476	70.8276	-0.301908	0.256476	91.0231	0.0681547	0.678404
VIT_17s0000g05350	5-formyltetrahydrofolate cycloligase	Metabolism.Cellular metabolism.One-carbon metabolism	Metabolism.Primary metabolism.Coenzyme and prosthetic group metabolism.Folate metabolism	-	-	-	-	-	-	No	175.712	-0.650572	0.00717575	195.252	-0.813437	3.56622e-08	80.4386	-1.13681	0.000250064	109.043	-1.30281	1.23411e-15	50.4635	-0.203505	0.440595	67.8719	0.0575076	0.754056
VIT_06s0009g01080	5-methyltetrahydropteroyltriglutamate--homocysteine S-methyltransferase	Metabolism.Primary metabolism.Amino acid metabolism.Methionine metabolism	-	-	-	-	-	-	-	No	472.215	0.893183	2.98444e-09	467.733	0.497041	0.000899658	463.815	-0.716707	1.04067e-05	539.574	-0.153558	0.0779826	396.39	0.135911	0.315316	521.528	-0.153884	0.084702
VIT_08s0056g01570	5-methyltetrahydropteroyltriglutamate--homocysteine S-methyltransferase	Metabolism.Primary metabolism.Amino acid metabolism.Methionine metabolism	-	-	-	-	-	-	-	No	17459.2	0.200989	0.166217	14628.2	0.164276	0.241124	11335.2	-1.27823	1.82211e-10	11150.8	-1.43224	3.41773e-41	5927.55	-0.663495	2.48243e-05	6988.97	0.252039	0.0330955
VIT_05s0020g03370	5-nucleotidase surE	Metabolism.Primary metabolism.Carbohydrate metabolism.Monosaccharide metabolism.Inositol phosphate metabolism	Metabolism.Primary metabolism.Coenzyme and prosthetic group metabolism.Riboflavin metabolism	Metabolism.Cellular metabolism.Phosphate metabolism	Metabolism.Primary metabolism.Nucleobase, nucleoside, nucleotide, nucleic acid metabolism.Nucleotide metabolism	-	-	-	-	No	419.882	0.370219	0.0170343	484.107	0.0736844	0.586661	274.755	-1.50206	1.5374e-12	330.906	-1.93387	1.45712e-39	115.641	-1.07032	5.04964e-07	158.791	0.241038	0.139795
VIT_07s0005g00070	5,10-methylenetetrahydrofolate dehydrogenase-5	Metabolism.Primary metabolism.Generation of metabolite precursors and energy.Glyoxylate and dicarboxylate metabolism	Metabolism.Cellular metabolism.One-carbon metabolism	Metabolism.Primary metabolism.Coenzyme and prosthetic group metabolism.Folate metabolism	-	-	-	-	-	No	627.364	0.709364	3.46943e-06	678.891	0.423248	0.00105825	706.053	-0.183813	0.346441	730.178	-0.312051	0.0013474	601.938	-0.386949	0.0119213	717.758	0.0994279	0.310117
VIT_18s0001g12510	5' nucleotidase	Metabolism.Primary metabolism.Nucleobase, nucleoside, nucleotide, nucleic acid metabolism.Nucleotide metabolism.Purine metabolism	Metabolism.Primary metabolism.Nucleobase, nucleoside, nucleotide, nucleic acid metabolism.Nucleotide metabolism.Pyrimidine metabolism	Metabolism.Primary metabolism.Coenzyme and prosthetic group metabolism.Nicotinate and nicotinamide metabolism	Metabolism.Secondary metabolism.Primary amino acids derivated metabolism.Alkaloid metabolism.Alkaloid biosynthesis.Alkaloid derived from histidine and purine biosynthesis	-	-	-	-	No	2121.09	1.07905	6.23673e-16	3984.55	1.49719	1.26953e-42	2129.24	-0.807615	NA	3667.27	-1.98055	2.47965e-143	1101.33	-1.48984	1.16687e-12	1781.66	0.359544	7.08162e-05
VIT_14s0108g00730	5'-aminoimidazole ribonucleotide synthetase	Metabolism.Primary metabolism.Nucleobase, nucleoside, nucleotide, nucleic acid metabolism.Nucleotide metabolism.Purine metabolism	-	-	-	-	-	-	-	No	60.7361	-0.614389	0.0947243	51.3414	-1.23438	7.12588e-05	71.4147	1.02361	0.00720844	89.5381	2.06677	2.33932e-20	102.695	0.239509	0.321765	155.837	0.0129258	0.929765
VIT_06s0009g01930	5'-AMP-activated protein kinase beta-2 subunit	Metabolism.Primary metabolism.Lipid metabolism.Fatty acid metabolism.Fatty acid biosynthesis	Metabolism.Primary metabolism.Carbohydrate metabolism.Monosaccharide metabolism.Pyruvate metabolism	Signaling.Signaling pathway.Protein kinase	-	-	-	-	-	No	776.561	0.770897	6.5091e-06	746.389	0.360922	0.0119363	574.982	-1.55548	7.92279e-10	577.359	-1.65442	3.41029e-44	254.555	-0.754543	0.000254325	310.561	0.127908	0.402741
VIT_00s0259g00150	5'-AMP-activated protein kinase beta-2 subunit	Metabolism.Primary metabolism.Lipid metabolism.Fatty acid metabolism.Fatty acid biosynthesis	Metabolism.Primary metabolism.Carbohydrate metabolism.Monosaccharide metabolism.Pyruvate metabolism	Signaling.Signaling pathway.Protein kinase	-	-	-	-	-	No	72.0484	0.122154	0.692096	85.7538	0.252969	0.287666	112.1	0.961894	0.000135734	122.245	0.567725	0.000344523	148.402	0.0917001	0.603829	168.326	0.21112	0.134212
VIT_16s0100g01210	6-phospho 3-hexuloisomerase	Metabolism.Primary metabolism.Carbohydrate metabolism.Monosaccharide metabolism.Monosaccharide catabolism.Pentose-phosphate shunt	-	-	-	-	-	-	-	No	57.4346	-1.44123	8.96926e-05	43.3216	-1.84389	2.92774e-11	23.4284	-0.212966	0.639629	19.1841	-0.299247	0.361921	24.7848	0.21464	0.492767	19.1576	0.0889465	0.711393
VIT_04s0008g00520	6-phosphofructokinase	Metabolism.Primary metabolism.Carbohydrate metabolism.Monosaccharide metabolism.Fructose and mannose metabolism	Metabolism.Primary metabolism.Carbohydrate metabolism.Glycolysis Gluconeogenesis	-	-	-	-	-	-	No	1872.85	1.21433	NA	4796.67	1.30009	3.74442e-05	3256.45	0.456565	0.000733615	5492.92	-0.739761	2.98125e-09	3028.14	-0.682476	7.26903e-10	4217.47	-0.136797	0.0218059
VIT_00s0780g00010	6-phosphofructokinase 2	Metabolism.Primary metabolism.Carbohydrate metabolism.Monosaccharide metabolism.Fructose and mannose metabolism	Metabolism.Primary metabolism.Carbohydrate metabolism.Glycolysis Gluconeogenesis	-	-	-	-	-	-	No	1290.58	0.582178	9.15232e-05	1603.18	0.827548	1.24042e-12	2335.94	0.934115	3.53764e-07	2592.97	0.560527	2.90691e-16	2973.51	0.00780088	0.95687	3223.23	-0.0826574	0.172385
VIT_18s0122g00510	6-phosphofructokinase, pyrophosphate dependent	Metabolism.Primary metabolism.Carbohydrate metabolism.Monosaccharide metabolism.Fructose and mannose metabolism	Metabolism.Primary metabolism.Carbohydrate metabolism.Glycolysis Gluconeogenesis	-	-	-	-	-	-	No	4475.81	1.1905	6.60788e-16	7541.36	1.30144	1.1496e-16	7053.35	0.264789	0.0402143	10049.6	-0.20318	0.0490999	6821.02	-0.388716	0.000207971	9861.66	-0.0407816	0.473302
VIT_02s0025g00900	6-phosphogluconate dehydrogenase	Metabolism.Primary metabolism.Carbohydrate metabolism.Monosaccharide metabolism.Monosaccharide catabolism.Pentose-phosphate shunt	-	-	-	-	-	-	-	No	1093.32	1.0999	8.94613e-14	1129.07	0.298241	0.0244403	1735.59	0.335743	0.0303918	1513.17	0.401895	0.000165439	1815.27	-0.195445	0.102799	1848.11	0.012108	0.893964
VIT_01s0010g01130	6-phosphogluconate dehydrogenase	Metabolism.Primary metabolism.Carbohydrate metabolism.Monosaccharide metabolism.Monosaccharide catabolism.Pentose-phosphate shunt	-	-	-	-	-	-	-	No	2414.48	0.808071	5.46066e-10	3224.18	0.59288	0.0159285	3426.91	0.285771	0.0316401	3917.84	-0.0683495	0.434324	3929.88	0.101461	0.458148	3975.55	-0.0930205	0.108845
VIT_11s0016g03100	6-phosphogluconate dehydrogenase	Metabolism.Primary metabolism.Carbohydrate metabolism.Monosaccharide metabolism.Monosaccharide catabolism.Pentose-phosphate shunt	-	-	-	-	-	-	-	No	1895.43	0.711125	1.03107e-09	1726.81	0.680112	2.01832e-06	2088.88	-0.23877	0.0706856	1677.25	-0.904282	5.30527e-20	1586.61	-0.743322	1.40335e-10	1299.8	0.130054	0.213205
VIT_09s0002g02340	6-phosphogluconate dehydrogenase	Metabolism.Primary metabolism.Carbohydrate metabolism.Monosaccharide metabolism.Monosaccharide catabolism.Pentose-phosphate shunt	-	-	-	-	-	-	-	No	272.226	-1.02224	2.01557e-07	225.182	-1.27549	5.74492e-11	121.141	-0.647798	0.0108241	154.046	0.125984	0.361564	104.463	0.0978546	0.673704	175.365	0.0674489	0.616942
VIT_16s0098g01200	6-phosphogluconolactonase	Metabolism.Primary metabolism.Carbohydrate metabolism.Monosaccharide metabolism.Monosaccharide catabolism.Pentose-phosphate shunt	-	-	-	-	-	-	-	No	1667.35	1.15065	4.96188e-19	1757.9	0.463234	3.22774e-05	2660.14	0.315179	0.0652952	2816.83	0.731931	6.46368e-25	3042.16	0.0742562	0.575039	3583.4	-0.163345	0.00577983
VIT_09s0054g00930	7-dehydrocholesterol reductase	Metabolism.Primary metabolism.Lipid metabolism.Steroid metabolism.Steroid biosynthesis	Signaling.Hormone Signaling.Brassinosteroid Signaling.Brassinosteroid metabolism.Brassinosteroid biosynthesis	-	-	-	-	-	-	No	2031	1.14575	5.37185e-24	2492.59	0.833814	8.21904e-17	2340.27	-0.472791	0.0011074	2618.79	-0.72115	2.56315e-19	1765.02	-0.496633	2.56246e-05	2145.88	0.052672	0.505316
VIT_05s0020g02720	7S globulin precursor, basic	Metabolism.Primary metabolism.Generation of metabolite precursors and energy.Storage proteins	-	-	-	-	-	-	-	No	253.055	-1.11789	4.96864e-05	151.343	1.87305	2.72905e-05	74.9987	-1.86219	4.12331e-06	132.576	-3.04568	1.39323e-50	30.3348	-0.30616	0.354531	27.0284	-0.2531	0.269575
VIT_09s0002g08460	8-amino-7-oxononanoate synthase	Metabolism.Primary metabolism.Coenzyme and prosthetic group metabolism.Biotin metabolism	-	-	-	-	-	-	-	No	65.0451	0.668646	0.0350605	77.539	-0.940652	0.0779749	51.6227	-1.14302	0.000861401	44.4995	-0.778101	0.00674976	34.7223	-0.00100428	0.997228	43.0844	0.480435	0.0268551
VIT_18s0001g02200	8-oxoguanine-DNA glycosylase (OGG1)	Metabolism.Primary metabolism.Nucleobase, nucleoside, nucleotide, nucleic acid metabolism.Nucleic acid metabolism.DNA metabolism.DNA recombination and repair.repair.Base excision repair	-	-	-	-	-	-	-	No	162.017	-0.296034	0.195285	143.543	-0.0977521	0.560116	101.337	-0.695854	0.00813525	114.278	-0.867473	7.81223e-09	67.7719	-0.549308	0.0327874	83.1813	-0.112658	0.523855
VIT_02s0087g00930	9-cis-epoxycarotenoid dioxygenase	Metabolism.Secondary metabolism.Terpenoid metabolism.Tetraterpenoid metabolism.Tetraterpenoid biosynthesis.Carotenoid biosynthesis	Signaling.Hormone Signaling.ABA Signaling.ABA metabolism.ABA biosynthesis	Signaling.Hormone Signaling.ABA Signaling.ABA-mediated Signaling pathway	-	-	-	-	-	No	45.2315	5.97193	1.0654e-18	185.406	6.22099	5.25921e-42	312.116	2.07251	2.61257e-20	424.532	0.560873	0.00136906	429.849	-0.208084	0.183871	558.942	0.0877547	0.600692
VIT_02s0087g00910	9-cis-epoxycarotenoid dioxygenase	Metabolism.Secondary metabolism.Terpenoid metabolism.Tetraterpenoid metabolism.Tetraterpenoid biosynthesis.Carotenoid biosynthesis	Signaling.Hormone Signaling.ABA Signaling.ABA metabolism.ABA biosynthesis	Signaling.Hormone Signaling.ABA Signaling.ABA-mediated Signaling pathway	-	-	-	-	-	No	15.1139	0.00037267	0.999571	16.8997	-0.11075	0.851076	385.545	3.79244	2.04248e-08	208.959	4.46833	1.63077e-79	1051.54	0.525043	0.154902	363.279	-0.360773	0.136257
VIT_05s0051g00670	9-cis-epoxycarotenoid dioxygenase 4	Metabolism.Secondary metabolism.Terpenoid metabolism.Tetraterpenoid metabolism.Tetraterpenoid biosynthesis.Carotenoid biosynthesis	Signaling.Hormone Signaling.ABA Signaling.ABA metabolism.ABA biosynthesis	Signaling.Hormone Signaling.ABA Signaling.ABA-mediated Signaling pathway	-	-	-	-	-	No	52.9392	2.8828	1.92346e-13	75.0658	3.55566	6.31811e-27	89.8467	-0.343702	0.205791	91.0461	-1.40009	6.33353e-13	66.1211	-0.664001	0.00459687	65.0678	0.478693	0.0152818
VIT_13s0064g00840	9,10[9',10']carotenoid cleavage dioxygenase	Metabolism.Secondary metabolism.Terpenoid metabolism.Tetraterpenoid metabolism.Tetraterpenoid biosynthesis.Carotenoid biosynthesis	-	-	-	-	-	-	-	No	2516.17	1.33786	3.21522e-29	3858.11	0.661928	5.62236e-06	2438.62	-1.17752	2.79174e-19	3346.8	-1.41305	9.79604e-68	1625	-0.052608	0.627859	1935.79	-0.0239624	0.723858
VIT_13s0064g00810	9,10[9',10']carotenoid cleavage dioxygenase [Vitis vinifera]	Metabolism.Secondary metabolism.Terpenoid metabolism.Tetraterpenoid metabolism.Tetraterpenoid biosynthesis.Carotenoid biosynthesis	-	-	-	-	-	-	-	No	202.247	1.01949	6.55445e-07	223.415	0.665464	0.0119405	183.815	-1.08237	1.56437e-06	191.625	-1.47505	2.81092e-30	121.805	-0.156468	0.436535	103.431	-0.112369	0.501252
VIT_19s0014g02080	AAA-type ATPase	Diverse functions.Gene family with diverse functions.AAA-type ATPase domain family	-	-	-	-	-	-	-	No	462.763	1.07735	1.05578e-07	479.512	0.764548	8.19117e-08	727.293	0.323612	0.0822869	821.02	0.723783	4.62783e-14	835.617	0.0812009	0.52478	1041.71	-0.164057	0.0539065
VIT_01s0010g02870	AAA-type ATPase	Diverse functions.Gene family with diverse functions.AAA-type ATPase domain family	-	-	-	-	-	-	-	No	46.3258	-2.22039	1.7759e-07	37.5762	-1.75025	7.74084e-09	8.07687	-1.01173	0.128312	13.6055	-1.20624	0.00263841	5.49784	0.0830226	0.81908	7.5512	-0.151051	0.521558
VIT_14s0066g02090	AAA-type ATPase	Diverse functions.Gene family with diverse functions.AAA-type ATPase domain family	-	-	-	-	-	-	-	No	11.8227	-1.99274	0.00759591	6.45677	-1.93738	0.0145429	2.933	-0.139326	0.854455	1.14341	-1.51039	0.0926741	2.18724	-0.203597	0.522971	1.23176	0.197015	0.116659
VIT_14s0066g02060	AAA-type ATPase	Diverse functions.Gene family with diverse functions.AAA-type ATPase domain family	-	-	-	-	-	-	-	No	175.033	-4.31414	2.40017e-26	78.1914	-3.55541	6.45528e-17	6.39379	-1.46965	0.0372889	6.53622	-3.89565	2.42436e-07	2.03616	-0.19509	0.488758	1.5079	0.282509	0.0592819
VIT_02s0025g00650	AAA-type ATPase	Diverse functions.Gene family with diverse functions.AAA-type ATPase domain family	-	-	-	-	-	-	-	No	13.1646	1.36597	0.0355304	13.0359	0.789429	0.146709	41.1882	1.34011	0.00211015	75.4565	2.9027	3.84947e-30	82.0036	0.786452	0.0021891	128.258	-0.356875	0.0268423
VIT_07s0005g00200	AAA-type ATPase	Regulation overview.Regulation of gene expression.Regulation of transcription.Transcription factor.FHA family transcription factor	-	-	-	-	-	-	-	No	1384.87	0.225582	0.121054	2039.41	0.648694	2.03075e-12	2295	1.02092	5.4113e-11	3727.88	0.930516	3.14088e-34	3384.7	0.358503	0.00132876	5000.28	-0.151091	0.0500112
VIT_16s0039g02110	AAA-type ATPase	Diverse functions.Gene family with diverse functions.AAA-type ATPase domain family	-	-	-	-	-	-	-	No	287.466	0.0599119	0.748258	331.795	0.0450173	0.839416	368.488	0.637981	0.00982743	520.065	0.934446	1.31871e-13	640.306	0.867035	7.32947e-07	707.441	-0.106439	0.258628
VIT_17s0000g01550	AAA-type ATPase	Regulation overview.Regulation of gene expression.Regulation of transcription.Transcription factor.FHA family transcription factor	-	-	-	-	-	-	-	No	1790.37	0.370086	0.0305748	1908.13	-0.311044	0.0287124	2405.98	0.491901	0.00492587	2740.98	0.987928	6.2418e-31	2813.8	0.0216505	0.838057	3816.33	-0.0702845	0.337493
VIT_11s0052g00970	AAA-type ATPase	Diverse functions.Gene family with diverse functions.AAA-type ATPase domain family	-	-	-	-	-	-	-	No	8301.03	0.375003	NA	4619.17	0.412197	0.0653944	5000.63	-1.89409	3.58165e-26	3601.43	-1.68026	3.08312e-30	2157.81	-0.338595	0.0506835	2255.55	0.587054	1.7872e-05
VIT_12s0035g00340	AAA-type ATPase	Diverse functions.Gene family with diverse functions.AAA-type ATPase domain family	-	-	-	-	-	-	-	No	83.8369	0.165043	0.594254	119.711	0.621904	0.00819802	51.9849	-1.3136	0.00195467	95.4266	-1.87121	9.46015e-19	28.0354	-0.278629	0.396178	54.7106	0.532094	0.00931491
VIT_12s0035g00350	AAA-type ATPase	Diverse functions.Gene family with diverse functions.AAA-type ATPase domain family	-	-	-	-	-	-	-	No	51.9349	0.0374101	0.914156	59.0819	1.14715	0.000237136	28.0265	-1.51792	0.00715065	52.041	-1.9034	8.8085e-11	12.5032	-0.221646	0.549821	28.4013	0.403413	0.0885752
VIT_16s0050g01830	AAA-type ATPase	Diverse functions.Gene family with diverse functions.AAA-type ATPase domain family	-	-	-	-	-	-	-	No	39.4655	0.189695	0.719109	125.512	-0.118953	0.739044	20.4673	-1.86789	0.00320718	68.36	-3.86252	1.77046e-29	6.56067	-0.212275	0.555332	6.73752	-0.401002	0.0810405
VIT_04s0008g02740	AarF domain containing kinase	Signaling.Signaling pathway.Protein kinase	-	-	-	-	-	-	-	No	2006.11	0.504132	0.000174465	2936.1	0.372443	0.0196314	2128.07	-0.15517	0.293985	2739.98	-0.772096	8.03825e-20	1855.35	-0.352086	0.00172572	2363.71	0.279216	3.56258e-05
VIT_07s0005g02430	AarF domain containing kinase	Signaling.Signaling pathway.Protein kinase	-	-	-	-	-	-	-	No	224.19	0.759147	0.000258957	246.384	0.3912	0.00447524	260.738	-0.143997	0.456545	310.092	0.176774	0.128251	274.51	0.181341	0.240692	333.175	-0.175593	0.147853
VIT_13s0067g00720	AarF domain containing kinase	Signaling.Signaling pathway.Protein kinase	-	-	-	-	-	-	-	No	215.36	1.70292	9.92282e-14	382.601	1.47859	1.66406e-20	293.898	-0.389524	0.145501	399.355	-1.23467	2.34637e-30	203.09	-0.847111	0.000144428	288.968	0.374295	0.00142855
VIT_03s0017g02360	AarF domain containing kinase	Signaling.Signaling pathway.Protein kinase	-	-	-	-	-	-	-	No	494.621	1.13467	1.53515e-13	517.627	0.423922	0.00159535	462.054	-1.10778	1.17327e-10	517.431	-0.568388	5.60928e-10	348.924	0.212469	0.15594	478.579	0.220419	0.0174157
VIT_17s0000g10260	AarF domain containing kinase	Signaling.Signaling pathway.Protein kinase	-	-	-	-	-	-	-	No	237.975	-0.521034	0.00588469	175.291	-1.05264	0.000277367	125.534	-0.89947	0.000257788	137.219	0.231935	0.237115	105.871	0.279745	0.174296	157.351	-0.0235524	0.88148
VIT_13s0019g04130	AarF domain containing kinase	Signaling.Signaling pathway.Protein kinase	-	-	-	-	-	-	-	No	192.21	-0.0844244	0.693238	239.324	0.177188	0.35908	231.696	0.641297	0.00185402	348.651	0.678869	7.38454e-09	278.919	0.0101815	0.948886	404.665	-0.44877	1.27332e-05
VIT_05s0136g00140	AarF domain containing kinase	Signaling.Signaling pathway.Protein kinase	-	-	-	-	-	-	-	No	677.256	0.754777	7.44334e-06	624.511	-0.00278651	0.988734	503.133	-1.53946	6.78927e-15	498.351	-0.984466	3.24298e-16	264.677	-0.25028	0.15868	366.159	0.0788094	0.425333
VIT_02s0087g00710	ABA 8'-hydroxylase CYP707A1	Metabolism.Secondary metabolism.Terpenoid metabolism.Tetraterpenoid metabolism.Tetraterpenoid biosynthesis.Carotenoid biosynthesis	Signaling.Hormone Signaling.ABA Signaling.ABA metabolism.ABA biosynthesis	Signaling.Hormone Signaling.ABA Signaling.ABA-mediated Signaling pathway	Signaling.Hormone Signaling.ABA Signaling.ABA metabolism.ABA catabolism	-	-	-	-	No	886.993	-1.14543	1.27611e-08	861.03	-0.289513	0.295455	286.387	-1.27802	0.0323348	582.811	-1.30238	2.49964e-09	171.802	0.0690781	0.850501	308.788	-0.467841	0.00275697
VIT_18s0001g10500	ABA 8'-hydroxylase CYP707A1	Metabolism.Secondary metabolism.Terpenoid metabolism.Tetraterpenoid metabolism.Tetraterpenoid biosynthesis.Carotenoid biosynthesis	Signaling.Hormone Signaling.ABA Signaling.ABA metabolism.ABA biosynthesis	Signaling.Hormone Signaling.ABA Signaling.ABA-mediated Signaling pathway	Signaling.Hormone Signaling.ABA Signaling.ABA metabolism.ABA catabolism	-	-	-	-	No	135.807	-2.91909	9.00242e-22	42.2466	-0.0816712	0.865504	10.5232	-3.17555	3.16899e-06	22.2083	-4.73808	5.97378e-13	1.16201	0.0319301	0.901379	0.900138	0.0261916	0.822657
VIT_17s0000g02680	ABA glucosidase	Signaling.Hormone Signaling.ABA Signaling.ABA metabolism.ABA biosynthesis	-	-	-	-	-	-	-	No	51.4764	-2.52951	1.92855e-07	21.7986	-2.1261	6.58129e-05	23.21	1.28418	0.008323	25.3003	2.16254	2.229e-06	41.584	0.564194	0.0467511	42.1553	-0.167875	0.460926
VIT_19s0015g00640	ABA hypersensitive germination (AHG)2	Metabolism.Primary metabolism.Nucleobase, nucleoside, nucleotide, nucleic acid metabolism.Nucleic acid metabolism.RNA metabolism.RNA catabolism	Signaling.Hormone Signaling.ABA Signaling.ABA-mediated Signaling pathway	Signaling.Hormone Signaling.Jasmonate salicylate signaling.Jasmonate Signaling.Jasmonate-mediated Signaling pathway	Signaling.Hormone Signaling.ABA Signaling.ABA metabolism.ABA biosynthesis	-	-	-	-	No	79.9759	-0.0582426	0.851121	96.9923	0.169341	0.430337	114.221	0.926044	0.00288489	186.55	1.28405	6.93977e-22	178.65	0.503755	0.0102313	267.554	-0.18004	0.172442
VIT_18s0001g10450	ABA-responsive element-binding protein 2 (AREB2)	Signaling.Hormone Signaling.ABA Signaling.ABA-mediated Signaling pathway	Regulation overview.Regulation of gene expression.Regulation of transcription.Transcription factor.bZIP family transcription factor.AREB subfamily transcription factor	-	-	-	-	-	-	No	1137.06	1.75376	2.34772e-16	1597.11	0.97771	9.71218e-19	1159.64	-1.35949	6.50751e-19	1433.95	-1.58506	1.73345e-79	629.794	-0.432742	0.000759745	837.52	0.274531	0.00325834
VIT_13s0175g00120	ABA-responsive element-binding protein 3 (AREB3)	Signaling.Hormone Signaling.ABA Signaling.ABA-mediated Signaling pathway	Regulation overview.Regulation of gene expression.Regulation of transcription.Transcription factor.bZIP family transcription factor	-	-	-	-	-	-	No	150.014	0.338186	0.122176	175.207	-0.376063	0.0773312	211.694	0.614813	0.00329362	250.169	1.02852	4.65701e-13	275.534	0.225627	0.189571	323.387	-0.357301	0.00159541
VIT_03s0063g00310	ABA-responsive element-binding protein ABF4	Signaling.Hormone Signaling.ABA Signaling.ABA-mediated Signaling pathway	Regulation overview.Regulation of gene expression.Regulation of transcription.Transcription factor.bZIP family transcription factor.AREB subfamily transcription factor	-	-	-	-	-	-	No	955.838	1.62297	8.69438e-23	840.687	0.819247	5.80637e-05	1297.08	-0.36011	0.0174014	1188.69	0.216025	0.0709469	1056.61	-0.36186	0.00544931	1560.34	0.40485	7.68717e-09
VIT_18s0001g14100	ABA-responsive protein (HVA22)HVA22H	Signaling.Hormone Signaling.ABA Signaling.ABA-mediated Signaling pathway	Response to stimulus.Stress response.Abiotic stress response	Signaling.Hormone Signaling.ABA Signaling.ABA-responsive	-	-	-	-	-	No	271.807	-1.1116	5.40602e-07	249.169	-1.05795	6.41943e-11	113.299	-0.696315	0.00472383	143.743	-0.751201	2.32241e-06	87.1344	-0.159395	0.459471	113.859	-0.0115517	0.941802
VIT_17s0000g05990	ABA-responsive protein (HVA22a)	Signaling.Hormone Signaling.ABA Signaling.ABA-mediated Signaling pathway	Response to stimulus.Stress response.Abiotic stress response	Signaling.Hormone Signaling.ABA Signaling.ABA-responsive	-	-	-	-	-	No	310.256	-0.919753	8.67675e-07	343.667	-0.203174	0.203549	306.418	1.02395	1.36147e-06	446.314	0.681389	4.24787e-09	435.287	0.249701	0.113808	539.917	-0.288336	0.0118861
VIT_03s0038g01650	ABA-responsive protein (HVA22a)	Signaling.Hormone Signaling.ABA Signaling.ABA-mediated Signaling pathway	Response to stimulus.Stress response.Abiotic stress response	Signaling.Hormone Signaling.ABA Signaling.ABA-responsive	-	-	-	-	-	No	634.109	0.0375053	0.909613	853.012	0.338348	0.343688	409.836	-1.06089	3.35662e-08	548.025	-3.36303	1.85494e-96	173.437	-2.19913	1.82564e-29	167.259	1.06227	1.58164e-08
VIT_01s0026g02190	ABA-responsive protein (HVA22c)	Signaling.Hormone Signaling.ABA Signaling.ABA-mediated Signaling pathway	Response to stimulus.Stress response.Abiotic stress response	Signaling.Hormone Signaling.ABA Signaling.ABA-responsive	-	-	-	-	-	No	252.717	-1.17202	6.30642e-09	287.01	-0.0138278	0.949991	66.3217	-2.50121	2.07965e-14	156.318	-4.9589	2.18081e-82	19.5608	-0.275422	0.414117	12.6695	0.408767	0.0953126
VIT_13s0019g01010	ABA2 (ABA deficient 2)	Metabolism.Secondary metabolism.Terpenoid metabolism.Tetraterpenoid metabolism.Tetraterpenoid biosynthesis.Carotenoid biosynthesis	Signaling.Hormone Signaling.ABA Signaling.ABA metabolism.ABA biosynthesis	Signaling.Hormone Signaling.ABA Signaling.ABA-mediated Signaling pathway	-	-	-	-	-	No	210.954	0.165188	0.401421	317.203	0.279514	0.0711998	175.162	-0.455436	0.0447455	246.234	-1.49127	2.98185e-31	137.505	-0.359585	0.0609412	139.426	0.0550757	0.720139
VIT_13s0019g04600	ABC protein 12 non-intrinsic	Transport overview.Macromolecule transport.Multidrug transport.Multidrug ABC transport	-	-	-	-	-	-	-	No	134.428	1.04841	0.000458033	288.838	1.26487	2.00398e-12	114.417	-1.3541	2.76791e-07	272.531	-1.60276	1.09065e-28	71.7641	0.0280172	0.904313	128.904	-0.350633	0.0276852
VIT_08s0007g08730	ABC transporter A member 1	Transport overview.Macromolecule transport.Multidrug transport.Multidrug ABC transport	-	-	-	-	-	-	-	No	757.278	0.538694	0.0126216	1095.5	0.181789	0.0988232	1465.87	1.0805	6.26764e-07	2085.92	1.26241	1.96214e-51	1935.34	0.0356907	0.768443	3242.59	0.0944476	0.175772
VIT_07s0005g02660	ABC transporter B member 13	Transport overview.Macromolecule transport.Multidrug transport.Multidrug ABC transport	-	-	-	-	-	-	-	No	438.489	1.72375	1.69153e-09	978.525	0.23487	0.70532	1063.91	0.873752	1.67335e-07	1426.39	0.610471	0.0305064	1549.73	0.378166	0.0299558	1803.24	-0.0801547	0.581872
VIT_10s0003g02540	ABC transporter B member 14	Transport overview.Macromolecule transport.Multidrug transport.Multidrug ABC transport	-	-	-	-	-	-	-	No	31.2104	-1.519	0.00587186	21.5402	-1.15334	0.0373667	5.60535	-2.3782	0.00148077	7.47534	-3.33543	1.96354e-06	0.69501	-0.0144627	0.936425	1.06866	0.0661486	0.615116
VIT_14s0108g00430	ABC transporter B member 16	Transport overview.Macromolecule transport.Multidrug transport.Multidrug ABC transport	-	-	-	-	-	-	-	No	774.034	1.07954	1.51202e-10	784.209	1.33885	1.48964e-10	809.18	-0.695009	0.000739709	871.171	-0.869551	5.88075e-09	518.584	-0.751027	0.000227681	628.637	-0.112988	0.598691
VIT_16s0098g00570	ABC transporter B member 16	Transport overview.Macromolecule transport.Multidrug transport.Multidrug ABC transport	-	-	-	-	-	-	-	No	18.1636	0.554311	0.351049	16.5983	0.561523	0.347572	38.1188	1.1109	0.00866889	60.8215	2.23387	8.78426e-20	64.8695	0.563894	0.0190439	89.171	-0.603402	0.00183082
VIT_13s0019g00310	ABC transporter B member 20	Transport overview.Macromolecule transport.Multidrug transport.Multidrug ABC transport	-	-	-	-	-	-	-	No	740.061	0.554956	0.00058399	899.225	0.460153	2.92862e-05	1046.27	0.460161	0.00241263	1257.45	0.404284	1.29105e-08	1160.62	-0.108217	0.355543	1549.83	0.0389528	0.608937
VIT_06s0004g04100	ABC transporter B member 20	Transport overview.Macromolecule transport.Multidrug transport.Multidrug ABC transport	-	-	-	-	-	-	-	No	48.9004	-0.486081	0.24072	79.1321	-0.129252	0.69768	74.7456	1.36923	0.000292243	174.51	1.72631	1.14563e-23	146.134	0.791558	0.000485075	255.054	-0.388939	0.00504152
VIT_14s0066g00550	ABC transporter B member 5	Transport overview.Macromolecule transport.Multidrug transport.Multidrug ABC transport	-	-	-	-	-	-	-	No	126.996	-1.3787	1.01536e-07	99.2696	-1.64745	2.44525e-10	38.8878	-1.1721	0.00182383	56.7803	0.127903	0.563091	30.3256	0.354483	0.238161	60.6628	-0.11934	0.55789
VIT_17s0000g05120	ABC transporter B member 7	Transport overview.Macromolecule transport.Multidrug transport.Multidrug ABC transport	-	-	-	-	-	-	-	No	1462.44	1.86106	5.316e-48	1526.24	0.425292	0.0123638	1736.59	-0.896178	5.89008e-11	1730.98	-0.148667	0.064874	1288.27	-0.0701091	0.520935	1758.45	0.00942131	0.903698
VIT_16s0100g00350	ABC transporter B member 8	Transport overview.Macromolecule transport.Multidrug transport.Multidrug ABC transport	-	-	-	-	-	-	-	No	137.704	1.0968	9.24931e-06	157.689	0.880801	2.07373e-06	167.803	-0.291719	0.177872	217.142	0.110113	0.411226	152.862	-0.083093	0.652973	258.402	0.206387	0.114254
VIT_07s0005g04460	ABC transporter C member 1	Transport overview.Macromolecule transport.Multidrug transport.Multidrug ABC transport	-	-	-	-	-	-	-	No	1516.01	2.15943	4.36195e-43	1459.48	1.35468	6.5517e-25	1977.83	-0.775306	8.87803e-06	2016.83	-0.118591	0.142057	1494.24	-0.145	0.316932	2368.76	0.411675	1.90827e-07
VIT_10s0003g04390	ABC transporter C member 11	Transport overview.Macromolecule transport.Multidrug transport.Multidrug ABC transport	-	-	-	-	-	-	-	No	2867.05	0.314318	0.0579758	3115.97	-0.542545	4.46467e-06	2162.2	-0.909824	3.78676e-05	2163.35	-0.823955	3.19579e-19	1417.07	-0.411037	0.0110669	1899.49	0.388263	6.29e-05
VIT_09s0002g02440	ABC transporter C member 12	Transport overview.Macromolecule transport.Multidrug transport.Multidrug ABC transport	-	-	-	-	-	-	-	No	155.919	-1.7299	3.99314e-09	69.2352	-2.93319	1.02338e-23	25.5252	-3.69771	3.22037e-11	10.749	-2.2761	4.22137e-06	2.95502	0.0410678	0.900821	3.45432	-0.0237577	0.906624
VIT_15s0021g00220	ABC transporter C member 15	Transport overview.Macromolecule transport.Multidrug transport.Multidrug ABC transport	-	-	-	-	-	-	-	No	6856.12	1.84134	1.40134e-27	6296.91	0.507973	0.0123567	6662.58	-1.61905	4.95884e-16	5626.29	-1.09472	2.57631e-15	3189.83	-0.43219	0.00488779	4507.33	0.482906	7.13236e-07
VIT_02s0025g00970	ABC transporter C member 15	Transport overview.Macromolecule transport.Multidrug transport.Multidrug ABC transport	-	-	-	-	-	-	-	No	12.4801	-1.42184	0.0392344	19.0727	-1.1398	0.0060817	6.42322	0.336892	0.618769	11.7579	-0.299979	0.502915	5.40468	-0.466303	0.203657	10.1015	-0.14685	0.539649
VIT_19s0015g00010	ABC transporter C member 9	Transport overview.Macromolecule transport.Multidrug transport.Multidrug ABC transport	-	-	-	-	-	-	-	No	17.6469	0.413422	0.468781	24.9111	0.413038	0.410697	37.5152	1.24414	0.00187334	47.6601	1.12649	1.30294e-05	50.715	0.00085592	0.997371	71.9491	0.0592213	0.748521
VIT_02s0087g00770	ABC transporter E member 1	Transport overview.Macromolecule transport.Multidrug transport.Multidrug ABC transport	-	-	-	-	-	-	-	No	1573.45	0.674223	2.38773e-08	1964.02	0.529225	3.92099e-08	2353.1	0.493922	0.000379749	2990.76	0.574428	4.59276e-17	2896.14	0.161415	0.124674	3959.16	0.110837	0.106872
VIT_16s0022g00630	ABC transporter E member 1	Transport overview.Macromolecule transport.Multidrug transport.Multidrug ABC transport	-	-	-	-	-	-	-	No	37.2069	-0.399349	0.388173	60.8135	-0.0428186	0.871134	18.4337	-1.14785	0.0244154	37.9753	-2.36805	7.08584e-14	9.51252	-0.404864	0.271138	9.08777	-0.555298	0.0182852
VIT_06s0061g00410	ABC transporter F member 2	Transport overview.Macromolecule transport.Multidrug transport.Multidrug ABC transport	-	-	-	-	-	-	-	No	6586.1	1.00215	4.98434e-21	8599.11	0.68533	1.07418e-09	10935.2	0.494578	0.0012064	12569.5	0.384393	2.68027e-07	15157	0.456585	0.000798125	14781.5	-0.0971794	0.147749
VIT_02s0025g02160	ABC transporter F member 3	Transport overview.Macromolecule transport.Multidrug transport.Multidrug ABC transport	-	-	-	-	-	-	-	No	1062.04	0.105838	0.396498	1081.66	0.17317	0.124769	1518.57	0.829684	2.02726e-08	1760.73	0.937066	4.44782e-34	1926.62	0.0547786	0.625844	2415.44	-0.0793323	0.224827
VIT_18s0166g00310	ABC transporter F member 4	Transport overview.Macromolecule transport.Multidrug transport.Multidrug ABC transport	-	-	-	-	-	-	-	No	100.35	1.12457	0.000196029	136.242	0.750307	0.00381361	178.361	0.545339	0.013767	220.895	0.588417	8.98484e-06	265.851	0.58981	0.000194872	282.326	-0.0236517	0.832379
VIT_18s0076g00380	ABC transporter F member 6	Transport overview.Macromolecule transport.Multidrug transport.Multidrug ABC transport	-	-	-	-	-	-	-	No	812.21	1.31329	1.11646e-21	989.866	0.955451	5.35447e-15	1608.42	0.673663	0.000423823	1740.54	0.697881	4.36515e-26	2184.83	0.308605	0.0401838	2231.49	-0.104628	0.104862
VIT_18s0166g00320	ABC transporter F member 6	Transport overview.Macromolecule transport.Multidrug transport.Multidrug ABC transport	-	-	-	-	-	-	-	No	439.899	0.868671	1.74098e-08	530.721	0.700598	5.63526e-08	627.873	0.253803	0.164892	813.31	0.49421	6.96913e-10	838.835	0.503526	0.000241147	988.313	-0.0939446	0.240123
VIT_07s0031g01640	ABC transporter F member 8	Transport overview.Macromolecule transport.Multidrug transport.Multidrug ABC transport	-	-	-	-	-	-	-	No	511.107	0.563894	0.00039266	668.612	0.714795	0.0455986	655.299	0.240952	0.120633	899.458	0.127582	0.453786	707.613	-0.0343791	0.776886	919.795	-0.302757	0.000619012
VIT_09s0002g05530	ABC transporter g family pleiotropic drug resistance 12 PDR12	Transport overview.Macromolecule transport.Multidrug transport.Multidrug ABC transport	-	-	-	-	-	-	-	No	6.89938	-3.04126	0.00166237	6.29783	-3.82746	1.32823e-06	1.01555	0.443348	0.529015	0.692252	0.81546	0.355281	3.84013	0.649453	0.0628453	2.78481	0.30445	0.0961307
VIT_09s0002g05600	ABC transporter g family pleiotropic drug resistance 12 PDR12	Transport overview.Macromolecule transport.Multidrug transport.Multidrug ABC transport	-	-	-	-	-	-	-	No	3716.93	-0.590582	0.0192287	3754.53	-0.550346	0.00052664	2329.56	-0.312013	0.0973488	3131.25	-0.172489	0.152632	2081.45	-0.125592	0.316798	3067.31	-0.0828521	0.375644
VIT_09s0002g05560	ABC transporter g family pleiotropic drug resistance 12 PDR12	Transport overview.Macromolecule transport.Multidrug transport.Multidrug ABC transport	-	-	-	-	-	-	-	No	8.28713	0.263097	0.729759	6.96027	1.3403	0.0317369	19.8952	1.42562	0.00741028	33.9706	2.3682	3.35265e-13	30.861	0.205993	0.494967	60.9538	-0.0198778	0.919441
VIT_11s0016g04590	ABC transporter g family pleiotropic drug resistance 12 PDR12	Transport overview.Macromolecule transport.Multidrug transport.Multidrug ABC transport	-	-	-	-	-	-	-	No	39.4049	0.13443	0.791353	33.3024	-1.00153	0.0017208	126.13	2.10155	1.90222e-08	112.41	2.98734	8.34967e-36	155.242	-0.545273	0.0317487	189.454	-0.26405	0.273243
VIT_09s0002g05400	ABC transporter g family pleiotropic drug resistance 12 PDR12	Transport overview.Macromolecule transport.Multidrug transport.Multidrug ABC transport	-	-	-	-	-	-	-	No	126.402	-1.17568	0.000222741	78.0897	-0.569847	0.0938863	35.8577	-1.9019	8.77095e-06	37.143	-3.35884	2.18042e-19	9.09407	-1.3088	0.000414086	16.1388	0.845233	0.000441545
VIT_07s0031g02550	ABC transporter G member 14	Transport overview.Macromolecule transport.Multidrug transport.Multidrug ABC transport	-	-	-	-	-	-	-	No	304.051	-4.64226	1.40392e-35	83.0014	-4.35453	1.2428e-16	7.76034	-2.31486	0.000809644	3.38245	-3.25892	0.000184098	1.65503	-0.0331368	0.910318	0.266862	0.0479797	0.414097
VIT_16s0050g01620	ABC transporter G member 14	Transport overview.Macromolecule transport.Multidrug transport.Multidrug ABC transport	-	-	-	-	-	-	-	No	199.919	-0.983673	0.00957348	139.194	0.329145	0.119409	47.4532	-4.80532	3.96279e-21	82.7563	-5.36526	5.13552e-43	1.63222	-0.199173	0.460357	2.44852	-0.173438	0.295252
VIT_01s0011g04670	ABC transporter G member 2	Transport overview.Macromolecule transport.Multidrug transport.Multidrug ABC transport	-	-	-	-	-	-	-	No	224.845	0.331196	0.105161	223.238	-0.217725	0.21546	326.979	0.680939	0.00071323	404.258	1.40473	1.11278e-34	418.542	0.153572	0.29353	603.707	-0.126993	0.150859
VIT_06s0061g01470	ABC transporter G member 22	Transport overview.Macromolecule transport.Multidrug transport.Multidrug ABC transport	-	-	-	-	-	-	-	No	14.4255	4.60028	2.70933e-08	13.2512	3.2482	2.0608e-07	20.8893	-1.12554	0.0394668	23.3758	-0.00898482	0.977119	12.486	-0.118725	0.746829	38.7606	0.886694	4.10523e-05
VIT_08s0007g03710	ABC transporter G member 22	Transport overview.Macromolecule transport.Multidrug transport.Multidrug ABC transport	-	-	-	-	-	-	-	No	230.127	-3.16851	1.24959e-25	136.36	-1.76037	4.05255e-12	27.7027	-0.610258	0.189103	57.2336	-0.665881	0.00567674	19.3919	-0.375688	0.256082	40.5455	-0.389422	0.0844825
VIT_13s0074g00660	ABC transporter G member 22	Transport overview.Macromolecule transport.Multidrug transport.Multidrug ABC transport	-	-	-	-	-	-	-	No	39.0884	-0.931129	0.0439183	34.4761	-0.90683	0.0436198	27.421	0.366058	0.40744	32.7487	0.558683	0.0922954	26.9737	-0.346138	0.271268	40.4775	-0.0935128	0.670312
VIT_06s0061g01480	ABC transporter G member 22	Transport overview.Macromolecule transport.Multidrug transport.Multidrug ABC transport	-	-	-	-	-	-	-	No	390.318	0.48445	0.0203813	548.442	0.00201337	0.989867	297.943	-1.08288	3.71628e-07	513.424	-0.390545	0.000601138	217.826	0.110367	0.51554	460.033	-0.101462	0.328763
VIT_11s0016g04540	ABC transporter G member 22	Transport overview.Macromolecule transport.Multidrug transport.Multidrug ABC transport	-	-	-	-	-	-	-	No	359.143	-0.812055	0.000720531	157.337	-0.171295	0.576346	156.797	-1.01736	0.00243341	96.1716	-2.18865	1.95531e-16	68.0478	-1.77156	1.03742e-09	49.9163	0.638114	0.00498934
VIT_06s0004g06560	ABC transporter G member 23	Transport overview.Macromolecule transport.Multidrug transport.Multidrug ABC transport	-	-	-	-	-	-	-	No	78.2435	-0.666318	0.0553274	55.7371	-1.18022	9.7112e-05	23.2381	-3.43735	4.72139e-10	22.2843	-2.36894	4.04669e-11	3.49602	0.0727923	0.833291	7.36654	0.0119033	0.955746
VIT_03s0017g01290	ABC transporter G member 7	Transport overview.Macromolecule transport.Multidrug transport.Multidrug ABC transport	-	-	-	-	-	-	-	No	122.325	0.615214	0.011103	130.159	1.56248	5.92088e-15	279.554	1.33723	6.63135e-11	376.97	1.51929	4.3333e-21	332.91	-0.386461	0.0131735	539.261	-0.340132	0.0174903
VIT_06s0061g00240	ABC transporter G member 7	Transport overview.Macromolecule transport.Multidrug transport.Multidrug ABC transport	-	-	-	-	-	-	-	No	102.784	-1.09346	9.01638e-05	58.1471	-1.68021	3.41624e-09	29.5774	-2.05391	5.61211e-06	19.2376	-2.01945	5.03655e-07	9.72554	-0.360133	0.330307	7.41696	-0.0501201	0.830493
VIT_06s0061g00350	ABC transporter G member 7	Transport overview.Macromolecule transport.Multidrug transport.Multidrug ABC transport	-	-	-	-	-	-	-	No	273.458	-1.25177	4.2793e-09	191.042	-0.456633	0.0896278	84.8944	-1.40334	2.39077e-05	124.694	-1.21122	1.32635e-14	39.5356	-0.657854	0.0316313	80.4672	0.00794711	0.965458
VIT_04s0023g00290	ABC transporter I member 2	Transport overview.Macromolecule transport.Multidrug transport.Multidrug ABC transport	-	-	-	-	-	-	-	No	429.757	-1.40467	6.8279e-10	653.838	-1.0948	0.00053403	219.926	0.226174	0.290832	409.567	-0.348965	0.0116934	257.691	0.192647	0.227514	386.181	0.0139811	0.901481
VIT_13s0084g00110	ABC transporter I member 8	Transport overview.Macromolecule transport.Multidrug transport.Multidrug ABC transport	-	-	-	-	-	-	-	No	305.112	-0.512936	0.0110794	317.023	-0.805106	3.85685e-09	203.205	-0.253168	0.218146	228.141	-0.333499	0.0168993	192.643	-0.00819101	0.960909	227.413	0.157899	0.245886
VIT_04s0008g06070	Aberrant root formation protein 4 ALF4	Development.Root development	-	-	-	-	-	-	-	No	184.269	0.44876	0.0403874	173.16	-0.18435	0.294857	140.514	-1.03646	9.50941e-06	153.373	-0.388662	0.023663	89.9311	-0.30259	0.164653	150.111	0.159117	0.314905
VIT_00s0983g00010	Abhydrolase domain-containing protein	Metabolism.Primary metabolism.Protein metabolism and modification.Proteolysis.Peptidase proteins	-	-	-	-	-	-	-	No	65.68	-0.725435	0.0230868	76.4198	-0.960412	7.42928e-05	24.0738	-1.74975	0.000252182	36.628	-1.76026	1.16202e-08	8.95698	-0.430674	0.243785	17.5992	0.0393544	0.871458
VIT_18s0001g13610	Abhydrolase domain-containing protein 5	Metabolism.Primary metabolism.Protein metabolism and modification.Proteolysis.Peptidase proteins	-	-	-	-	-	-	-	No	838.665	0.539431	0.0033212	1497.73	1.11572	1.11959e-11	1003.34	0.102374	0.494364	1442.22	-1.35092	2.3174e-71	856.673	-0.667871	5.76704e-07	1045.83	0.521663	3.18653e-05
VIT_11s0016g03180	ABI1 (ABA insensitive 1)	Signaling.Hormone Signaling.ABA Signaling.ABA-mediated Signaling pathway	Signaling.Signaling pathway.Calcium sensors and Signaling	Signaling.Signaling pathway.Protein phosphatase	-	-	-	-	-	No	1343.13	1.80006	1.33511e-26	1970.54	2.15536	4.80379e-14	1925.99	-0.315844	0.0694722	2070.06	-1.67025	1.0265e-62	1388.24	-0.842622	1.08689e-09	1432.51	0.838758	1.51291e-17
VIT_04s0008g02290	ABI3-interacting protein 2	Signaling.Hormone Signaling.ABA Signaling.ABA-mediated Signaling pathway	-	-	-	-	-	-	-	No	492.349	0.310826	0.0835513	605.772	0.0477503	0.689272	626.335	0.424263	0.0214344	779.102	0.474115	1.43942e-07	793.554	0.27334	0.0303756	1011.06	0.134854	0.115129
VIT_07s0129g00610	ABI3-interacting protein 2	Signaling.Hormone Signaling.ABA Signaling.ABA-mediated Signaling pathway	-	-	-	-	-	-	-	No	471.519	0.349442	0.0204115	453.906	0.138023	0.279971	676.456	0.644429	9.83257e-05	752.738	0.997647	1.3673e-24	960.692	0.43976	0.000300277	1066.27	-0.0213499	0.803673
VIT_06s0004g05880	ABI3-interacting protein 3 [Callitropsis nootkatensis]	Signaling.Hormone Signaling.ABA Signaling.ABA-mediated Signaling pathway	-	-	-	-	-	-	-	No	1089.78	0.369921	0.0480887	872.701	0.617764	1.22225e-05	2311.53	1.35235	1.2771e-08	2184.91	1.5839	2.52653e-68	3483.33	0.267007	0.0919921	3376.82	-0.125537	0.0716469
VIT_16s0098g01720	Abl interactor 2 (ABIL2)	Cellular process	-	-	-	-	-	-	-	No	281.675	-0.827046	0.000183961	339.554	-0.381484	0.0389177	112.763	-1.31955	3.15044e-06	208.016	-1.69418	2.95727e-36	63.8556	-0.273653	0.28045	104.988	0.0151367	0.927768
VIT_02s0025g02020	Abl interactor 3 (ABIL3)	Cellular process	-	-	-	-	-	-	-	No	773.239	-3.24251	5.6574e-38	482.347	-3.77522	4.05039e-82	67.3291	-1.60949	3.8544e-06	64.2235	-0.579535	0.00762113	33.7138	-0.172501	0.560082	68.674	0.524575	0.00940297
VIT_02s0154g00070	Abnormal floral organs	Regulation overview.Regulation of gene expression.Regulation of transcription.Transcription factor.C2C2-YABBY family transcription factor	-	-	-	-	-	-	-	No	58.2217	-3.89846	5.48329e-13	28.4703	-3.34343	1.47244e-14	2.64144	-0.906997	0.230289	2.69532	-3.25984	0.000156038	1.03166	-0.0210608	0.917821	0	NA	NA
VIT_15s0048g00550	Abnormal floral organs	Regulation overview.Regulation of gene expression.Regulation of transcription.Transcription factor.C2C2-YABBY family transcription factor	-	-	-	-	-	-	-	No	57.8212	-3.01169	1.28562e-10	31.7989	-1.36021	0.000164452	6.06511	-0.829365	0.23997	11.6342	-2.15959	1.04349e-05	2.67455	-0.407692	0.20385	4.28221	0.055895	0.793411
VIT_14s0068g00300	ABRC5	Unknown	-	-	-	-	-	-	-	No	131.092	1.56406	1.58455e-09	162.472	0.845251	0.000119997	308.29	0.882698	4.58731e-06	298.872	0.842194	8.36605e-09	348.629	-0.313201	0.040975	493.37	0.53366	3.32844e-09
VIT_13s0019g01720	Abscisic acid insensitive 8	Signaling.Hormone Signaling.ABA Signaling.ABA-mediated Signaling pathway	Cellular process.Cell growth and death.Cell growth.Cell elongation	-	-	-	-	-	-	No	1200.14	1.10837	1.58319e-20	1341.11	0.907927	3.65388e-22	1821.12	0.232591	0.0805485	1900.07	0.181703	0.0203719	1885.42	-0.150435	0.158251	2388.18	0.312365	3.46591e-05
VIT_02s0012g01270	Abscisic acid receptor PYL1 RCAR12	Signaling.Hormone Signaling.ABA Signaling.ABA-mediated Signaling pathway	-	-	-	-	-	-	-	No	109.04	0.850292	0.000632335	62.9075	0.704747	0.0148767	74.0925	-2.07984	1.10427e-11	46.429	-2.60561	2.01772e-20	19.7491	-1.363	7.5513e-05	23.7676	0.959716	4.32413e-05
VIT_08s0058g00470	Abscisic acid receptor PYL4 RCAR10	Signaling.Hormone Signaling.ABA Signaling.ABA-mediated Signaling pathway	-	-	-	-	-	-	-	No	21.4747	-3.54632	6.62099e-07	7.94732	-2.13929	0.00117707	2.22186	0.172755	0.821593	2.43383	-0.324286	0.694677	1.56469	-0.31217	0.265316	1.85305	-0.0673338	0.64162
VIT_16s0050g02620	Abscisic acid receptor PYL8 RCAR3	Signaling.Hormone Signaling.ABA Signaling.ABA-mediated Signaling pathway	-	-	-	-	-	-	-	No	403.41	1.28319	3.49558e-15	620.402	0.314104	0.0345745	673.014	0.333237	0.0305644	713.377	-0.0269231	0.757837	685.12	-0.276491	0.0323892	777.815	0.0931012	0.301344
VIT_02s0025g01340	Abscisic acid receptor PYL8 RCAR3	Signaling.Hormone Signaling.ABA Signaling.ABA-mediated Signaling pathway	-	-	-	-	-	-	-	No	937.257	0.220047	0.122308	941.425	-0.114845	0.390414	1149.88	0.422021	0.0229288	1181.5	0.533142	4.83184e-09	1364.83	0.103608	0.492338	1375.35	-0.284538	0.000704414
VIT_15s0046g01050	Abscisic acid receptor PYL9 RCAR1	Signaling.Hormone Signaling.ABA Signaling.ABA-mediated Signaling pathway	-	-	-	-	-	-	-	No	411.535	-0.768558	5.23501e-06	522.907	-1.05291	0.000240257	210.562	-0.627655	0.00246545	324.404	-0.450405	0.0244922	277.782	1.04514	1.62072e-10	248.702	-0.573453	5.17453e-06
VIT_18s0072g00380	Abscisic stress ripening protein 2 (ASR2)	Response to stimulus.Stress response.Abiotic stress response	-	-	-	-	-	-	-	No	91049	1.80832	1.02554e-56	94339.9	1.31644	5.50022e-15	95514.5	-1.28551	1.11474e-17	85324.3	-1.91167	1.39471e-58	45277.1	-1.06563	2.41969e-14	40630.2	0.192812	0.129289
VIT_06s0004g00620	Accelerated cell death 1 ACD1	Transport overview.Primary Active Transporters.P-P-bond hydrolysis-driven transporters.Chloroplast Env Prot Translocase	Metabolism.Primary metabolism.Cofactor metabolism.Tetrapyrrole metabolism.Chlorophyll metabolism.Chlorophyll catabolism	-	-	-	-	-	-	No	537.335	-0.807859	1.14463e-07	387.689	-0.764954	1.41201e-06	151.847	-3.67145	6.13549e-31	170.478	-3.59385	8.51275e-84	23.3459	-0.104497	0.755646	28.6953	0.16673	0.458093
VIT_06s0004g00610	Accelerated cell death 1 ACD1	Transport overview.Primary Active Transporters.P-P-bond hydrolysis-driven transporters.Chloroplast Env Prot Translocase	Metabolism.Primary metabolism.Cofactor metabolism.Tetrapyrrole metabolism.Chlorophyll metabolism.Chlorophyll catabolism	-	-	-	-	-	-	No	373.604	-0.00896299	0.962391	355.924	0.293951	0.401227	194.111	-1.84573	3.28724e-14	244.741	-2.38129	2.56504e-44	80.8489	-0.461101	0.0478879	98.2799	0.441806	0.00976545
VIT_11s0052g00240	Accelerated cell death 11 (ACD11)	Cellular process.Cell growth and death.Cell death	Transport overview.Macromolecule transport.Lipid transport	-	-	-	-	-	-	No	247.129	-1.68542	3.7254e-12	264.573	-1.27388	3.17936e-09	45.8006	-2.71587	8.99667e-08	93.6344	-3.55326	1.72574e-44	8.15584	-0.577773	0.117083	18.8595	0.422451	0.0756112
VIT_01s0011g00590	Acclimation of photosynthesis to environment	Transport overview.Electrochemical Potential-driven Transporters.Porters.Drug/Metabolite Transporter.Triose-phosphate Transporter	Cellular process.Cellular component organization and biogenesis.Organelle organization and biogenesis.Plastid organization and biogenesis	-	-	-	-	-	-	No	1258.54	-1.87198	6.44262e-27	900.59	-2.70089	5.72444e-26	241.812	-2.05519	3.55187e-18	183.676	-1.56714	2.21422e-18	96.0833	-0.291943	0.168083	109.221	0.293187	0.0703085
VIT_10s0003g00300	Acclimation of photosynthesis to environment	Transport overview.Electrochemical Potential-driven Transporters.Porters.Drug/Metabolite Transporter.Triose-phosphate Transporter	Transport overview.Ion transport.Anion transport.Phosphate transport	Transport overview.Macromolecule transport.Carbohydrate transport.Sugar transport.Triose-phosphate transport	-	-	-	-	-	No	1188.46	-0.724811	1.30831e-06	814.942	-1.25989	2.1117e-14	599.221	-0.7433	3.56658e-05	470.29	-0.42941	0.000131246	419.103	-0.416981	0.00624718	449.33	0.149805	0.16683
VIT_01s0011g00600	Acclimation of photosynthesis to environment	Transport overview.Electrochemical Potential-driven Transporters.Porters.Drug/Metabolite Transporter.Triose-phosphate Transporter	Transport overview.Ion transport.Anion transport.Phosphate transport	Transport overview.Macromolecule transport.Carbohydrate transport.Sugar transport.Triose-phosphate transport	-	-	-	-	-	No	1343.83	0.0686386	0.73787	1332.84	-1.10818	0.00239509	624.442	-2.74434	7.32971e-32	476.708	-4.75196	1.11819e-25	119.801	-1.62827	3.68153e-11	66.3369	1.41426	2.81064e-10
VIT_12s0055g00490	Accumulation and replication of chloroplast 5	Cellular process.Cell growth and death	Transport overview.Incompletely characterized transport systems.Putative transport protein.YbbM	Cellular process.Cellular component organization and biogenesis.Organelle organization and biogenesis	-	-	-	-	-	No	332.375	-0.215107	0.217974	298.082	-0.548257	0.00022876	191.815	-1.05754	0.000207864	215.97	-0.65889	5.74601e-08	118.794	-0.353286	0.136868	188.856	0.158305	0.226436
VIT_17s0000g07250	Accumulation of photosystem one 3 (APO3)	Unclear	-	-	-	-	-	-	-	No	23.6766	0.275354	0.620313	23.7161	-0.285276	0.437067	39.759	0.918044	0.0336576	43.6368	1.43911	2.62492e-07	49.5673	-0.0701582	0.802413	72.4449	0.146941	0.467301
VIT_14s0068g01960	Acetolactate synthase III, chloroplast precursor	Metabolism.Primary metabolism.Amino acid metabolism.Valine, leucine, and isoleucine metabolism.Valine, leucine, and isoleucine biosynthesis	Metabolism.Primary metabolism.Organic acid metabolism.Butanoate metabolism	Metabolism.Primary metabolism.Coenzyme and prosthetic group metabolism.Pantothenate and CoA metabolism	Metabolism.Primary metabolism.Amino acid metabolism.Amino acid biosynthesis	Metabolism.Primary metabolism.Organic acid metabolism.Pyruvate fermentation	-	-	-	No	1177.32	-0.881275	2.90117e-11	1120.67	-0.855876	5.4041e-05	618.484	-0.403988	0.0150066	678.479	-0.876926	7.48857e-12	557.053	-0.0179737	0.898627	546.655	0.208586	0.0756279
VIT_03s0180g00140	Acetyl xylan esterase AxeA	Unknown	-	-	-	-	-	-	-	No	142.303	-1.89969	1.79089e-13	64.3255	-1.54354	1.46118e-06	31.4985	-1.23612	0.0030542	27.5797	-0.952416	0.00424425	16.0717	-0.465703	0.186371	21.9194	0.210752	0.369978
VIT_12s0057g01200	Acetyl-CoA acetyltransferase, cytosolic 1	Metabolism.Primary metabolism.Lipid metabolism.Fatty acid metabolism	Metabolism.Primary metabolism.Lipid metabolism.Synthesis and degradation of ketone bodies	Metabolism.Primary metabolism.Amino acid metabolism.Valine, leucine, and isoleucine metabolism.Valine, leucine, and isoleucine catabolism	Metabolism.Primary metabolism.Amino acid metabolism.Aromatic amino acid metabolism.Tryptophan metabolism	Metabolism.Primary metabolism.Carbohydrate metabolism.Monosaccharide metabolism.Pyruvate metabolism	Metabolism.Primary metabolism.Organic acid metabolism.Butanoate metabolism	-	-	No	5735.27	1.56467	2.75983e-53	6179	0.531574	3.25915e-10	7814.23	-0.310886	0.0427776	7465.21	-0.0370202	0.576923	7171.93	-0.0496808	0.691901	8317.97	0.174831	0.0113697
VIT_00s0531g00050	Acetyl-CoA acetyltransferase, cytosolic 1	Metabolism.Primary metabolism.Lipid metabolism.Fatty acid metabolism	Metabolism.Primary metabolism.Lipid metabolism.Synthesis and degradation of ketone bodies	Metabolism.Primary metabolism.Amino acid metabolism.Valine, leucine, and isoleucine metabolism.Valine, leucine, and isoleucine catabolism	Metabolism.Primary metabolism.Amino acid metabolism.Aromatic amino acid metabolism.Tryptophan metabolism	Metabolism.Primary metabolism.Carbohydrate metabolism.Monosaccharide metabolism.Pyruvate metabolism	Metabolism.Primary metabolism.Organic acid metabolism.Butanoate metabolism	-	-	No	942.354	1.04634	6.07539e-15	1418.02	0.364099	0.0127235	1045.51	-0.49588	0.01406	1290.06	-0.861727	1.25761e-21	792.68	-0.438047	0.00602419	1102.47	0.366279	3.65834e-06
VIT_06s0004g01650	Acetyl-CoA carboxylase, biotin carboxylase	Metabolism.Primary metabolism.Lipid metabolism.Fatty acid metabolism.Fatty acid biosynthesis	Metabolism.Primary metabolism.Carbohydrate metabolism.Monosaccharide metabolism.Pyruvate metabolism	-	-	-	-	-	-	No	290.16	-0.33439	0.32255	268.589	-0.532333	0.0192943	322.758	0.699688	0.00710233	439.11	1.41445	2.56475e-29	469.127	0.445697	0.0133864	605.483	-0.405818	0.00361439
VIT_11s0065g00360	Acetyl-CoA carboxylase, biotin carboxylase subunit (CAC2)	Metabolism.Primary metabolism.Lipid metabolism.Fatty acid metabolism.Fatty acid biosynthesis	Metabolism.Primary metabolism.Carbohydrate metabolism.Monosaccharide metabolism.Pyruvate metabolism	-	-	-	-	-	-	No	510.225	0.540562	0.000836891	602.834	0.407765	0.000245004	472.788	-0.540581	0.0140302	586.843	-0.643606	2.13273e-11	397.15	-0.0792702	0.637618	517.756	0.175597	0.0770842
VIT_14s0068g00640	Acetyl-CoA synthetase	Metabolism.Primary metabolism.Carbohydrate metabolism.Glycolysis Gluconeogenesis	Metabolism.Primary metabolism.Carbohydrate metabolism.Monosaccharide metabolism.Pyruvate metabolism	Metabolism.Primary metabolism.Organic acid metabolism.Propanoate metabolism	Metabolism.Primary metabolism.Organic acid metabolism.Butanoate metabolism	Metabolism.Primary metabolism.Generation of metabolite precursors and energy.Reductive carboxylate cycle	Metabolism.Secondary metabolism.Phenylpropanoid metabolism.Phenylpropanoid biosynthesis	Transport overview.Group translocators.Acyl CoA ligase-coupled transporters.Proposed Fatty Acid Transporter	Metabolism.Primary metabolism.Generation of metabolite precursors and energy.Citric acid cycle	No	1999.56	1.948	8.74875e-50	2215.57	1.14115	6.09272e-24	2929.68	-0.336813	0.0208566	2998.27	-0.0741694	0.292774	2357.52	-0.431025	7.5158e-05	3179.93	0.0596895	0.46121
VIT_01s0137g00730	Acetylcholinesterase	Metabolism.Primary metabolism.Lipid metabolism.Glycerolipid metabolism.Glycerophospholipid metabolism	-	-	-	-	-	-	-	No	32.3633	-3.20431	2.44532e-08	22.9988	-1.47194	0.000399896	8.15975	0.979469	0.143625	15.8406	0.417261	0.315022	11.2745	0.0368453	0.919494	18.166	-0.124859	0.610222
VIT_11s0016g05630	Acetylglucosaminyltransferase	Metabolism.Primary metabolism.Carbohydrate metabolism.Oligosaccharide metabolism.Glycan metabolism.Glycan structures-biosynthesis1	-	-	-	-	-	-	-	No	61.064	0.0550653	0.880083	61.5804	0.364796	0.193025	80.8973	0.690156	0.0343749	93.0794	0.64195	0.000327949	102.339	0.099757	0.657761	115.866	-0.131688	0.418652
VIT_08s0056g01520	Acetylglucosaminyltransferase	Metabolism.Primary metabolism.Carbohydrate metabolism.Oligosaccharide metabolism.Glycan metabolism.Glycan structures-biosynthesis1	-	-	-	-	-	-	-	No	125.659	-0.290561	0.363386	94.9649	-0.0236448	0.918131	63.5276	-1.38599	2.06358e-05	74.4814	-1.03604	1.40929e-06	34.5136	-0.264704	0.361978	47.6296	-0.238867	0.254176
VIT_04s0008g03050	Acetylglutamate kinase	Metabolism.Primary metabolism.Amino acid metabolism.Arginine and proline metabolism.Urea cycle	-	-	-	-	-	-	-	No	395.328	-2.13297	7.42317e-32	299.654	-1.30917	4.08015e-11	107.812	-0.26082	0.38356	155.698	-0.710854	5.58096e-05	103.412	0.0326313	0.889921	133.36	0.159356	0.34589
VIT_02s0012g01210	Acetylornithine deacetylase	Metabolism.Primary metabolism.Amino acid metabolism.Arginine and proline metabolism.Urea cycle	Metabolism.Secondary metabolism.Primary amino acids derivated metabolism.Alkaloid metabolism.Alkaloid biosynthesis.Alkaloid derived from ornithine biosynthesis	-	-	-	-	-	-	No	641.681	0.578422	0.000105689	681.049	0.0975347	0.37107	547.502	-0.828924	2.91515e-06	584.41	-0.809771	4.82809e-20	390.037	-0.257608	0.105665	477.586	0.161352	0.0941079
VIT_13s0084g00310	ACI112	Response to stimulus.Stress response.Biotic stress response	-	-	-	-	-	-	-	No	2736.56	1.62781	1.64984e-38	3157.37	1.27443	6.31159e-13	2858.85	-1.15729	1.29022e-13	3271.87	-1.12598	1.18512e-50	1858.56	-0.14471	0.242103	2559.02	0.461348	2.77706e-10
VIT_16s0013g01930	Acid phosphatase	Metabolism.Primary metabolism.Carbohydrate metabolism.Monosaccharide metabolism.Inositol phosphate metabolism	Metabolism.Primary metabolism.Coenzyme and prosthetic group metabolism.Riboflavin metabolism	Metabolism.Cellular metabolism.Phosphate metabolism	-	-	-	-	-	No	733.765	1.18383	2.40475e-15	820.547	0.973908	3.14339e-12	911.665	-0.300467	0.0528867	1000.39	-0.300337	0.00471842	828.903	-0.0858528	0.558579	1002.7	0.144639	0.137125
VIT_07s0005g04130	Acid phosphatase class B	Metabolism.Primary metabolism.Carbohydrate metabolism.Monosaccharide metabolism.Inositol phosphate metabolism	Metabolism.Primary metabolism.Coenzyme and prosthetic group metabolism.Riboflavin metabolism	Metabolism.Cellular metabolism.Phosphate metabolism	-	-	-	-	-	No	146.189	1.09984	1.69294e-06	236.378	1.07623	0.000201597	86.4818	-2.85345	7.59083e-05	166.927	-4.96583	4.38969e-28	6.46894	-0.788025	0.0276975	9.7112	0.124112	0.586999
VIT_13s0019g03320	Acid phosphatase class B	Metabolism.Primary metabolism.Carbohydrate metabolism.Monosaccharide metabolism.Inositol phosphate metabolism	Metabolism.Primary metabolism.Coenzyme and prosthetic group metabolism.Riboflavin metabolism	Metabolism.Cellular metabolism.Phosphate metabolism	-	-	-	-	-	No	545.08	0.733502	7.218e-06	733.798	0.474267	0.00474376	478.533	-0.902709	3.91731e-06	685.516	-0.871857	5.53843e-20	329.745	-0.268359	0.100722	502.954	-0.0911337	0.352769
VIT_11s0016g02910	Acid phosphatase class B	Metabolism.Primary metabolism.Carbohydrate metabolism.Monosaccharide metabolism.Inositol phosphate metabolism	Metabolism.Primary metabolism.Coenzyme and prosthetic group metabolism.Riboflavin metabolism	Metabolism.Cellular metabolism.Phosphate metabolism	-	-	-	-	-	No	100.519	-1.5577	1.43116e-06	124.129	0.41272	0.1218	215.05	2.88892	7.99447e-34	241.793	1.17964	6.08168e-13	359.329	0.160547	0.247943	323.849	-0.354997	0.00174494
VIT_19s0090g00990	Acid phosphatase/vanadium-dependent haloperoxidase	Unclear	-	-	-	-	-	-	-	No	346.196	-0.55318	0.000777462	326.334	-0.320031	0.0347383	221.535	-0.307878	0.121738	263.621	-0.547213	6.35782e-06	203.64	-0.0452086	0.810395	236.645	0.109321	0.376119
VIT_04s0023g01540	Acidic leucine-rich nuclear phosphoprotein 32 member B	Unknown	-	-	-	-	-	-	-	No	1333.22	0.522986	4.74349e-05	1473.8	0.0388539	0.785124	2169.71	0.769255	8.5128e-06	2320.46	0.946957	3.57579e-30	2903.74	0.226393	0.0781347	3562.42	0.267387	0.00192186
VIT_11s0016g05380	Acidic leucine-rich nuclear phosphoprotein 32 member E	Unknown	-	-	-	-	-	-	-	No	75.1771	-2.48075	1.14326e-10	63.1416	-0.529252	0.0220816	23.8246	0.589457	0.223024	36.9437	-1.62282	6.26277e-08	19.6572	-1.0018	0.0031374	18.0496	-0.0893173	0.714709
VIT_19s0090g00460	Aconitate hydratase, cytoplasmic	Metabolism.Primary metabolism.Generation of metabolite precursors and energy.Citric acid cycle	Metabolism.Primary metabolism.Generation of metabolite precursors and energy.Glyoxylate and dicarboxylate metabolism	Metabolism.Primary metabolism.Generation of metabolite precursors and energy.Reductive carboxylate cycle	-	-	-	-	-	No	4428.88	1.48687	7.68387e-33	5455.05	0.997372	9.15406e-16	6810.13	0.0334775	0.805837	6907.48	-0.195362	0.0341163	6390.34	-0.290567	0.00743039	7658.63	0.329511	1.13761e-05
VIT_12s0059g02150	Aconitate hydratase, cytoplasmic	Metabolism.Primary metabolism.Generation of metabolite precursors and energy.Citric acid cycle	Metabolism.Primary metabolism.Generation of metabolite precursors and energy.Glyoxylate and dicarboxylate metabolism	Metabolism.Primary metabolism.Generation of metabolite precursors and energy.Reductive carboxylate cycle	-	-	-	-	-	No	444.301	-0.751076	2.969e-05	508.254	-0.924889	0.00118858	179.242	-1.44229	4.97651e-08	318.921	-0.608644	1.21453e-08	131.916	0.506405	0.0170764	236.207	-0.463449	0.000175386
VIT_14s0030g00740	ACP2 (Acyl carrier protein 2)	Transport overview.Primary Active Transporters.Oxidoreduction-driven transporters.Proton-translocating NADH Dehydrogenase	Metabolism.Primary metabolism.Lipid metabolism.Fatty acid metabolism	-	-	-	-	-	-	No	1138.4	-0.216867	0.14392	1343.1	-0.726133	5.05636e-05	780.651	-0.542844	0.00148607	991.423	-0.348875	0.000129727	809.369	0.46969	0.000130801	966.9	0.119536	0.152949
VIT_01s0244g00030	ACP4 (Acyl carrier protein 4)	Transport overview.Primary Active Transporters.Oxidoreduction-driven transporters.Proton-translocating NADH Dehydrogenase	Metabolism.Primary metabolism.Lipid metabolism.Fatty acid metabolism	-	-	-	-	-	-	No	311.925	-1.07932	1.71087e-07	174.062	-1.67681	6.76225e-16	83.312	-2.721	7.11357e-16	59.4446	-1.90224	3.20224e-08	22.1599	-0.203741	0.541323	36.286	0.543956	0.0247345
VIT_01s0146g00100	ACT domain containing protein (ACR4)	Unknown	-	-	-	-	-	-	-	No	225.712	1.13813	3.02485e-07	356.386	0.818104	0.00588204	359.624	0.311358	0.202258	491.377	0.149135	0.184232	411.601	0.0716435	0.693764	528.867	-0.142675	0.219512
VIT_01s0011g00030	ACT domain containing protein (ACR4)	Unknown	-	-	-	-	-	-	-	No	36.8507	-1.88821	4.20247e-05	22.673	-1.03714	0.0147376	8.38929	-0.846537	0.19926	14.8633	-0.231993	0.575607	4.46162	-0.290826	0.401273	16.2959	0.168416	0.491798
VIT_18s0001g15000	ACT domain containing protein (ACR4)	Unknown	-	-	-	-	-	-	-	No	1792.47	-3.1864	1.25327e-133	859.162	-2.58428	2.83439e-54	166.881	-1.61664	1.42343e-13	224.817	-0.807154	1.74977e-08	114.401	0.524027	0.00809371	158.428	-0.30883	0.0389857
VIT_09s0018g01780	ACT domain repeat 1 (ACR1) uridylyltransferase	Metabolism.Primary metabolism.Nucleobase, nucleoside, nucleotide, nucleic acid metabolism.Nucleic acid metabolism.RNA metabolism.RNA processing	-	-	-	-	-	-	-	No	316.804	-0.719533	4.52844e-05	229.206	-1.53227	3.63295e-18	130.83	-1.4173	2.6821e-08	107.839	-0.696924	3.81101e-05	76.0202	-0.0979082	0.678778	103.312	0.422718	0.0131151
VIT_08s0007g04890	ACT domain-containing protein	Unknown	-	-	-	-	-	-	-	No	189.183	0.528483	0.0410975	308.523	0.610216	0.0365154	218.406	0.0239656	0.92743	332.398	-0.462229	0.00443398	248.037	0.242764	0.21178	292.283	-0.0636235	0.596394
VIT_02s0025g05120	ACT domain-containing protein (ACR8)	Unknown	-	-	-	-	-	-	-	No	560.15	0.915693	1.46221e-08	722.532	1.71017	8.83489e-06	1107.31	0.883683	0.00022915	1116.42	0.0279667	0.854758	1171.91	-0.517008	0.00646285	1367.88	0.378835	0.000147307
VIT_04s0044g00580	Actin 7 (ACT7) / actin 2	Cellular process.Cellular component organization and biogenesis.Cytoskeleton organization and biogenesis.Actin organization and biogenesis	-	-	-	-	-	-	-	No	27014.9	0.557282	1.89135e-06	30003.9	0.444449	2.88652e-07	35400.6	0.295494	NA	37452.8	0.115737	0.0630673	39583.5	0.0261493	0.833806	41171.4	-0.0366274	0.556093
VIT_11s0016g00770	Actin beta/gamma 1	Cellular process.Cellular component organization and biogenesis.Cytoskeleton organization and biogenesis.Actin organization and biogenesis	-	-	-	-	-	-	-	No	24.8525	0.725015	0.169568	28.2397	-0.0181895	0.958424	48.2966	0.906993	0.0156816	48.1026	1.13197	1.0173e-06	49.9728	-0.576294	0.0286377	85.3084	0.485744	0.00482459
VIT_12s0178g00200	Actin beta/gamma 1	Cellular process.Cellular component organization and biogenesis.Cytoskeleton organization and biogenesis.Actin organization and biogenesis	-	-	-	-	-	-	-	No	2675.77	0.416972	0.000999916	3026.26	0.0788155	0.369721	4010.26	0.683233	1.02153e-05	4297.12	0.690015	1.03709e-25	4993.04	0.0819882	0.482028	5804.59	0.0756244	0.273344
VIT_08s0007g06520	Actin beta/gamma 1	Cellular process.Cellular component organization and biogenesis.Cytoskeleton organization and biogenesis.Actin organization and biogenesis	-	-	-	-	-	-	-	No	872.029	0.0878057	0.489706	507.365	0.563602	0.00065946	457.789	-1.71392	0.00277643	369.867	-2.45182	4.3667e-58	150.704	-0.928814	0.00150238	200.739	1.04949	2.24827e-07
VIT_14s0060g02330	Actin binding formin homology 1	Cellular process.Cellular component organization and biogenesis.Cytoskeleton organization and biogenesis.Actin organization and biogenesis	-	-	-	-	-	-	-	No	7.05436	-2.56676	0.00597887	2.61586	-1.86023	0.0297436	0.352899	-0.361086	0.421259	1.35144	0.97927	0.256478	0.155218	0.067722	0.547678	1.23012	-0.246165	0.0767841
VIT_14s0068g01630	Actin related protein 2	Cellular process.Cellular component organization and biogenesis.Cytoskeleton organization and biogenesis.Actin organization and biogenesis	-	-	-	-	-	-	-	No	191.763	0.109606	0.621829	239.003	-0.0223026	0.906516	139.651	-0.766131	0.00101982	222.935	-0.380068	0.00177334	105.994	-0.126936	0.533737	196.25	-0.169366	0.191425
VIT_15s0021g01870	Actin-related protein 2/3 complex subunit 5	Cellular process.Cellular component organization and biogenesis.Cytoskeleton organization and biogenesis.Actin organization and biogenesis	-	-	-	-	-	-	-	No	131.043	-0.0057317	0.981596	210.521	-0.46366	0.00792586	97.3418	-0.563999	0.0348595	163.799	-0.507908	0.000277678	88.8699	0.165454	0.434854	135.984	-0.185433	0.230503
VIT_17s0000g04010	Actin-related protein 4	Cellular process.Cellular component organization and biogenesis.Cytoskeleton organization and biogenesis.Actin organization and biogenesis	-	-	-	-	-	-	-	No	128.707	-0.0382097	0.875655	198.759	0.161376	0.281846	169.212	0.772296	0.000771831	261.492	0.448668	3.41421e-05	217.026	0.10583	0.512684	305.155	-0.182991	0.081366
VIT_13s0019g01860	Actin-related protein 5	Cellular process.Cellular component organization and biogenesis.Cytoskeleton organization and biogenesis.Actin organization and biogenesis	-	-	-	-	-	-	-	No	376.499	0.355037	0.0488501	429.42	-0.279724	0.067427	328.801	-0.521404	0.0127488	392.152	-0.190339	0.0496521	287.781	0.0169603	0.918001	388.593	-0.0234036	0.814976
VIT_13s0064g00730	Actin-related protein 7	Cellular process.Cellular component organization and biogenesis.Cytoskeleton organization and biogenesis.Actin organization and biogenesis	-	-	-	-	-	-	-	No	202.387	0.289626	0.178066	328.681	0.138509	0.33257	394.253	1.26616	3.47283e-11	528.168	0.929214	5.52579e-25	573.024	0.21504	0.107236	675.936	-0.315373	0.000791343
VIT_19s0015g01740	Actin-related protein 8	Cellular process.Cellular component organization and biogenesis.Cytoskeleton organization and biogenesis.Actin organization and biogenesis	-	-	-	-	-	-	-	No	219.989	0.0527065	0.78593	360.048	-0.013481	0.913956	161.791	-0.66661	0.00515227	262.238	-1.39916	5.35264e-38	121.851	-0.253227	0.218116	169.196	0.285025	0.0363639
VIT_17s0000g07230	Activating signal cointegrator 1 complex subunit 3	Metabolism.Primary metabolism.Carbohydrate metabolism.Polysaccharide metabolism.Starch and sucrose metabolism	Metabolism.Primary metabolism.Coenzyme and prosthetic group metabolism.Folate metabolism	Metabolism.Primary metabolism.Nucleobase, nucleoside, nucleotide, nucleic acid metabolism.Nucleic acid metabolism.RNA metabolism	-	-	-	-	-	No	519.567	0.600969	0.000266614	644.604	0.450245	0.000933726	595.765	-0.0489919	0.772261	943.651	0.524751	2.89041e-07	598.591	-0.016097	0.91285	1154.9	-0.10098	0.269578
VIT_17s0000g07240	Activating signal cointegrator 1 complex subunit 3	Metabolism.Primary metabolism.Carbohydrate metabolism.Polysaccharide metabolism.Starch and sucrose metabolism	Metabolism.Primary metabolism.Coenzyme and prosthetic group metabolism.Folate metabolism	Metabolism.Primary metabolism.Nucleobase, nucleoside, nucleotide, nucleic acid metabolism.Nucleic acid metabolism.RNA metabolism	-	-	-	-	-	No	67.6497	1.69474	9.44456e-05	125.852	1.06612	0.00201307	142.123	0.55274	0.135235	213.966	0.545259	0.00121309	155.427	-0.211281	0.338126	270.487	-0.0180642	0.898186
VIT_00s0259g00160	Acyl carrier protein, mitochondrial 3	Transport overview.Primary Active Transporters.Oxidoreduction-driven transporters.Proton-translocating NADH Dehydrogenase	Metabolism.Primary metabolism.Lipid metabolism.Fatty acid metabolism	-	-	-	-	-	-	No	161.207	-0.388105	0.0976175	166.002	-0.515165	0.00994026	94.8524	-0.741346	0.00680122	119.427	-0.711669	8.46933e-06	64.027	-0.478458	0.0476285	93.4733	-0.0941594	0.558818
VIT_01s0011g04380	Acyl-(acyl carrier protein) thioesterase	Metabolism.Primary metabolism.Lipid metabolism.Fatty acid metabolism.Fatty acid biosynthesis	-	-	-	-	-	-	-	No	1.41029	-0.782969	0.476356	3.80763	0.605551	0.478107	28.7104	4.33028	2.09904e-11	42.0207	3.79418	1.39368e-26	65.7113	0.649197	0.0127906	79.8584	-0.154306	0.366487
VIT_05s0094g00540	Acyl-[acyl-carrier-protein] desaturase	Metabolism.Primary metabolism.Lipid metabolism.Fatty acid metabolism.Fatty acid biosynthesis.Unsaturated fatty acid biosynthesis	-	-	-	-	-	-	-	No	1.15089	-0.932679	0.351834	0.301377	-0.609075	0.34771	2.52361	1.63263	0.0318274	3.0154	3.29915	0.00013498	5.13145	0.192879	0.596242	4.17849	-0.416314	0.0367648
VIT_08s0032g00050	Acyl-activating enzyme 15	Metabolism.Primary metabolism.Lipid metabolism.Fatty acid metabolism	Transport overview.Group translocators.Acyl CoA ligase-coupled transporters.Proposed Fatty Acid Transporter	-	-	-	-	-	-	No	30.0806	-2.41639	5.60183e-06	30.9535	-2.61218	1.6114e-13	7.63229	0.147514	0.827106	10.3683	0.165048	0.700628	10.7	0.380473	0.300633	12.501	0.0797789	0.743883
VIT_05s0077g01260	Acyl-activating enzyme 7	Metabolism.Primary metabolism.Lipid metabolism.Fatty acid metabolism	Transport overview.Group translocators.Acyl CoA ligase-coupled transporters.Proposed Fatty Acid Transporter	-	-	-	-	-	-	No	706.927	-0.178401	0.245671	701.107	-0.0975127	0.577001	968.074	0.966343	9.89304e-06	1057.68	0.944057	1.0651e-12	1291.65	0.115137	0.491902	1356.98	-0.319097	0.00244656
VIT_05s0077g01270	Acyl-activating enzyme 7	Metabolism.Primary metabolism.Lipid metabolism.Fatty acid metabolism	Transport overview.Group translocators.Acyl CoA ligase-coupled transporters.Proposed Fatty Acid Transporter	-	-	-	-	-	-	No	70.9313	-0.2209	0.46336	89.5714	-0.388338	0.234136	91.8542	0.886289	0.00189284	134.396	1.13357	1.58249e-11	123.509	0.159807	0.424734	164.39	-0.654681	4.80862e-06
VIT_06s0004g07380	Acyl-carrier protein S-malonyltransferase	Metabolism.Primary metabolism.Lipid metabolism.Fatty acid metabolism.Fatty acid biosynthesis	-	-	-	-	-	-	-	No	704.521	0.274423	0.0477443	649.486	-0.265104	0.0211483	432.862	-1.60125	7.26691e-11	439.812	-1.37128	2.90157e-38	197.659	-0.566404	0.00938011	283.743	0.23701	0.0543346
VIT_07s0129g00430	Acyl-CoA binding protein	Unknown	-	-	-	-	-	-	-	No	1024.22	-0.240949	0.0767498	989.17	0.239641	0.171932	1111.3	0.566131	0.00648164	1441.01	0.641185	6.0848e-18	1376.4	0.127241	0.456172	1771.37	-0.199176	0.00758998
VIT_18s0001g09340	Acyl-CoA binding protein	Unknown	-	-	-	-	-	-	-	No	372.579	0.505114	0.00454446	439.485	0.139048	0.258999	292.333	-1.01282	4.85508e-07	351.136	-1.15749	1.86608e-28	183.286	-0.415814	0.0285057	256.515	0.293554	0.0250126
VIT_16s0098g01570	Acyl-CoA binding protein 2 (ACBP2)	Unknown	-	-	-	-	-	-	-	No	560.556	0.517164	0.00120924	634.838	0.630177	4.63412e-05	872.053	0.683225	9.46347e-05	965.288	0.513684	6.70539e-07	1254.4	0.448734	0.000580296	1250.04	0.0962818	0.19578
VIT_05s0077g01940	Acyl-CoA dehydrogenase (ibr3)	Metabolism.Primary metabolism.Lipid metabolism.Fatty acid metabolism.Fatty acid catabolism.Fatty acid beta-oxidation	Metabolism.Primary metabolism.Amino acid metabolism.Valine, leucine, and isoleucine metabolism.Valine, leucine, and isoleucine catabolism	Metabolism.Primary metabolism.Amino acid metabolism.Beta-Alanine metabolism	Metabolism.Primary metabolism.Organic acid metabolism.Propanoate metabolism	Metabolism.Secondary metabolism.Iba metabolism	-	-	-	No	848.779	1.53352	5.77824e-28	972.27	0.832802	3.94226e-14	1095.11	-0.438575	0.00613861	1151	-0.307069	0.0010091	815.491	-0.576641	6.93142e-06	1057.94	-0.128091	0.164097
VIT_00s0389g00020	Acyl-CoA oxidase (ACX1)	Metabolism.Primary metabolism.Lipid metabolism.Fatty acid metabolism.Alpha-linolenic acid metabolism	Metabolism.Secondary metabolism.Iba metabolism	Metabolism.Primary metabolism.Lipid metabolism.Fatty acid metabolism.Fatty acid biosynthesis.Unsaturated fatty acid biosynthesis	Cellular process.Cellular component organization and biogenesis.Organelle organization and biogenesis.Peroxisome organization and biogenesis	-	-	-	-	No	1089.01	-0.308446	0.0264384	1164.18	-0.633277	2.56506e-06	681.628	-0.690813	3.49264e-05	767.549	-0.892308	3.9217e-18	457.114	-0.632452	3.46778e-06	577.09	0.0190159	0.863813
VIT_00s0662g00010	Acyl-CoA oxidase (ACX2)	Metabolism.Primary metabolism.Lipid metabolism.Fatty acid metabolism.Alpha-linolenic acid metabolism	Metabolism.Primary metabolism.Lipid metabolism.Fatty acid metabolism.Fatty acid biosynthesis.Unsaturated fatty acid biosynthesis	Cellular process.Cellular component organization and biogenesis.Organelle organization and biogenesis.Peroxisome organization and biogenesis	-	-	-	-	-	No	76.6861	1.08603	0.000648008	118.958	0.935331	4.76446e-06	146.67	0.712739	0.00163258	221.865	0.832145	4.2785e-09	218.93	0.509511	0.00156999	267.808	-0.428569	0.00159339
VIT_03s0063g01880	Acyl-CoA synthetase long-chain member 2	Metabolism.Primary metabolism.Lipid metabolism.Fatty acid metabolism	Cellular process.Cellular component organization and biogenesis.Organelle organization and biogenesis.Peroxisome organization and biogenesis	Transport overview.Group translocators.Acyl CoA ligase-coupled transporters.Proposed Fatty Acid Transporter	-	-	-	-	-	No	420.704	-2.53242	1.17432e-16	134.178	-1.8008	3.99057e-08	67.2232	-1.01053	0.00520021	58.0365	-0.439311	0.0571393	37.7111	-0.620481	0.0423553	48.5827	-0.20046	0.342313
VIT_07s0005g01790	Acyl-CoA synthetase long-chain member 2	Metabolism.Primary metabolism.Lipid metabolism.Fatty acid metabolism	Cellular process.Cellular component organization and biogenesis.Organelle organization and biogenesis.Peroxisome organization and biogenesis	Transport overview.Group translocators.Acyl CoA ligase-coupled transporters.Proposed Fatty Acid Transporter	-	-	-	-	-	No	101.978	-2.05342	1.51098e-07	73.7014	-2.10372	9.33952e-11	18.0086	-1.55166	0.00359279	18.2741	-2.40279	3.54987e-09	5.58681	-0.867065	0.0171688	4.2188	-0.244894	0.216301
VIT_02s0025g01410	Acyl-CoA synthetase long-chain member 2	Metabolism.Primary metabolism.Lipid metabolism.Fatty acid metabolism	Cellular process.Cellular component organization and biogenesis.Organelle organization and biogenesis.Peroxisome organization and biogenesis	Transport overview.Group translocators.Acyl CoA ligase-coupled transporters.Proposed Fatty Acid Transporter	-	-	-	-	-	No	2427.73	-0.363906	0.000814643	3364.46	0.653611	0.000143272	3712.16	1.33315	5.20461e-16	5059.51	0.471757	1.60802e-10	4955.84	-0.0392291	0.754128	6433.21	0.076041	0.309138
VIT_05s0020g03080	Acyl-CoA synthetase long-chain member 6	Metabolism.Primary metabolism.Lipid metabolism.Fatty acid metabolism	Cellular process.Cellular component organization and biogenesis.Organelle organization and biogenesis.Peroxisome organization and biogenesis	Transport overview.Group translocators.Acyl CoA ligase-coupled transporters.Proposed Fatty Acid Transporter	-	-	-	-	-	No	703.402	1.02593	6.39976e-11	891.398	0.647009	2.73725e-07	968.11	0.0623456	0.654972	1301.31	0.40365	2.83221e-08	1009.37	-0.000659716	0.995424	1551.32	-0.0690074	0.324108
VIT_14s0128g00720	Acyl-CoA synthetase long-chain member 7	Metabolism.Primary metabolism.Lipid metabolism.Fatty acid metabolism	Cellular process.Cellular component organization and biogenesis.Organelle organization and biogenesis.Peroxisome organization and biogenesis	Transport overview.Group translocators.Acyl CoA ligase-coupled transporters.Proposed Fatty Acid Transporter	-	-	-	-	-	No	402.325	0.780385	4.20364e-05	483.618	0.609776	0.000263998	365.076	-0.848103	4.54958e-05	447.171	-1.04697	6.41608e-15	220.126	-0.772569	3.7204e-05	339.973	0.265644	0.0240768
VIT_12s0057g01270	Acyl-CoA synthetase long-chain member 8	Metabolism.Primary metabolism.Lipid metabolism.Fatty acid metabolism	Cellular process.Cellular component organization and biogenesis.Organelle organization and biogenesis.Peroxisome organization and biogenesis	Transport overview.Group translocators.Acyl CoA ligase-coupled transporters.Proposed Fatty Acid Transporter	-	-	-	-	-	No	3372.41	0.856939	7.0673e-15	4220.81	0.583121	1.2696e-06	3655.91	-0.405635	0.00280978	4396.14	-0.553051	1.29018e-22	3008.48	-0.287103	0.0083656	4058.38	0.202189	0.00373989
VIT_06s0004g00740	Acyl-CoA synthetases (Acyl-activating enzyme 18)	Metabolism.Primary metabolism.Lipid metabolism.Fatty acid metabolism	Transport overview.Group translocators.Acyl CoA ligase-coupled transporters.Proposed Fatty Acid Transporter	-	-	-	-	-	-	No	116.463	-0.779875	0.00755152	170.385	-1.21396	5.01139e-12	77.0102	0.0530708	0.862721	108.118	-0.177753	0.266375	71.5276	-0.308535	0.199291	106.364	-0.055117	0.727859
VIT_15s0046g02700	Acyl-CoA thioesterase	Metabolism.Primary metabolism.Carbohydrate metabolism.Monosaccharide metabolism.Pyruvate metabolism	-	-	-	-	-	-	-	No	499.188	0.228825	0.133523	649.012	-0.533721	0.00943519	415.447	-0.521458	0.00334514	511.767	-0.36575	0.000252144	354.383	-0.0581219	0.6911	482.172	0.0321883	0.730644
VIT_19s0090g01390	Acyltransferase	Unknown	-	-	-	-	-	-	-	No	10.8141	-1.84506	0.0191078	10.5657	-0.613872	0.30557	12.5608	1.91542	0.00300317	13.2942	0.987482	0.0204529	21.5105	0.214732	0.520623	15.983	-0.36373	0.135091
VIT_00s2300g00010	Acyltransferase	Unknown	-	-	-	-	-	-	-	No	283.936	-1.59407	1.93124e-07	354.732	0.853672	0.000571786	202.3	1.1155	1.51683e-06	358.087	-0.895286	3.37347e-06	237.458	-0.325419	0.0490064	217.017	-0.751747	5.1173e-09
VIT_11s0052g00720	Adagio protein 1	Signaling.Signaling pathway.Circadian clock Signaling	-	-	-	-	-	-	-	No	93.0711	1.11914	0.000495122	109.94	0.76995	0.0112824	280.081	1.51113	5.92451e-08	242.909	1.25894	3.01489e-22	445.934	0.339423	0.0580544	353.687	-0.121614	0.24595
VIT_11s0052g00730	Adagio protein 1	Signaling.Signaling pathway.Circadian clock Signaling	-	-	-	-	-	-	-	No	761.237	0.746496	4.62428e-08	856.326	0.760107	1.00425e-13	1786.2	1.30501	1.407e-09	1932.53	1.32165	1.74722e-65	2819.15	0.39625	0.0194553	2754.64	-0.238657	0.00160165
VIT_01s0011g05810	Adagio protein 1	Signaling.Signaling pathway.Circadian clock Signaling	-	-	-	-	-	-	-	No	432.766	0.632817	0.0195058	453.053	0.348075	0.212992	750.505	0.805992	0.000490204	945.73	1.34802	4.03621e-16	1083.04	0.381433	0.0325192	1277.15	-0.469632	2.19933e-10
VIT_04s0008g02490	Adagio protein 1	Signaling.Signaling pathway.Circadian clock Signaling	-	-	-	-	-	-	-	No	558.576	0.25421	0.11499	583.12	0.242109	0.116729	722.974	0.506758	0.00420101	856.272	0.657943	5.51957e-14	892.758	0.158649	0.241937	1037.72	-0.264952	0.00154242
VIT_11s0016g00100	Adapter protein SPIKE1 (SPK1)	Regulation overview.Regulation of cell cycle	-	-	-	-	-	-	-	No	612.017	-0.0713773	0.650333	584.871	-0.597596	1.27863e-05	368.223	-1.15043	9.29032e-09	414.588	-0.6694	2.32019e-10	188.929	-0.914036	5.3688e-06	340.789	-0.0128181	0.906865
VIT_01s0026g00310	Adaptor protein complex AP-1, gamma 1 subunit	Transport overview.Macromolecule transport.Protein transport.Protein coat	Cellular process.Cellular transport.Protein trafficking.Vesicle-mediated trafficking	-	-	-	-	-	-	No	1673.35	0.577309	0.000321188	2128.13	0.448286	1.30815e-05	1806.87	-0.176499	0.232736	2395.02	-0.188988	0.00949886	1621.36	-0.2404	0.0349528	2511.17	0.154913	0.0292588
VIT_06s0061g01170	Adaptor protein complex AP-2, alpha 1 subunit	Transport overview.Macromolecule transport.Protein transport.Protein coat	Cellular process.Cellular transport.Protein trafficking.Vesicle-mediated trafficking	-	-	-	-	-	-	No	1721.62	0.435974	0.00933682	1776.59	0.426199	1.2468e-05	1800.44	-0.130412	0.408009	2059.98	-0.0816982	0.242363	1752.91	-0.0393861	0.704305	2301.11	0.229761	0.00116376
VIT_00s0225g00220	Adaptor-related protein complex 1, mu 1 subunit	Transport overview.Macromolecule transport.Protein transport.Protein coat	Cellular process.Cellular transport.Protein trafficking.Vesicle-mediated trafficking	-	-	-	-	-	-	No	1567.28	0.498759	7.15334e-05	1932.12	0.388782	0.000838682	1677.53	-0.127712	0.343528	2185.67	-0.128053	0.0962625	1679.19	0.0359836	0.731005	2331.96	0.140102	0.048473
VIT_01s0127g00810	Adaptor-related protein complex 1, sigma 2	Transport overview.Macromolecule transport.Protein transport.Protein coat	Cellular process.Cellular transport.Protein trafficking.Vesicle-mediated trafficking	-	-	-	-	-	-	No	399.612	0.748285	1.9742e-05	488.993	0.131056	0.276101	291.004	-1.61241	4.85769e-14	378.136	-1.30086	2.32318e-30	157.837	-0.0577736	0.75894	243.799	0.146594	0.243902
VIT_02s0025g00100	Adaptor-related protein complex 2, beta 1 subunit	Transport overview.Macromolecule transport.Protein transport.Protein coat	Cellular process.Cellular transport.Protein trafficking.Vesicle-mediated trafficking	-	-	-	-	-	-	No	2936.19	0.831421	5.81729e-12	3266.59	0.512649	1.56715e-06	3400.22	-0.212274	0.126755	3828.85	-0.112979	0.0930626	3130.38	-0.130891	0.228881	4146.77	0.169803	0.0157562
VIT_02s0012g00910	Adaptor-related protein complex 2, mu 2 subunit	Transport overview.Macromolecule transport.Protein transport.Protein coat	Cellular process.Cellular transport.Protein trafficking.Vesicle-mediated trafficking	-	-	-	-	-	-	No	1536.7	0.679052	1.39088e-06	1978.38	0.479039	6.96803e-06	1691.05	-0.21588	0.129768	2160.29	-0.307911	1.22974e-05	1540.78	-0.158111	0.160964	2114.86	0.0808834	0.243427
VIT_04s0023g03340	Adaptor-related protein complex 2, sigma 1 sub	Transport overview.Macromolecule transport.Protein transport.Protein coat	Cellular process.Cellular transport.Protein trafficking.Vesicle-mediated trafficking	-	-	-	-	-	-	No	204.201	-0.930423	0.00061372	213.871	-0.832679	1.34351e-06	87.1273	-0.886873	0.0102214	129.445	-0.927123	5.01215e-09	61.5696	-0.150839	0.592646	96.4356	0.0304958	0.849529
VIT_17s0000g03430	Adaptor-related protein complex 3, delta 1 sub	Transport overview.Macromolecule transport.Protein transport.Protein coat	Cellular process.Cellular transport.Protein trafficking.Vesicle-mediated trafficking	-	-	-	-	-	-	No	338.599	-0.161749	0.466415	340.884	0.159077	0.228465	415.146	0.736917	0.00192219	553.794	0.941739	2.56291e-28	581.972	0.352594	0.015191	726.032	-0.238534	0.00519266
VIT_04s0023g01770	Adaptor-related protein complex 3, sigma 2 sub	Transport overview.Macromolecule transport.Protein transport.Protein coat	Cellular process.Cellular transport.Protein trafficking.Vesicle-mediated trafficking	-	-	-	-	-	-	No	164.879	-0.0668351	0.813558	160.171	-0.0387457	0.812738	152.431	0.0523136	0.849387	191.856	0.358476	0.00370572	192.314	0.480463	0.00621487	259.301	0.344807	0.00546896
VIT_18s0001g13000	Adaptor-related protein complex AP-4, mu 1	Transport overview.Macromolecule transport.Protein transport.Protein coat	Cellular process.Cellular transport.Protein trafficking.Vesicle-mediated trafficking	-	-	-	-	-	-	No	872.874	0.499835	0.000611597	1110.28	0.127494	0.42276	771.14	-0.642189	4.5864e-05	898.323	-1.09233	1.48761e-33	588.481	-0.26552	0.0399801	780.897	0.696864	4.11823e-18
VIT_09s0002g07120	Adenine phosphoribosyltransferase	Metabolism.Primary metabolism.Nucleobase, nucleoside, nucleotide, nucleic acid metabolism.Nucleotide metabolism.Purine metabolism	-	-	-	-	-	-	-	No	322.448	-3.15128	9.63681e-34	219.825	-2.13795	1.40526e-24	108.653	1.47994	3.92201e-07	132.089	0.86209	1.05971e-08	158.783	0.128139	0.504844	194.428	0.187673	0.132087
VIT_18s0001g09220	Adenine phosphoribosyltransferase	Metabolism.Primary metabolism.Nucleobase, nucleoside, nucleotide, nucleic acid metabolism.Nucleotide metabolism.Purine metabolism	-	-	-	-	-	-	-	No	1090.41	0.0167885	0.923747	1554.91	-0.590164	0.0364461	743.999	-0.854188	4.44098e-06	1036.14	-0.897814	4.13668e-19	530.861	-0.225556	0.10059	778.1	0.0245165	0.777419
VIT_12s0059g00760	Adenosine 5' phosphosulfate reductase	Metabolism.Cellular metabolism.Nitrogen and sulfur metabolism.Sulfur metabolism.Sulfate assimilation	-	-	-	-	-	-	-	No	465.547	-1.83552	4.74816e-13	458.578	-1.10913	8.71092e-05	158.671	-0.131368	0.609875	260.995	-0.681941	4.37454e-05	172.376	0.23726	0.296499	244.811	0.35844	0.030385
VIT_13s0019g04470	Adenosine kinase 2	Metabolism.Primary metabolism.Nucleobase, nucleoside, nucleotide, nucleic acid metabolism.Nucleotide metabolism.Purine metabolism	Signaling.Hormone Signaling.Cytokinin Signaling.Cytokinin metabolism.Cytokinin biosynthesis	-	-	-	-	-	-	No	1128.62	1.37545	2.99293e-21	1482.48	1.04337	7.00312e-23	1089.35	-1.22048	1.22626e-11	1373.64	-1.47471	1.16364e-83	634.831	-0.391391	0.00589469	845.204	0.262633	0.00243228
VIT_13s0019g04480	Adenosine kinase 2 (ADK2)	Metabolism.Primary metabolism.Nucleobase, nucleoside, nucleotide, nucleic acid metabolism.Nucleotide metabolism.Purine metabolism	Signaling.Hormone Signaling.Cytokinin Signaling.Cytokinin metabolism.Cytokinin biosynthesis	-	-	-	-	-	-	No	1176.93	1.49907	3.44677e-24	1171.36	1.03874	4.01907e-13	1166.88	-1.23549	2.38348e-12	1119.45	-1.3104	2.56612e-31	663.442	-0.446484	0.00558024	746.583	0.256294	0.019698
VIT_10s0116g00820	Adenosine/AMP deaminase	Metabolism.Primary metabolism.Nucleobase, nucleoside, nucleotide, nucleic acid metabolism.Nucleotide metabolism.Purine metabolism	-	-	-	-	-	-	-	No	441.079	0.395888	0.0347741	259.759	-0.327464	0.0846446	698.05	0.805614	4.10708e-07	669.64	2.11838	8.7066e-52	895.486	0.0964004	0.403636	1191.15	0.0728632	0.438229
VIT_01s0026g01480	Adenosine/AMP deaminase active site	Metabolism.Primary metabolism.Nucleobase, nucleoside, nucleotide, nucleic acid metabolism.Nucleotide metabolism.Purine metabolism	-	-	-	-	-	-	-	No	921.627	1.35876	3.75645e-25	1020.68	0.887369	1.50645e-11	1081.73	-0.581628	0.000413514	1327.93	-0.0480625	0.630979	891.202	-0.0990609	0.462168	1481.03	0.185801	0.0217214
VIT_08s0105g00570	Adenosine/AMP deaminase active site	Metabolism.Primary metabolism.Nucleobase, nucleoside, nucleotide, nucleic acid metabolism.Nucleotide metabolism.Purine metabolism	-	-	-	-	-	-	-	No	913.6	-0.2629	0.0969156	854.334	-0.308124	0.0118712	988.169	0.581171	0.00203071	1369.68	1.21818	5.02984e-63	1396.99	0.457296	0.000696866	2189.18	0.21184	0.0019895
VIT_05s0029g00330	Adenosylhomocysteinase (S-adenosyl-L-homocysteine hydrolase)	Metabolism.Primary metabolism.Amino acid metabolism.Methionine metabolism	Metabolism.Cellular metabolism.Amino acid derivative metabolism.Selenoamino acid metabolism	-	-	-	-	-	-	No	13111.8	0.988128	6.48456e-21	9810.24	0.596689	0.000466894	15361.1	-0.305695	0.0407926	10802.9	-0.373681	0.00162102	12841.3	-0.337163	0.00515672	11093.3	0.292202	0.0180486
VIT_17s0000g09840	Adenosylhomocysteinase 1	Metabolism.Primary metabolism.Amino acid metabolism.Methionine metabolism	Metabolism.Cellular metabolism.Amino acid derivative metabolism.Selenoamino acid metabolism	-	-	-	-	-	-	No	4717.68	0.852878	3.58555e-17	4467.08	0.800004	1.41676e-13	4107.27	-1.061	5.84686e-11	3977.15	-1.42902	8.57801e-57	2509.05	-0.46299	NA	2535.48	0.297491	0.0044855
VIT_03s0038g01440	Adenosylhomocysteine nucleosidase.	Metabolism.Primary metabolism.Amino acid metabolism.Methionine metabolism	-	-	-	-	-	-	-	No	2338.54	0.77412	1.49962e-11	2784.85	0.345995	0.00531463	3176.99	0.213053	0.12367	3015.43	-0.229167	0.0165947	3143.27	-0.273479	0.0131514	3119.04	0.15993	0.0380428
VIT_11s0052g01390	Adenosylmethionine-8-amino-7- oxononanoate aminotransferase	Metabolism.Primary metabolism.Coenzyme and prosthetic group metabolism.Biotin metabolism	-	-	-	-	-	-	-	No	116.685	-0.428713	0.125647	123.142	-0.794075	0.000440711	57.5299	-1.2265	0.000640132	75.3211	-0.941248	3.19982e-05	32.4883	-0.325741	0.291514	54.4059	-0.0266226	0.896407
VIT_05s0020g01810	Adenyl cyclase	Metabolism.Primary metabolism.Nucleobase, nucleoside, nucleotide, nucleic acid metabolism.Nucleotide metabolism.Purine metabolism	Signaling.Signaling pathway.Signaling molecules.Second messenger biosynthesis	-	-	-	-	-	-	No	325.212	0.0198059	0.916909	329.164	-0.247005	0.0784325	205.085	-1.1149	1.34761e-07	261.85	-0.686039	2.01968e-09	158.54	0.281497	0.108622	229.427	0.208279	0.0964664
VIT_11s0118g00440	Adenylate cyclase	Metabolism.Primary metabolism.Nucleobase, nucleoside, nucleotide, nucleic acid metabolism.Nucleotide metabolism.Purine metabolism	Signaling.Signaling pathway.Signaling molecules.Second messenger biosynthesis	-	-	-	-	-	-	No	346.751	0.485581	0.00377765	366.968	0.145232	0.352263	317.89	-0.520504	0.0047832	352.441	-0.443769	6.92361e-05	286.315	0.0908418	0.552912	349.373	0.267554	0.0301853
VIT_14s0171g00160	Adenylate kinase	Metabolism.Primary metabolism.Nucleobase, nucleoside, nucleotide, nucleic acid metabolism.Nucleotide metabolism.Purine metabolism	-	-	-	-	-	-	-	No	907.646	0.518945	0.0017731	1226.49	0.341181	0.00714557	1164.02	0.276788	0.0485885	1308.5	-0.273444	0.00672321	1207.55	-0.177311	0.119656	1277.91	0.0305561	0.754794
VIT_11s0149g00040	Adenylate kinase	Metabolism.Primary metabolism.Nucleobase, nucleoside, nucleotide, nucleic acid metabolism.Nucleotide metabolism.Purine metabolism	-	-	-	-	-	-	-	No	77.1253	-1.35106	2.57901e-05	58.8942	-1.95556	2.85804e-06	33.7021	-0.185471	0.670834	41.1125	1.05803	0.000641256	37.9305	0.303826	0.35163	52.7399	-0.348545	0.104447
VIT_18s0041g01280	Adenylate kinase, chloroplast	Metabolism.Primary metabolism.Nucleobase, nucleoside, nucleotide, nucleic acid metabolism.Nucleotide metabolism.Purine metabolism	-	-	-	-	-	-	-	No	490.146	0.0662978	0.662474	565.262	-0.118248	0.273768	543.058	0.335214	0.039974	661.404	0.361706	7.3265e-06	623.337	0.0711315	0.590507	775.122	-0.0834695	0.292903
VIT_03s0063g02500	Adenylyl cyclase associated protein	Unclear	-	-	-	-	-	-	-	No	1814.16	0.668212	8.49528e-08	2011.62	0.621128	9.66694e-10	1778.02	-0.513613	0.00018638	2146.12	-0.497691	1.29948e-10	1654.52	0.171021	0.125585	2012.19	0.180095	0.0141175
VIT_08s0007g07370	Adenylyl-sulfate kinase, chloroplast precursor	Metabolism.Primary metabolism.Nucleobase, nucleoside, nucleotide, nucleic acid metabolism.Nucleotide metabolism.Purine metabolism	Metabolism.Cellular metabolism.Amino acid derivative metabolism.Selenoamino acid metabolism	Metabolism.Cellular metabolism.Nitrogen and sulfur metabolism.Sulfur metabolism.Sulfate assimilation	-	-	-	-	-	No	98.7872	-0.748647	0.0187473	122.894	-0.653549	0.0255738	64.713	0.00316832	0.992643	111.076	0.184933	0.347026	76.8334	0.348012	0.130078	114.826	-0.298492	0.0485908
VIT_11s0065g00450	Adhesion regulating molecule 1 Adrm1 protein	Unclear	-	-	-	-	-	-	-	No	346.665	0.737931	6.14246e-06	486.627	0.276473	0.0192931	404.513	-0.11863	0.494542	542.21	-0.0850309	0.315128	398.661	-0.0143823	0.9165	588.964	0.144555	0.11665
VIT_03s0017g01400	Adhesive/proline-rich protein	Metabolism.Primary metabolism.Carbohydrate metabolism.Monosaccharide metabolism.Nucleotide sugar metabolism	-	-	-	-	-	-	-	No	83.355	-2.12397	3.98021e-07	62.603	0.42729	0.382254	15.397	-1.16861	0.0366892	38.1956	-5.44935	1.65832e-22	5.44506	-1.01143	0.00514753	2.94014	0.390958	0.0353406
VIT_05s0020g02880	ADP-glucose pyrophosphorylase	Metabolism.Primary metabolism.Carbohydrate metabolism.Polysaccharide metabolism.Starch and sucrose metabolism	Metabolism.Primary metabolism.Carbohydrate metabolism.Monosaccharide metabolism.Nucleotide sugar metabolism	-	-	-	-	-	-	No	23.5528	-4.32669	2.33419e-08	16.3594	-3.58691	6.70679e-08	1.15166	0.14701	0.83705	1.52689	-0.266434	0.765068	1.7566	0.1324	0.650466	0.916476	-0.0946571	0.397829
VIT_03s0038g04570	ADP-glucose pyrophosphorylase large subunit 1	Metabolism.Primary metabolism.Carbohydrate metabolism.Polysaccharide metabolism.Starch and sucrose metabolism	Metabolism.Primary metabolism.Carbohydrate metabolism.Monosaccharide metabolism.Nucleotide sugar metabolism	-	-	-	-	-	-	No	264.696	-2.8719	1.4249e-24	205.596	-2.72509	5.87859e-20	75.4066	0.832763	0.0195029	88.7449	0.903243	7.39479e-05	150.301	1.0416	1.02069e-07	135.597	0.247149	0.138809
VIT_18s0001g12840	ADP-glucose pyrophosphorylase large subunit CagpL2	Metabolism.Primary metabolism.Carbohydrate metabolism.Polysaccharide metabolism.Starch and sucrose metabolism	Metabolism.Primary metabolism.Carbohydrate metabolism.Monosaccharide metabolism.Nucleotide sugar metabolism	-	-	-	-	-	-	No	272.916	2.07764	1.05697e-25	789.665	2.16835	3.29143e-34	382.423	-0.518238	0.0433287	879.102	-1.33854	3.43495e-45	302.616	-0.263705	0.196324	497.464	-0.223354	0.0488655
VIT_00s0189g00080	ADP-ribosylation factor	Cellular process.Cellular transport.Protein trafficking.Vesicle-mediated trafficking	-	-	-	-	-	-	-	No	234.136	0.735946	0.00293981	274.494	0.0968978	0.558864	185.612	-1.24282	3.28093e-06	239.842	-0.732308	1.33451e-10	111.726	-0.220164	0.291024	187.259	-0.0820905	0.542264
VIT_00s2604g00010	ADP-ribosylation factor	Cellular process.Cellular transport.Protein trafficking.Vesicle-mediated trafficking	-	-	-	-	-	-	-	No	109.253	0.642034	0.0134105	158.962	0.226345	0.249539	93.0957	-0.895252	0.00113033	145.916	-0.682222	4.23909e-06	73.5361	0.118528	0.605625	118.19	-0.0315418	0.83934
VIT_07s0129g01090	ADP-ribosylation factor	Cellular process.Cellular transport.Protein trafficking.Vesicle-mediated trafficking	-	-	-	-	-	-	-	No	41.3175	-0.644185	0.0978112	66.1638	-1.36776	1.58175e-06	16.1013	-1.55312	0.00604949	23.9712	-2.4668	3.8856e-10	6.23003	-0.355314	0.329371	7.24939	0.0197752	0.932283
VIT_14s0060g00690	ADP-ribosylation factor A1B	Transport overview.Macromolecule transport.Protein transport.Protein coat	Cellular process.Cellular transport.Protein trafficking.Vesicle-mediated trafficking	-	-	-	-	-	-	No	9189.78	-1.1146	1.18218e-09	10597	-1.24297	1.66713e-42	5028.71	0.0101594	0.939966	6533.59	-0.244003	1.75817e-06	5285.71	0.0621245	0.559541	6312.42	-0.0421033	0.454287
VIT_07s0005g02000	ADP-ribosylation factor A1B	Transport overview.Macromolecule transport.Protein transport.Protein coat	Cellular process.Cellular transport.Protein trafficking.Vesicle-mediated trafficking	-	-	-	-	-	-	No	2396.96	0.232506	0.163158	2638.97	-0.0561012	0.713329	2038.3	-0.465052	0.00898216	2565.22	-0.211936	0.0209571	1817.76	0.0124193	0.919187	2576.96	0.0482118	0.423321
VIT_14s0066g01080	ADP-ribosylation factor A1B	Transport overview.Macromolecule transport.Protein transport.Protein coat	Cellular process.Cellular transport.Protein trafficking.Vesicle-mediated trafficking	-	-	-	-	-	-	No	2822.78	0.704497	6.46391e-05	4099.57	0.0526054	0.784613	3479.08	0.0398164	0.791509	4317.03	-0.068635	0.478873	4572.13	0.607515	8.40899e-10	4968.85	0.304786	2.10156e-05
VIT_05s0020g04460	ADP-ribosylation factor C1	Cellular process.Cellular transport.Protein trafficking.Vesicle-mediated trafficking	-	-	-	-	-	-	-	No	193.225	-0.879933	0.000539608	213.452	-0.798118	4.58786e-05	131.981	0.241717	0.38367	155.036	-0.299206	0.0576112	141.466	-0.0588273	0.791396	155.047	0.133722	0.357894
VIT_00s0601g00030	ADP-ribosylation factor-like A1C	Cellular process.Cellular transport.Protein trafficking.Vesicle-mediated trafficking	-	-	-	-	-	-	-	No	578.624	0.306313	0.127803	667.201	0.132148	0.308024	452.186	-0.787202	0.000414239	587.315	-0.743333	2.04083e-12	354.846	-0.0165856	0.912609	525.567	0.345142	0.000276725
VIT_03s0091g00970	ADP-ribosylation factor-like A1D	Cellular process.Cellular transport.Protein trafficking.Vesicle-mediated trafficking	-	-	-	-	-	-	-	No	148.815	0.239013	0.29018	198.133	0.130065	0.510007	110.202	-0.869501	0.00110519	163.144	-1.02546	2.61551e-10	76.0344	-0.265769	0.279188	124.418	0.226998	0.17529
VIT_06s0004g01910	ADP,ATP carrier protein	Transport overview.Electrochemical Potential-driven Transporters.Porters.Mitochondrial Carrier.Mitochondrial ADP/ATP carrier	Transport overview.Mitochondrial membrane transport.Mitochondrial membrane ATP/ADP transport	-	-	-	-	-	-	No	3608.53	-0.822129	2.58854e-09	3436.02	-1.39182	5.91409e-11	1322.85	-1.73326	3.3961e-19	1351.44	-1.89419	2.04355e-72	682.245	-0.0446567	0.791185	665.376	0.258489	0.0185415
VIT_12s0028g03380	ADP,ATP carrier protein	Transport overview.Electrochemical Potential-driven Transporters.Porters.Mitochondrial Carrier.Mitochondrial ADP/ATP carrier	Transport overview.Mitochondrial membrane transport.Mitochondrial membrane ATP/ADP transport	-	-	-	-	-	-	No	4122.07	-0.431009	0.000174975	4183.86	-0.703924	1.45687e-16	2300.83	-0.872969	1.62461e-10	2704.06	-0.871042	3.08763e-27	1717.77	-0.0779546	0.483654	2087.05	0.0717721	0.377885
VIT_13s0064g01050	ADP,ATP carrier protein 1	Transport overview.Electrochemical Potential-driven Transporters.Porters.Mitochondrial Carrier.Mitochondrial ADP/ATP carrier	Transport overview.Mitochondrial membrane transport.Mitochondrial membrane ATP/ADP transport	-	-	-	-	-	-	No	8674.58	0.527758	0.000243447	7972.69	0.337779	0.00592685	9881.75	-0.00195332	0.987677	9468.15	0.050959	0.430439	10160.7	0.0103588	0.921022	10859.8	0.170789	0.00541525
VIT_10s0003g03950	AERO1 (arabidopsis endoplasmic reticulum oxidoreductins 1)	Unknown	-	-	-	-	-	-	-	No	447.058	1.20675	1.4746e-07	1696.82	2.84745	1.80177e-33	843.277	0.627314	0.00170815	2081.08	-1.13018	8.70247e-11	854.048	-0.508159	0.000573432	1331.76	-0.13794	0.122618
VIT_01s0127g00910	AERO1 (arabidopsis endoplasmic reticulum oxidoreductins 1)	Unknown	-	-	-	-	-	-	-	No	5.40512	0.409965	0.679221	9.73711	-0.738221	0.300794	24.5954	2.08159	0.000389603	34.8857	2.94544	7.46556e-18	37.5142	-0.00926225	0.978321	54.2815	-0.629022	0.00177949
VIT_10s0003g02070	Agamous (AG) floral homeotic protein	Development.Reproductive development.Flower development	Regulation overview.Regulation of gene expression.Regulation of transcription.Transcription factor.MADS-box family transcription factor	-	-	-	-	-	-	No	2914.3	-1.09904	1.15977e-18	2643.06	-1.0416	4.70405e-17	1169.28	-0.856174	3.34922e-06	1407.3	-1.11368	6.30763e-37	1000.1	0.2747	0.0629097	1143.1	0.54594	9.63909e-11
VIT_01s0010g01480	AGD4 (ARF-GAP domain 4)	Transport overview.Macromolecule transport.Protein transport.Protein coat	Cellular process.Cellular transport.Protein trafficking.Vesicle-mediated trafficking	-	-	-	-	-	-	No	173.873	0.310961	0.168852	214.599	0.265138	0.102222	127.119	-1.0036	8.6131e-05	208.413	-0.520099	2.39662e-05	92.9163	0.0305964	0.891206	180.91	-0.0358925	0.775093
VIT_00s0229g00110	Agenet domain-containing protein	Unknown	-	-	-	-	-	-	-	No	2001.96	0.541809	0.000171418	2593.75	0.66981	3.70882e-13	2380.05	0.0860225	0.583349	3370.09	0.080126	0.23249	2601.8	0.112689	0.310129	3655.58	-0.0419164	0.488912
VIT_01s0011g03370	Agenet domain-containing protein	Unknown	-	-	-	-	-	-	-	No	985.014	-1.39708	1.1759e-14	920.959	-0.63199	0.00179688	522.812	0.291087	0.134112	680.79	-0.461236	0.000960403	480.205	-0.570192	0.000522074	678.118	0.310417	0.00225569
VIT_07s0005g01800	Agenet domain-containing protein	Unknown	-	-	-	-	-	-	-	No	153.376	-0.656184	0.00362316	156.113	-0.464499	0.0068923	104.428	-0.0256446	0.918706	122.066	-0.469337	0.0030409	92.2325	-0.403366	0.0576337	105.462	-0.101762	0.550408
VIT_04s0008g05040	Agenet domain-containing protein	Unknown	-	-	-	-	-	-	-	No	79.3502	0.150578	0.644722	127.235	0.472174	0.0283127	146.931	1.25926	2.00857e-07	232.034	1.00802	7.7305e-12	243.345	0.521455	0.001981	349.469	0.155178	0.211864
VIT_07s0005g01810	Agenet domain-containing protein	Unknown	-	-	-	-	-	-	-	No	360.476	0.210564	0.307825	512.361	-0.00581528	0.966646	486.619	0.623393	0.00363863	636.296	0.423309	9.74755e-05	589.271	0.0350004	0.800411	763.644	-0.0689717	0.46497
VIT_11s0016g04820	Agenet domain-containing protein	Unknown	-	-	-	-	-	-	-	No	64.2314	-1.37517	0.000333742	59.9214	-0.282938	0.226014	79.41	1.81403	9.84406e-08	130.48	1.78605	8.23525e-29	131.452	0.330366	0.0854073	204.528	-0.185777	0.146858
VIT_17s0000g03840	Agenet domain-containing protein	Unknown	-	-	-	-	-	-	-	No	1.97288	-2.09325	0.0581875	2.69849	-1.22485	0.145438	2.73156	1.7042	0.0254342	3.64934	1.57112	0.043784	4.20807	-0.11068	0.756405	5.39376	-0.162994	0.44468
VIT_19s0015g00160	Agenet domain-containing protein	Unknown	-	-	-	-	-	-	-	No	457.798	0.198239	0.267875	540.106	0.383331	0.00622689	607.306	0.599418	0.00206674	799.987	0.593669	9.00071e-10	793.689	0.253282	0.0665099	950.431	-0.270996	0.00158195
VIT_17s0000g04660	Agmatine deiminase	Metabolism.Primary metabolism.Amino acid metabolism.Arginine and proline metabolism.Urea cycle	Metabolism.Secondary metabolism.Polyamine metabolism.Polyamine biosynthesis	-	-	-	-	-	-	No	599.009	-0.201656	0.170963	629.679	-0.469783	0.000527569	412.285	-0.550353	0.00237162	484.466	-0.537409	1.2208e-08	300.85	-0.507541	0.000822472	429.593	0.0550117	0.564789
[truncated: 9,588 more rows]
